# Supplementary material for: Identification of protein biomarkers for prediction of response to platinum‐based treatment regimens in patients with non‐small cell lung cancer
Source: Mol Oncol. 2024 Jan 25;18(6):1417–36. doi: 10.1002/1878-0261.13555 (PMC11161729; doi:10.1002/1878-0261.13555)
Supplement: Supplementary file 2 — Table S1. Clinico‐pathological characteristics of discovery and validation patient cohorts analysed by proteomics. Table S2. Protein expression data discovery cohort. Table S3. Protein expression data validation cohort. Table S4. Beta‐binomial statistics and data annotations discovery cohort. Table S5. Beta‐binomial statistics and data annotations validation cohort. Table S6. Robustness and signature scores of 75 reproducibly differentially expressed pan‐NSCLC proteins. [file MOL2-18-1417-s002.xlsx]

## Sheet: Table S1
Supplementary Table S1. Clinico-pathological characteristics of discovery and validation patient cohorts analyzed by proteomics
Patient.number	Cohort	Center.code/Sub-cohort	Proteomics.label	Subtype	Relapse/36m	RFS/36m	Response.group	ACT	Platinum.drug	Combination.drug	pStage	pStage.TNM	N	TCP
Pt_01	Discovery	NKI	A	LUAD	YES	2	PRG	yes	Cisplatin	Gemcitabine	IIIA	T1aN2M0	2	60
Pt_02	Discovery	VUmc	B	LUSC	YES	6	PRG	yes	Carboplatin	Gemcitabine	IIA	T2aN1Mx	1	65
Pt_03	Discovery	NKI	C	LUAD	YES	25	GRG	yes	Carboplatin	Gemcitabine	IIA	T2aN1M0	1	50
Pt_04	Discovery	NKI	E	LUAD	YES	3	PRG	yes	Carboplatin	Gemcitabine	IIIA	T2aN2M0	2	65
Pt_05	Discovery	NKI	F	LUAD	NO	36	GRG	yes	Cisplatin	Gemcitabine	IIB	T3N0M0	0	60
Pt_06	Discovery	VUmc	H	LUAD	YES	3	PRG	yes	Cisplatin	Pemetrexed	IV	T2aN2M1	2	65
Pt_07	Discovery	VUmc	I	LUAD	NO	36	GRG	yes	Cisplatin	Pemetrexed	IB	T2aN0M0	0	65
Pt_08	Discovery	NKI	J	LUSC	YES	6	PRG	yes	Carboplatin	Gemcitabine	IIA	T2aN1M0	1	55
Pt_09	Discovery	VUmc	K	LUAD	NO	8	PRG	yes	Carboplatin	Docetaxel	IIA	T2bN0M0	0	45
Pt_10	Discovery	NKI	M	LUAD	NO	36	GRG	yes	Carboplatin	Pemetrexed	IIB	T3N0M0	0	55
Pt_11	Discovery	VUmc	N	LUSC	YES	6	PRG	yes	Carboplatin	Gemcitabine	IIIA	T2bN2M0	2	45
Pt_12	Discovery	NKI	O	LUSC	YES	6	PRG	yes	Cisplatin	Gemcitabine	IIA	T2aN1M0	1	45
Pt_13	Discovery	VUmc	Q	LUAD	YES	9	PRG	yes	Cisplatin	Pemetrexed	IIA	T2aN1M0	1	45
Pt_14	Discovery	VUmc	R	LUSC	NO	36	GRG	yes	Cisplatin	Vinorelbine	IIIA	T1aN2M0	2	70
Pt_15	Discovery	VUmc	S	LUSC	NO	11	PRG	yes	Cisplatin	Gemcitabine	IIA	T1bN1M0	1	45
Pt_16	Discovery	VUmc	T	LUSC	YES	8	PRG	yes	Cisplatin	Gemcitabine	IB	T2aN0M0	0	40
Pt_17	Discovery	NKI	U	LUAD	YES	9	PRG	yes	Cisplatin	Pemetrexed	IB	T2aN0M0	0	70
Pt_18	Discovery	NKI	V	LUAD	NO	36	GRG	yes	Carboplatin	Gemcitabine	IIA	T1aN1M0	1	50
Pt_19	Discovery	NKI	W	LUAD	YES	16	PRG	yes	Carboplatin	Gemcitabine	IIA	T2aN1M0	1	40
Pt_20	Discovery	VUmc	Z	LUAD	YES	7	PRG	yes	Cisplatin	Pemetrexed	IIIA	T3N1M0	1	50
Pt_21	Discovery	VUmc	AA	LUAD	NO	28	GRG	yes	Cisplatin	Pemetrexed	IIB	T3N0M0	0	40
Pt_22	Discovery	NKI	AC	LUAD	NO	36	GRG	yes	Carboplatin	Gemcitabine	IIIA	T2aN2M0	2	60
Pt_23	Discovery	NKI	AD	LUSC	NO	36	GRG	yes	Cisplatin	Gemcitabine	IIA	T2aN1M0	1	60
Pt_24	Discovery	VUmc	AF	LUAD	YES	13	PRG	yes	Cisplatin	Pemetrexed	IIA	T1bN1M0	1	75
Pt_25	Discovery	VUmc	AH	LUSC	NO	36	GRG	yes	Cisplatin/Carboplatin	Vinorelbine/Gemcitabine	IA	T1aN0M0	0	55
Pt_26	Discovery	VUmc	AI	LUAD	YES	4	PRG	yes	Cisplatin	Pemetrexed	IIA	T2bN0Mx	0	60
Pt_27	Discovery	VUmc	AJ	LUSC	YES	16	PRG	yes	Cisplatin	Gemcitabine	IIA	T1aN1M0	1	40
Pt_28	Discovery	VUmc	AK	LUAD	YES	1	PRG	yes	Cisplatin	Pemetrexed	IIIA	T2aN2M0	2	40
Pt_29	Discovery	VUmc	AL	LUSC	NO	36	GRG	yes	Cisplatin	Gemcitabine	IIA	T2aN1M0	1	60
Pt_30	Discovery	VUmc	AM	LUAD	NO	36	GRG	yes	Cisplatin	Pemetrexed	IIB	T3N0M0	0	60
Pt_31	Discovery	VUmc	AN	LUAD	YES	7	PRG	yes	Cisplatin	Gemcitabine	IIIA	T2aN2M0	2	55
Pt_32	Discovery	VUmc	AO	LUAD	NO	36	GRG	yes	Cisplatin	Vinorelbine	IIB	T2bN1M0	1	55
Pt_33	Discovery	VUmc	AP	LUSC	NO	36	GRG	yes	Cisplatin	Gemcitabine	IIA	T2bN0M0	0	80
Pt_34	Discovery	VUmc	AQ	LUAD	NO	36	GRG	yes	Cisplatin	Pemetrexed	IIA	T2aN1M0	1	50
Pt_35	Discovery	VUmc	AR	LUSC	YES	14	PRG	yes	Cisplatin	Gemcitabine	IIA	T2aN1M0	1	40
Pt_36	Discovery	VUmc	AS	LUAD	YES	12	PRG	yes	Cisplatin	Pemetrexed	IIIA	T2aN2M0	2	55
Pt_37	Discovery	VUmc	AT	LUSC	YES	16	PRG	yes	Cisplatin	Gemcitabine	IIA	T1aN1M0	1	75
Pt_38	Discovery	VUmc	AU	LUAD	YES	3	PRG	yes	Cisplatin	Pemetrexed	IIIA	T2bN2M0	2	55
Pt_39	Discovery	VUmc	AV	LUSC	NO	36	GRG	yes	Cisplatin	Gemcitabine	IB	T2aN0M0	0	40
Pt_40	Discovery	VUmc	AW	LUAD	NO	36	GRG	yes	Carboplatin/Cisplatin	Pemetrexed	IIIA	T3N1M0	1	60
Pt_41	Discovery	VUmc	AX	LUSC	YES	6	PRG	yes	Cisplatin	Gemcitabine	IIIA	T1aN2M0	2	65
Pt_42	Discovery	VUmc	AY	LUSC	YES	6	PRG	yes	Cisplatin	Gemcitabine	IIA	T1bN1M0	1	50
Pt_43	Discovery	VUmc	AZ	LUAD	YES	6	PRG	yes	Cisplatin	Pemetrexed	IIIA	T3N1M0	1	55
Pt_44	Discovery	VUmc	BA	LUSC	NO	36	GRG	yes	Cisplatin/Carboplatin	Gemcitabine	IIIA	T1aN2M0	2	45
Pt_45	Discovery	VUmc	BB	LUSC	NO	36	GRG	yes	Carboplatin	Gemcitabine	IIIA	T2bN2M0	2	40
Pt_46	Validation	VUmc	A	LUAD	YES	2	PRG	yes	Cisplatin	Pemetrexed	IIIA	T4N0M0	0	40
Pt_47	Validation	MUMC	B	LUSC	NO	36	GRG	yes	Cisplatin	Gemcitabine	IB	T2aN0M0	0	30
Pt_48	Validation	VUmc	C	LUAD	YES	26	GRG	no	no chemo	no chemo	IIA	T2bN0M0	0	40
Pt_49	Validation	MUMC	D	LUAD	NO	36	GRG	yes	Cisplatin	Pemetrexed	IIA	T2aN1M0	1	45
Pt_50	Validation	VUmc	E	LUAD	YES	12	PRG	no	no chemo	no chemo	IA	T1aN0M0	0	45
Pt_51	Validation	MUMC	F	LUSC	YES	30	GRG	yes	unknown	unknown	unknown	unknown	unknown	40
Pt_52	Validation	VUmc	G	LUAD	NO	36	GRG	no	no chemo	no chemo	IV	T1bN0M1	0	60
Pt_53	Validation	MUMC	H	LUAD	NO	36	GRG	yes	Cisplatin	Gemcitabine/Vinorelbine	IIB	unknown	unknown	80
Pt_54	Validation	VUmc	I	LUAD	NO	36	GRG	no	no chemo	no chemo	IA	T1aN0M0	0	40
Pt_55	Validation	MUMC	J	LUAD	NO	36	GRG	yes	Cisplatin	Pemetrexed/Gemcitabine	IIA	T2bN0M0	0	50
Pt_56	Validation	VUmc	K	LUAD	YES	9	PRG	no	no chemo	no chemo	IIA	T2bN0M0	0	50
Pt_57	Validation	MUMC	L	LUAD	YES	32	GRG	yes	Cisplatin	Pemetrexed	IIA	T1aN1Mx	1	40
Pt_58	Validation	VUmc	M	LUAD	YES	4	PRG	no	no chemo	no chemo	IB	T2aN0M0	0	65
Pt_59	Validation	MUMC	N	LUAD	NO	36	GRG	yes	Cisplatin	Gemcitabine	IIIA	T1aN2M0	2	40
Pt_60	Validation	VUmc	O	LUAD	NO	36	GRG	no	no chemo	no chemo	IIA	T2aN1Mx	1	45
Pt_61	Validation	MUMC	P	LUSC	NO	36	GRG	yes	Cisplatin	Gemcitabine	IB	T2aN0M0	0	50
Pt_62	Validation	MUMC	R	LUAD	YES	1	PRG	yes	Cisplatin	Gemcitabine	IIB	T3N0M0	0	70
Pt_63	Validation	VUmc	S	LUAD	NO	36	GRG	yes	Cisplatin	Pemetrexed	IIA	T2aN1M0	1	50
Pt_64	Validation	MUMC	T	LUSC	YES	7	PRG	yes	Cisplatin	Pemetrexed/Gemcitabine	IIIA	T3N1M0	1	50
Pt_65	Validation	MUMC	V	LUSC	NO	36	GRG	yes	Cisplatin	Gemcitabine	IIIA	T4N0M0	0	70
Pt_66	Validation	VUmc	W	LUAD	YES	7	PRG	yes	Cisplatin	Pemetrexed	IIB	T2bN1M0	1	45
Pt_67	Validation	MUMC	X	LUSC	NO	36	GRG	yes	Cisplatin	Gemcitabine	IIA	T2aN1M0	1	50
Pt_68	Validation	MUMC	Z	LUAD	NO	36	GRG	yes	Cisplatin	Gemcitabine	IIIB	T4N2M0	2	30
Pt_69	Validation	MUMC	AB	LUSC	YES	27	GRG	yes	Cisplatin	Gemcitabine	IIB	T3N0M0	0	40
Pt_70	Validation	MUMC	AD	LUAD	NO	36	GRG	yes	Cisplatin	Pemetrexed	IIIA	T1bN2M0	2	40
Pt_71	Validation	VUmc	AF	LUAD	YES	11	PRG	yes	Cisplatin	Pemetrexed	IIIA	T1aN2M0	2	45
Pt_72	Validation	VUmc	AG	LUAD	YES	12	PRG	yes	Carboplatin	Pemetrexed	IIA	T2bN0M0	0	40
Pt_73	Validation	VUmc	AI	LUSC	NO	36	GRG	yes	Cisplatin	Gemcitabine/Pemetrexed	IIA	T2aN1M0	1	50
Pt_74	Validation	VUmc	AJ	LUAD	YES	16	PRG	yes	Cisplatin	Pemetrexed	IIA	T2aN1M0	1	35
Pt_75	Validation	VUmc	AK	LUAD	NO	0	PRG	no	no chemo	no chemo	IIB	T3N0M0	0	55
Pt_76	Validation	VUmc	AL	LUAD	YES	16	PRG	no	no chemo	no chemo	IB	T2aN0M0	0	35
Pt_77	Validation	VUmc	AM	LUAD	YES	5	PRG	no	no chemo	no chemo	IIIA	T3N1M0	1	45

## Sheet: Table S2
Supplementary Table S2. Protein expression data discovery cohort
MaxQuant pgID	Protein IDs short	Proteins count	Peptides count	Razor+unique peptides count	Unique peptides count	First accession	Percentage sequence coverage	Mol. weight [kDa]	Protein names	Gene names	HGNC+ Gene Names	Kinase Names	MaxQuant Gene Names	Raw count (A)	Raw count (AA)	Raw count (AC)	Raw count (AD)	Raw count (AF)	Raw count (AH)	Raw count (AI)	Raw count (AJ)	Raw count (AK)	Raw count (AL)	Raw count (AM)	Raw count (AN)	Raw count (AO)	Raw count (AP)	Raw count (AQ)	Raw count (AR)	Raw count (AS)	Raw count (AT)	Raw count (AU)	Raw count (AV)	Raw count (AW)	Raw count (AX)	Raw count (AY)	Raw count (AZ)	Raw count (B)	Raw count (BA)	Raw count (BB)	Raw count (C)	Raw count (E)	Raw count (F)	Raw count (H)	Raw count (I)	Raw count (J)	Raw count (K)	Raw count (M)	Raw count (N)
2189	P60709	1	44	44	2	P60709	84.8	41.736	Actin, cytoplasmic 1;Actin, cytoplasmic 1, N-terminally processed	ACTB	ACTB		ACTB	535	408	519	459	324	410	300	268	476	414	480	362	437	367	375	358	396	232	202	404	491	307	373	383	218	423	600	536	477	579	267	491	517	585	570	372
1016	P08670	1	85	85	74	P08670	95.5	53.651	Vimentin	VIM	VIM		VIM	426	345	471	361	760	377	231	310	384	269	453	365	293	251	238	305	337	263	308	316	327	279	319	276	210	330	378	459	354	513	245	300	368	642	383	385
84	CON__P02768-1;P02768;P02768-2;P02768-3	4	89	89	82	CON__P02768-1	90.5	69.366	Serum albumin	ALB	ALB		ALB	425	367	338	389	314	363	431	434	282	337	423	371	371	291	437	328	383	229	682	363	416	323	344	280	479	312	336	363	355	439	375	324	341	509	443	273
2289	P62805	1	24	24	24	P62805	71.8	11.367	Histone H4	HIST1H4A	HIST1H4J		HIST1H4A	175	253	178	181	351	197	261	281	140	134	201	205	179	217	183	220	178	280	260	198	190	234	216	124	289	154	115	206	190	187	322	243	182	234	240	297
931	P06733;P06733-2	2	57	57	53	P06733	94.2	47.168	Alpha-enolase	ENO1	ENO1		ENO1	212	170	233	191	191	182	123	91	165	160	276	217	188	235	179	168	222	100	130	213	204	93	135	223	79	182	178	213	199	286	142	211	208	244	203	142
2351	P68371	1	35	35	2	P68371	71.2	49.83	Tubulin beta-4B chain	TUBB4B	TUBB4B		TUBB4B	264	175	215	242	151	211	157	115	182	218	163	194	204	209	111	189	204	133	92	214	163	161	201	207	82	203	218	215	193	262	123	196	210	269	203	174
90	CON__P08727	1	54	42	2	CON__P08727	96.5	44.091						216	284	185	324	19	157	95	162	129	83	113	184	219	283	252	193	187	212	133	198	180	212	235	84	132	126	87	151	227	229	134	168	309	225	121	204
862	P04406;P04406-2;O14556	3	38	38	38	P04406	85.1	36.053	Glyceraldehyde-3-phosphate dehydrogenase	GAPDH;GAPDHS	GAPDH;GAPDHS		GAPDH	197	164	185	240	158	168	136	114	155	243	199	141	115	161	161	230	143	131	120	225	148	160	213	166	91	166	186	177	173	202	126	166	264	246	164	160
89	CON__P05787;P05787;P05787-2;CON__H-INV:HIT000016045	4	66	54	24	CON__P05787	82.2	53.704	Keratin, type II cytoskeletal 8	KRT8	KRT8		KRT8	396	341	279	168	56	89	112	40	186	96	88	186	189	208	266	132	246	84	126	29	203	66	148	142	55	61	80	273	467	201	166	120	187	218	201	101
1437	P22626;P22626-2	2	37	37	37	P22626	73.9	37.429	Heterogeneous nuclear ribonucleoproteins A2/B1	HNRNPA2B1	HNRNPA2B1		HNRNPA2B1	199	157	160	157	145	165	117	109	145	168	149	185	181	223	112	166	186	164	158	178	193	214	181	139	113	165	140	219	195	155	166	199	181	163	189	173
1226	P14618;P14618-3;P30613-2;P30613	4	55	55	5	P14618	87.2	57.936	Pyruvate kinase PKM	PKM;PKLR	PKM;PKLR		PKM	195	166	192	198	89	143	97	83	155	214	189	108	143	154	154	130	204	85	50	135	147	97	130	187	76	178	184	203	180	245	115	171	195	212	130	112
2355	P68871	1	21	21	14	P68871	96.6	15.998	Hemoglobin subunit beta;LVV-hemorphin-7;Spinorphin	HBB	HBB		HBB	223	104	130	96	124	154	199	141	239	98	156	161	115	120	207	158	159	192	152	176	86	159	146	206	60	141	359	138	118	99	154	74	69	93	155	73
85	CON__P02769	1	81	74	74	CON__P02769	84.7	69.293						24	230	14	16	107	169	215	181	184	156	219	216	202	198	250	205	214	194	65	197	209	221	208	168	388	370	148	9	27	6	335	19	17	205	22	195
2989	Q16777;Q6FI13;Q9BTM1;Q9BTM1-2	4	14	14	1	Q16777	77.5	13.988	Histone H2A type 2-C;Histone H2A type 2-A;Histone H2A.J	HIST2H2AC;HIST2H2AA3;H2AFJ	HIST2H2AC;HIST2H2AA4;H2AFJ		HIST2H2AC;HIST2H2AA3;H2AFJ	104	138	90	115	182	103	144	160	102	95	136	132	106	141	121	164	120	194	181	124	152	160	159	77	145	109	100	132	109	134	171	133	123	159	164	154
910	P05783;CON__H-INV:HIT000015463	2	54	52	41	P05783	90.9	48.057	Keratin, type I cytoskeletal 18	KRT18	KRT18		KRT18	323	142	243	80	51	53	110	50	141	64	74	104	115	88	130	90	221	66	118	30	154	37	87	126	59	52	69	232	475	83	193	89	100	159	158	100
1461	P23527	1	22	22	0	P23527	83.3	13.906	Histone H2B type 1-O	HIST1H2BO	HIST1H2BO		HIST1H2BO	89	128	107	106	181	116	136	143	98	83	124	144	112	133	104	154	116	172	178	119	117	174	129	81	143	97	73	117	110	116	193	137	118	123	128	170
2358	P69905	1	17	17	12	P69905	97.9	15.257	Hemoglobin subunit alpha	HBA1	HBA2		HBA1	209	93	108	91	105	139	171	122	217	78	121	121	105	98	171	153	151	181	143	157	62	132	121	185	45	121	314	119	108	72	140	50	53	79	132	59
969	P07900-2;P07900;Q14568;Q58FG0	4	63	63	41	P07900-2	52.8	98.16	Heat shock protein HSP 90-alpha	HSP90AA1;HSP90AA2P;HSP90AA5P	HSP90AA1;HSP90AA2P;HSP90AA5P		HSP90AA1	201	64	152	196	68	83	92	42	114	197	140	95	69	136	89	124	110	50	49	145	184	96	101	185	60	118	159	122	107	165	62	152	161	116	115	62
2247	P61978-3	1	33	33	2	P61978-3	67.5	48.562	Heterogeneous nuclear ribonucleoprotein K	HNRNPK	HNRNPK		HNRNPK	134	107	122	137	91	112	95	79	111	124	102	124	116	138	93	104	129	106	102	117	124	143	127	114	66	112	105	143	139	119	111	122	138	117	145	118
2050	P52272-2;P52272	2	55	55	55	P52272-2	72.4	73.62	Heterogeneous nuclear ribonucleoprotein M	HNRNPM	HNRNPM		HNRNPM	162	99	109	147	62	112	105	41	93	115	101	108	117	153	76	104	117	65	54	138	144	133	130	108	55	94	100	144	129	115	95	136	153	159	152	104
2348	P68104;Q5VTE0;P68104-2	3	32	32	17	P68104	57.6	50.14	Elongation factor 1-alpha 1;Putative elongation factor 1-alpha-like 3	EEF1A1;EEF1A1P5	EEF1A1;EEF1A1P5		EEF1A1;EEF1A1P5	107	123	142	148	99	102	100	76	105	145	90	83	97	126	87	97	121	72	82	126	104	123	108	104	52	111	136	117	124	117	98	143	123	150	120	101
870	P04792	1	25	25	25	P04792	96.1	22.782	Heat shock protein beta-1	HSPB1	HSPB1		HSPB1	155	80	85	174	139	140	88	124	84	133	160	158	142	177	43	178	107	148	53	180	105	177	154	82	38	182	82	61	74	95	38	67	139	92	135	166
1561	P29401;P29401-2	2	43	43	43	P29401	74.3	67.877	Transketolase	TKT	TKT		TKT	212	105	206	166	24	68	99	45	113	145	86	159	81	77	70	107	103	68	60	85	106	79	111	142	37	112	111	101	152	148	142	100	166	128	188	92
717	P00558;P00558-2	2	46	46	38	P00558	87.1	44.614	Phosphoglycerate kinase 1	PGK1	PGK1		PGK1	130	131	125	153	81	118	64	54	108	132	95	95	88	108	109	138	111	41	57	132	162	70	100	121	27	87	101	141	116	194	80	117	123	154	118	68
2315	P62979;P62987;P0CG47;P0CG48	4	17	17	17	P62979	70.5	17.965	Ubiquitin-40S ribosomal protein S27a;Ubiquitin;40S ribosomal protein S27a;Ubiquitin-60S ribosomal protein L40;Ubiquitin;60S ribosomal protein L40;Polyubiquitin-B;Ubiquitin;Polyubiquitin-C;Ubiquitin	RPS27A;UBA52;UBB;UBC	RPS27A;UBA52;UBB;UBC		RPS27A;UBA52;UBB;UBC	92	118	105	101	134	100	119	121	101	92	107	112	101	122	108	106	110	140	133	107	99	115	103	101	91	97	94	99	106	107	119	107	112	133	116	123
2349	P68363;P68363-2;A6NHL2-2;A6NHL2;Q9H853	5	36	36	0	P68363	78.5	50.151	Tubulin alpha-1B chain	TUBA1B;TUBAL3;TUBA4B	TUBA1B;TUBAL3;TUBA4B		TUBA1B	145	96	131	133	86	123	94	66	106	141	102	95	106	117	65	103	98	64	42	125	98	84	121	118	44	110	128	103	110	152	64	104	124	147	122	91
1055	P09651-2;P09651;P09651-3;Q32P51	4	35	35	35	P09651-2	73.8	34.196	Heterogeneous nuclear ribonucleoprotein A1;Heterogeneous nuclear ribonucleoprotein A1, N-terminally processed;Heterogeneous nuclear ribonucleoprotein A1-like 2	HNRNPA1;HNRNPA1L2	HNRNPA1;HNRNPA1L2		HNRNPA1;HNRNPA1L2	126	86	118	119	106	100	82	66	105	112	123	90	118	125	63	117	112	86	104	116	108	149	121	105	51	100	94	124	112	90	113	107	118	131	112	114
1123	P11142;P11142-2	2	43	38	29	P11142	65.8	70.897	Heat shock cognate 71 kDa protein	HSPA8	HSPA8		HSPA8	138	99	114	146	67	81	104	61	113	147	120	83	93	113	102	115	111	67	66	137	120	92	94	136	71	106	133	108	104	115	82	118	123	120	118	79
1157	P12111-2;P12111;P12111-5;P12111-3	4	126	126	18	P12111-2	42.7	321.35	Collagen alpha-3(VI) chain	COL6A3	COL6A3		COL6A3	71	78	117	69	305	317	175	158	160	80	90	100	80	56	56	141	58	113	89	131	83	74	145	61	224	98	49	95	47	70	126	63	90	48	104	134
797	P02545;P02545-3;P02545-6;P02545-5;P02545-4;REV__Q5VX52	6	69	69	6	P02545	77.7	74.139	Prelamin-A/C;Lamin-A/C	LMNA	LMNA		LMNA	171	109	103	105	100	84	94	74	98	99	93	128	116	93	85	87	107	85	87	74	92	128	125	113	53	97	71	94	123	159	99	102	101	106	216	121
2182	P60174-1;P60174;P60174-4	3	25	25	25	P60174-1	92	26.669	Triosephosphate isomerase	TPI1	TPI1		TPI1	111	87	119	120	96	100	101	69	95	101	114	123	99	93	116	106	113	78	76	116	104	109	117	115	37	115	84	127	145	117	81	102	127	130	143	91
76	CON__P02533;P02533;CON__Q9D312	3	58	58	14	CON__P02533	74.2	51.621	Keratin, type I cytoskeletal 14	KRT14	KRT14		KRT14	40	112	51	250	22	244	89	192	117	143	46	57	70	319	105	136	56	96	48	232	51	107	176	113	152	297	317	30	58	48	45	40	90	58	30	360
1501	P26038	1	62	62	47	P26038	79.4	67.819	Moesin	MSN	MSN		MSN	234	92	119	106	70	74	65	60	99	115	104	129	61	86	80	73	88	60	25	113	86	51	71	125	21	83	135	81	111	145	57	128	112	169	155	89
1457	P23396;P23396-2	2	36	36	36	P23396	93	26.688	40S ribosomal protein S3	RPS3	RPS3		RPS3	102	110	83	94	124	89	91	101	101	80	107	80	86	117	75	108	105	116	127	115	91	122	91	77	73	97	85	116	102	80	140	109	101	127	95	128
1083	P0DMV9;P0DMV8;P0DMV8-2	3	46	46	27	P0DMV9	64.6	70.051	Heat shock 70 kDa protein 1B;Heat shock 70 kDa protein 1A	HSPA1B;HSPA1A	HSPA1B;HSPA1A		HSPA1B;HSPA1A	191	118	111	127	38	71	55	56	133	111	98	90	94	99	75	76	84	74	38	116	142	88	103	193	52	107	106	75	154	127	97	108	168	84	134	66
924	P06576	1	23	23	23	P06576	60.3	56.559	ATP synthase subunit beta, mitochondrial	ATP5B	ATP5B		ATP5B	147	82	174	115	79	54	69	63	107	104	116	135	81	78	111	84	74	91	59	56	117	68	67	126	89	65	107	110	140	120	88	83	122	76	157	79
1491	P25705;P25705-2;P25705-3	3	42	42	42	P25705	61.7	59.75	ATP synthase subunit alpha, mitochondrial	ATP5A1	ATP5A1		ATP5A1	145	79	177	132	98	61	74	53	99	109	121	146	74	80	110	89	71	92	60	53	130	69	64	145	65	76	116	96	135	105	81	69	114	81	149	76
844	P04075;P04075-2	2	44	44	38	P04075	96.2	39.42	Fructose-bisphosphate aldolase A	ALDOA	ALDOA		ALDOA	165	99	112	137	30	79	53	42	81	131	113	86	70	113	99	107	125	52	51	98	151	75	87	104	46	95	92	89	142	152	93	102	161	112	97	71
114	CON__Q3KNV1;P08729	2	59	50	6	CON__Q3KNV1	71.4	51.385	Keratin, type II cytoskeletal 7	KRT7	KRT7		KRT7	131	137	176	28	23	74	61	51	115	5	95	114	157	27	164	10	179	51	117	28	114	10	34	87	58	37	78	123	252	173	124	142	57	163	88	30
952	P07355;P07355-2;A6NMY6	3	46	46	46	P07355	80.5	38.604	Annexin A2;Putative annexin A2-like protein	ANXA2;ANXA2P2	ANXA2;ANXA2P2		ANXA2;ANXA2P2	148	114	77	112	53	103	53	64	125	119	116	56	82	100	155	87	54	102	39	72	64	105	118	85	43	101	106	62	115	202	56	93	129	126	81	102
97	CON__P13647;P13647	2	72	71	14	CON__P13647	69.3	62.378	Keratin, type II cytoskeletal 5	KRT5	KRT5		KRT5	45	42	38	327	17	209	68	141	74	221	43	38	62	256	39	150	29	119	32	206	34	160	262	76	134	232	213	25	36	18	17	11	234	45	21	240
817	P02751;P02751-3;P02751-15;P02751-8;P02751-17;P02751-11;P02751-7;P02751-6;P02751-14;P02751-10;P02751-5;P02751-9;P02751-13;P02751-12;P02751-4;P02751-16;P02751-2	17	89	89	89	P02751	48.6	262.62	Fibronectin;Anastellin;Ugl-Y1;Ugl-Y2;Ugl-Y3	FN1	FN1		FN1	41	106	35	71	75	192	226	163	148	93	149	95	103	63	59	99	63	47	194	164	141	71	136	28	73	111	46	117	35	128	73	75	31	147	29	120
2313	P62937;P62937-2;P0DN26;A0A0B4J2A2;A0A075B759;Q9Y536;F5H284;P0DN37	8	17	17	17	P62937	89.1	18.012	Peptidyl-prolyl cis-trans isomerase A;Peptidyl-prolyl cis-trans isomerase A, N-terminally processed	PPIA;PPIAL4F;PPIAL4C;PPIAL4E;PPIAL4A;PPIAL4D;PPIAL4G	PPIA;PPIAL4F;PPIAL4C;PPIAL4E;PPIAL4A;PPIAL4D;PPIAL4G		PPIA	114	98	101	105	76	96	76	65	97	89	83	97	107	126	81	88	91	102	75	116	100	101	104	84	49	103	86	124	105	111	93	127	102	101	99	94
827	P02788;P02788-2	2	71	71	69	P02788	75.8	78.181	Lactotransferrin;Lactoferricin-H;Kaliocin-1;Lactoferroxin-A;Lactoferroxin-B;Lactoferroxin-C	LTF	LTF		LTF	38	223	14	13	214	62	105	172	183	174	253	26	43	55	307	46	45	72	76	87	183	135	102	16	84	96	102	89	2	217	12	64	116	123	1	38
1757	P37802;P37802-2	2	20	20	19	P37802	80.9	22.391	Transgelin-2	TAGLN2	TAGLN2		TAGLN2	84	95	79	73	81	86	57	67	91	62	107	72	108	82	73	88	114	95	91	74	74	80	68	85	42	83	72	105	88	90	83	104	76	89	157	94
894	P05164-2;P05164;P05164-3	3	59	59	51	P05164-2	67.1	73.853	Myeloperoxidase;Myeloperoxidase;89 kDa myeloperoxidase;84 kDa myeloperoxidase;Myeloperoxidase light chain;Myeloperoxidase heavy chain	MPO	MPO		MPO	20	252	26	17	173	72	99	179	176	79	170	16	39	45	285	75	37	79	118	73	170	113	66	9	133	74	67	106	15	186	40	65	100	141	9	74
846	P04083	1	44	44	44	P04083	86.7	38.714	Annexin A1	ANXA1	ANXA1		ANXA1	422	70	83	90	64	54	31	51	81	54	168	100	89	109	59	69	53	30	21	77	52	98	97	28	55	83	104	46	70	213	20	45	75	106	71	64
1402	P21333-2;P21333	2	121	121	109	P21333-2	60.3	280.01	Filamin-A	FLNA	FLNA		FLNA	57	44	75	88	62	83	133	73	82	113	58	78	74	45	62	83	84	20	22	86	53	56	77	67	47	80	168	82	42	79	12	89	78	146	72	59
826	P02787;CON__Q2HJF0	2	53	53	51	P02787	60	77.063	Serotransferrin	TF	TF		TF	86	85	83	81	44	79	89	76	70	109	142	80	84	74	144	90	76	42	139	60	128	62	65	69	66	79	107	87	59	102	89	82	94	114	95	51
951	P07339	1	23	23	23	P07339	58	44.552	Cathepsin D;Cathepsin D light chain;Cathepsin D heavy chain	CTSD	CTSD		CTSD	74	94	134	75	81	94	80	62	73	58	78	111	76	63	82	38	154	108	64	69	47	56	57	60	52	56	59	100	111	118	71	105	66	123	52	70
1117	P11021	1	44	44	43	P11021	58	72.332	78 kDa glucose-regulated protein	HSPA5	HSPA5		HSPA5	130	76	69	94	78	46	71	29	69	98	96	41	42	58	62	75	68	47	37	91	156	38	55	111	64	66	143	77	74	105	28	94	115	94	104	50
2126	P55072	1	58	58	58	P55072	67.7	89.321	Transitional endoplasmic reticulum ATPase	VCP	VCP		VCP	125	50	68	125	51	80	47	27	73	77	61	38	48	66	46	152	69	47	27	110	108	41	56	107	34	66	107	98	98	94	28	94	143	98	79	69
2801	Q14697;Q14697-3	2	52	52	1	Q14697	57.2	106.87	Neutral alpha-glucosidase AB	GANAB	GANAB		GANAB	76	97	79	78	104	94	74	57	76	88	83	94	70	78	75	61	72	63	47	74	111	64	55	54	34	61	88	90	85	81	37	99	93	109	99	55
964	P07737	1	18	18	13	P07737	79.3	15.054	Profilin-1	PFN1	PFN1		PFN1	59	88	89	63	85	85	68	57	81	54	86	66	72	83	74	74	83	60	63	85	62	72	57	61	70	72	81	83	86	92	78	84	81	112	86	72
1087	P0DOX5;P01857	2	24	24	12	P0DOX5	57.2	48.986	Ig gamma-1 chain C region	IGHG1	IGHG1		IGHG1	65	123	40	106	30	112	166	51	52	104	101	61	46	59	152	97	38	39	92	123	109	71	136	90	39	100	126	70	34	73	38	89	85	125	60	95
2047	P51991	1	32	32	4	P51991	58.7	39.594	Heterogeneous nuclear ribonucleoprotein A3	HNRNPA3	HNRNPA3		HNRNPA3	97	70	58	74	47	69	75	44	64	84	59	92	91	85	44	74	88	63	55	76	95	104	110	93	26	73	62	85	88	79	69	93	105	90	124	87
1593	P30101	1	42	42	42	P30101	72.1	56.782	Protein disulfide-isomerase A3	PDIA3	PDIA3		PDIA3	100	106	89	81	59	68	76	36	77	80	62	46	57	56	80	54	80	52	31	70	104	35	40	155	46	70	104	72	90	68	50	71	89	66	87	27
1189	P13639	1	57	57	56	P13639	53.1	95.337	Elongation factor 2	EEF2	EEF2		EEF2	100	47	71	123	24	71	57	28	75	113	64	42	56	93	38	56	49	23	26	89	72	59	59	87	22	66	133	103	47	69	34	88	130	92	61	57
2190	P60842;P60842-2	2	30	30	15	P60842	64.8	46.153	Eukaryotic initiation factor 4A-I	EIF4A1	EIF4A1		EIF4A1	74	70	72	84	84	84	58	45	84	86	78	40	61	78	51	74	60	43	50	76	54	86	65	66	35	63	76	76	69	62	60	65	97	103	58	70
3275	Q71DI3	1	18	18	2	Q71DI3	65.4	15.388	Histone H3.2	HIST2H3A	HIST2H3C		HIST2H3A	50	70	50	68	89	57	83	72	40	48	61	77	61	78	44	66	60	88	90	69	52	86	78	36	87	65	32	65	60	71	107	90	71	69	87	104
2220	P61247	1	32	32	32	P61247	80.3	29.945	40S ribosomal protein S3a	RPS3A	RPS3A		RPS3A	68	71	60	72	66	65	66	53	65	57	65	59	57	82	52	69	67	63	82	83	60	72	67	63	36	67	59	74	75	62	98	85	78	94	62	93
990	P08238;Q58FF7	2	62	41	32	P08238	65.6	83.263	Heat shock protein HSP 90-beta	HSP90AB1;HSP90AB3P	HSP90AB1;HSP90AB3P		HSP90AB1	119	58	103	90	41	36	67	31	55	101	73	35	50	61	28	78	56	23	23	86	85	35	48	115	34	50	113	66	66	101	28	57	118	82	55	26
2461	Q01995	1	30	30	29	Q01995	92	22.611	Transgelin	TAGLN	TAGLN		TAGLN	65	54	81	87	44	42	78	65	136	43	60	43	56	61	66	76	73	24	71	90	66	59	90	59	19	72	53	124	71	80	43	70	44	94	72	79
1760	P38159;P38159-2;P38159-3;O75526;Q8N7X1;Q75N03-2;Q75N03;Q8IZ40	8	49	49	17	P38159	71.1	42.331	RNA-binding motif protein, X chromosome;RNA-binding motif protein, X chromosome, N-terminally processed	RBMX;RBMXL2;RBMXL3;CBLL1;RCOR2	RBMX;RBMXL2;RBMXL3;CBLL1;RCOR2		RBMX	88	52	65	71	59	64	48	42	56	59	53	74	68	84	54	51	65	72	93	60	56	78	64	63	60	56	49	91	86	60	87	66	78	72	93	69
1022	P08865	1	24	24	24	P08865	70.5	32.854	40S ribosomal protein SA	RPSA	RPSA		RPSA	62	68	61	69	79	67	72	64	64	54	74	55	61	79	61	70	71	73	76	71	56	75	58	56	21	66	47	75	74	57	90	72	73	73	63	79
2282	P62701	1	34	34	16	P62701	78.7	29.597	40S ribosomal protein S4, X isoform	RPS4X	RPS4X		RPS4X	70	78	63	74	72	76	79	62	72	54	69	59	53	71	58	63	63	75	79	82	58	73	71	62	19	59	58	66	63	55	78	73	63	89	59	92
385	O43707;O43707-2;O43707-3;Q9H254-2;Q9H254-4;Q9H254	6	65	65	42	O43707	68.6	104.85	Alpha-actinin-4	ACTN4;SPTBN4	ACTN4;SPTBN4		ACTN4	57	64	62	76	11	53	44	28	93	74	55	55	45	51	57	115	76	10	17	58	52	48	50	82	28	59	163	58	55	104	13	81	80	73	72	37
948	P07237	1	42	42	42	P07237	66.5	57.116	Protein disulfide-isomerase	P4HB	P4HB		P4HB	130	87	86	77	57	54	45	32	70	75	80	63	43	55	79	53	63	33	20	69	100	24	37	95	27	53	84	80	78	93	25	67	90	79	73	33
2324	P63104;P63104-2	2	25	25	19	P63104	77.6	27.745	14-3-3 protein zeta/delta	YWHAZ	YWHAZ		YWHAZ	89	51	61	75	35	63	42	40	68	66	68	45	70	92	57	57	59	40	37	52	71	63	68	86	37	54	64	69	89	118	74	56	82	77	80	75
920	P06396-2	1	44	44	1	P06396-2	50.6	80.64	Gelsolin	GSN	GSN		GSN	61	52	83	57	53	60	47	30	61	58	65	56	52	69	55	88	55	23	23	44	70	63	56	64	18	57	80	58	48	120	17	53	74	128	65	43
108	CON__Q04695;Q04695	2	56	36	11	CON__Q04695	88.7	48.105	Keratin, type I cytoskeletal 17	KRT17	KRT17		KRT17	17	108	15	91	8	95	47	78	105	236	31	31	42	187	69	131	39	43	19	91	18	80	303	24	48	166	117	8	25	17	29	22	62	19	12	190
2261	P62258;P62258-2	2	25	22	22	P62258	72.5	29.174	14-3-3 protein epsilon	YWHAE	YWHAE		YWHAE	54	74	90	71	49	55	32	43	67	45	55	42	31	73	61	62	88	43	52	45	46	59	43	59	51	43	44	72	104	63	57	67	76	102	110	49
144	iRT_Kit_WR_fusion	1	11	11	11	iRT_Kit_WR_fusion	100	14.166						48	68	66	58	56	75	69	68	67	63	69	69	72	62	69	71	70	70	71	70	69	62	59	61	73	66	60	59	71	64	73	59	62	49	54	55
1452	P23246;P23246-2	2	46	46	44	P23246	50.2	76.149	Splicing factor, proline- and glutamine-rich	SFPQ	SFPQ		SFPQ	94	76	72	95	17	54	54	27	57	70	50	60	58	90	34	46	67	38	22	80	76	64	82	69	20	53	52	77	71	65	43	77	84	82	90	48
1203	P13796;P13796-2	2	41	41	33	P13796	64.6	70.288	Plastin-2	LCP1	LCP1		LCP1	53	55	97	46	37	52	50	31	63	72	79	54	30	45	63	38	64	39	13	58	66	38	35	42	46	48	128	84	46	77	19	97	101	106	57	35
1228	P14625;Q58FF3	2	55	53	53	P14625	62.3	92.468	Endoplasmin	HSP90B1;HSP90B2P	HSP90B1;HSP90B2P		HSP90B1	91	65	87	81	32	33	62	32	48	93	56	26	18	39	51	52	32	28	23	62	110	25	27	119	51	43	129	79	49	86	25	59	106	64	69	26
2533	Q06830	1	24	24	20	Q06830	76.9	22.11	Peroxiredoxin-1	PRDX1	PRDX1		PRDX1	70	66	86	105	35	54	53	42	65	84	51	78	54	85	52	53	67	59	22	66	37	41	55	99	19	80	67	56	80	67	41	63	96	72	70	70
77	CON__P02538;P02538	2	71	48	4	CON__P02538	73.4	60.044	Keratin, type II cytoskeletal 6A	KRT6A	KRT6A		KRT6A	19	26	17	157	10	127	45	100	86	159	40	20	34	185	45	124	18	40	21	143	16	112	198	74	54	182	132	14	24	5	15	8	161	22	9	172
737	P01009;P01009-2;P01009-3;P20848	4	33	33	33	P01009	65.6	46.736	Alpha-1-antitrypsin;Short peptide from AAT	SERPINA1;SERPINA2	SERPINA1;SERPINA2		SERPINA1	59	127	70	43	50	87	85	58	44	54	72	59	60	37	104	77	51	34	77	103	59	70	143	33	50	44	53	61	69	81	39	46	51	94	59	35
933	P06744;P06744-2;Q8N196	3	40	40	34	P06744	61.3	63.146	Glucose-6-phosphate isomerase	GPI;SIX5	GPI;SIX5		GPI	28	103	42	123	10	36	42	22	70	98	60	55	58	98	70	66	114	38	25	70	63	62	62	78	14	73	64	55	79	77	34	116	96	71	57	29
1647	P31943	1	18	18	10	P31943	49	49.229	Heterogeneous nuclear ribonucleoprotein H;Heterogeneous nuclear ribonucleoprotein H, N-terminally processed	HNRNPH1	HNRNPH1		HNRNPH1	88	47	56	66	33	58	49	38	49	63	51	61	60	89	43	54	62	43	42	62	66	77	71	50	27	59	60	78	64	55	61	70	69	66	79	72
2879	Q15233;Q15233-2	2	43	41	40	Q15233	65.4	54.231	Non-POU domain-containing octamer-binding protein	NONO	NONO		NONO	97	63	64	83	35	45	41	26	49	50	52	57	52	89	31	50	57	34	28	58	65	69	58	57	16	41	45	85	71	64	50	82	75	80	79	52
1742	P36578	1	37	37	37	P36578	57.4	47.697	60S ribosomal protein L4	RPL4	RPL4		RPL4	60	52	58	75	41	49	70	40	34	68	53	56	48	69	37	43	55	56	58	82	51	56	65	72	4	64	70	56	51	51	73	74	68	73	51	79
1365	P19971;P19971-2	2	31	31	31	P19971	67.8	49.955	Thymidine phosphorylase	TYMP	TYMP		TYMP	41	51	58	65	65	51	32	51	40	104	101	39	39	35	33	37	48	25	28	53	58	27	22	29	59	59	60	80	71	99	26	92	90	91	32	47
2346	P68032;P68133	2	37	15	1	P68032	77.7	42.019	Actin, alpha cardiac muscle 1;Actin, alpha skeletal muscle	ACTC1;ACTA1	ACTC1;ACTA1		ACTC1;ACTA1	93	58	88	82	28	38	41	35	88	52	49	47	46	43	55	61	53	18	19	49	66	42	70	52	11	48	63	75	73	83	34	68	55	76	83	55
972	P07910-2;P07910-4	2	27	27	3	P07910-2	60.4	32.337	Heterogeneous nuclear ribonucleoproteins C1/C2	HNRNPC	HNRNPC		HNRNPC	68	53	51	58	47	49	50	35	52	57	54	57	54	66	42	52	66	48	57	63	60	57	64	53	37	54	53	62	57	58	61	62	70	62	66	58
2211	P61158;Q9P1U1-2;Q9P1U1;Q9P1U1-3;Q9C0K3	5	31	31	31	P61158	71.3	47.371	Actin-related protein 3	ACTR3;ACTR3B;ACTR3C	ACTR3;ACTR3B;ACTR3C		ACTR3	54	52	80	64	35	40	26	23	60	52	66	30	33	50	52	41	46	29	9	66	72	29	42	63	21	55	94	77	61	86	28	72	85	83	87	32
859	P04264;CON__P04264	2	45	36	31	P04264	63	66.038	Keratin, type II cytoskeletal 1	KRT1	KRT1		KRT1	45	56	50	49	68	58	80	87	60	48	61	89	67	66	55	78	64	113	71	65	78	87	69	180	62	96	40	34	44	30	22	30	37	48	25	50
1036	P09429;B2RPK0	2	24	24	15	P09429	57.7	24.893	High mobility group protein B1;Putative high mobility group protein B1-like 1	HMGB1;HMGB1P1	HMGB1;HMGB1P1		HMGB1;HMGB1P1	35	58	26	50	36	50	57	48	38	47	35	100	45	62	49	38	44	72	67	73	47	104	74	39	44	59	36	43	42	27	113	74	70	58	58	74
1432	P22392-2;P22392;O60361	3	20	20	9	P22392-2	82.8	30.137	Nucleoside diphosphate kinase B	NME2;NME2P1	NME2;NME2P1		NME2	67	58	58	57	52	39	70	40	54	58	54	61	64	68	45	54	46	74	43	61	56	53	54	43	33	58	44	49	55	63	65	60	70	65	39	65
1341	P18669;P15259;Q8N0Y7	3	19	19	19	P18669	67.7	28.804	Phosphoglycerate mutase 1	PGAM1;PGAM2;PGAM4	PGAM1;PGAM2;PGAM4		PGAM1	36	68	46	72	53	56	39	42	55	43	51	47	46	56	40	64	59	34	42	72	66	55	53	29	25	57	38	55	59	93	44	56	72	83	51	56
1786	P40926;P40926-2	2	27	27	27	P40926	73.1	35.503	Malate dehydrogenase, mitochondrial	MDH2	MDH2		MDH2	130	42	80	70	47	48	55	28	44	60	73	81	81	56	47	57	59	42	23	50	74	40	42	56	27	46	49	53	63	76	39	35	59	40	72	43
1331	P18124	1	25	25	25	P18124	63.7	29.225	60S ribosomal protein L7	RPL7	RPL7		RPL7	47	55	51	57	57	61	65	58	38	45	50	39	46	54	42	49	47	73	77	62	42	55	58	41	25	49	35	55	55	41	77	55	49	63	51	76
1276	P16152;P16152-2	2	30	30	27	P16152	90.3	30.375	Carbonyl reductase [NADPH] 1	CBR1	CBR1		CBR1	36	43	61	97	26	36	39	28	53	84	21	41	54	50	23	25	79	33	18	25	21	48	63	132	16	90	51	27	232	28	52	30	135	43	39	62
2868	Q15149;Q15149-7;Q15149-9;Q15149-5;Q15149-6;Q15149-2;Q15149-3	7	216	216	5	Q15149	50.9	531.78	Plectin	PLEC	PLEC		PLEC	43	35	35	28	21	74	28	46	55	63	76	28	44	41	79	54	74	26	9	22	15	20	37	28	59	61	93	17	55	161	22	17	33	95	32	78
2439	Q00839;Q00839-2	2	48	48	48	Q00839	50.3	90.583	Heterogeneous nuclear ribonucleoprotein U	HNRNPU	HNRNPU		HNRNPU	80	32	67	82	24	41	47	17	50	85	34	50	53	60	19	37	64	23	20	54	60	62	68	80	8	48	62	58	72	78	26	71	78	66	79	27
2335	P63244	1	24	24	24	P63244	83	35.076	Guanine nucleotide-binding protein subunit beta-2-like 1;Guanine nucleotide-binding protein subunit beta-2-like 1, N-terminally processed	RACK1	RACK1		GNB2L1	58	60	46	60	57	60	42	42	51	46	57	44	43	64	44	51	58	41	44	67	44	59	48	50	14	57	54	68	49	47	49	69	64	67	50	57
1104	P10412	1	25	25	5	P10412	53.4	21.865	Histone H1.4	HIST1H1E	HIST1H1E		HIST1H1E	28	54	25	39	53	55	85	55	32	56	34	73	52	66	30	61	52	71	64	68	30	94	81	29	48	59	26	28	32	36	86	85	52	49	50	81
1029	P09211	1	17	17	17	P09211	62.9	23.356	Glutathione S-transferase P	GSTP1	GSTP1		GSTP1	64	58	61	65	9	47	49	28	55	75	25	85	60	64	53	31	59	43	28	48	43	60	58	67	21	73	38	63	136	39	32	69	55	36	80	49
926	P06702	1	15	15	15	P06702	93.9	13.242	Protein S100-A9	S100A9	S100A9		S100A9	19	107	15	15	37	53	66	81	85	64	74	18	16	47	143	37	24	93	71	88	80	73	60	25	76	123	79	48	12	53	32	50	66	57	11	55
703	P00338;P00338-3;P00338-4;P00338-5;P00338-2;Q6ZMR3;P07864	7	25	25	23	P00338	66	36.688	L-lactate dehydrogenase A chain	LDHA;LDHAL6A;LDHC	LDHA;LDHAL6A;LDHC		LDHA	62	64	40	58	34	66	34	22	50	58	52	54	43	55	53	47	60	14	21	61	51	30	46	51	12	49	66	70	70	96	25	62	70	68	46	26
741	P01024;O95568	2	94	94	84	P01024	60.5	187.15	Complement C3;Complement C3 beta chain;C3-beta-c;Complement C3 alpha chain;C3a anaphylatoxin;Acylation stimulating protein;Complement C3b alpha chain;Complement C3c alpha chain fragment 1;Complement C3dg fragment;Complement C3g fragment;Complement C3d fragment;Complement C3f fragment;Complement C3c alpha chain fragment 2	C3;METTL18	C3;METTL18		C3	89	94	57	29	14	93	79	67	72	56	143	22	37	15	131	57	55	11	87	77	87	33	38	45	34	25	82	47	66	52	86	23	34	84	23	12
1758	P37837	1	30	30	30	P37837	59.9	37.54	Transaldolase	TALDO1	TALDO1		TALDO1	38	47	68	74	37	34	39	24	68	77	32	58	48	40	29	46	62	54	34	45	25	71	63	73	30	63	29	53	120	56	59	42	93	47	58	46
1867	P46777	1	26	26	26	P46777	56.6	34.362	60S ribosomal protein L5	RPL5	RPL5		RPL5	44	55	46	63	52	37	39	37	46	42	52	36	31	59	30	47	50	49	52	58	42	57	34	50	8	45	52	53	48	50	68	64	55	63	41	83
2256	P62241	1	21	21	21	P62241	61.5	24.205	40S ribosomal protein S8	RPS8	RPS8		RPS8	42	54	46	47	55	47	63	52	49	42	53	38	39	59	43	48	43	53	70	53	42	57	47	40	20	49	35	49	51	41	64	48	49	62	45	68
2264	P62269	1	27	27	27	P62269	80.3	17.718	40S ribosomal protein S18	RPS18	RPS18		RPS18	38	55	41	46	68	46	54	55	44	42	50	41	43	51	41	53	51	64	61	50	39	54	41	39	27	47	39	44	51	43	67	50	41	51	43	64
721	P00738;P00738-2	2	29	29	14	P00738	54.2	45.205	Haptoglobin;Haptoglobin alpha chain;Haptoglobin beta chain	HP	HP		HP	52	80	46	29	40	61	56	33	57	47	96	43	45	39	57	53	31	21	75	103	69	42	57	19	66	34	68	84	24	79	88	46	43	70	32	14
937	P06753-2;P06753-3;P06753-6;P06753-5;P06753-4;P06753-7	6	34	34	17	P06753-2	78.2	29.032	Tropomyosin alpha-3 chain	TPM3	TPM3		TPM3	63	44	63	48	20	31	31	21	66	47	54	31	54	38	47	34	42	35	26	37	51	34	33	63	19	45	85	48	45	68	37	53	52	58	87	39
1021	P08758	1	29	29	29	P08758	69.7	35.936	Annexin A5	ANXA5	ANXA5		ANXA5	41	48	55	43	75	44	38	36	49	34	45	48	55	39	56	42	36	32	33	40	51	33	37	47	32	48	44	40	56	72	36	57	38	46	69	57
495	O75367-2;O75367-3;O75367	3	22	22	20	O75367-2	51.8	39.183	Core histone macro-H2A.1	H2AFY	H2AFY		H2AFY	38	51	39	23	47	71	59	48	32	32	33	97	56	60	33	44	68	49	73	54	36	97	66	37	31	50	20	38	28	31	72	79	33	38	48	52
3715	Q92841;Q92841-1;Q92841-3;Q92841-2	4	42	42	32	Q92841	51.6	80.272	Probable ATP-dependent RNA helicase DDX17	DDX17	DDX17		DDX17	65	44	48	69	13	43	48	18	41	68	33	45	64	59	33	34	49	24	17	54	51	59	66	55	7	42	46	64	55	52	25	62	72	46	64	35
2742	Q14103-3;Q14103;Q14103-4;Q14103-2	4	27	27	25	Q14103-3	56.5	32.834	Heterogeneous nuclear ribonucleoprotein D0	HNRNPD	HNRNPD		HNRNPD	68	47	48	60	22	46	33	15	42	56	50	56	54	52	32	42	53	36	32	57	68	51	46	49	17	57	46	50	53	50	35	53	63	50	73	39
799	P02647	1	32	32	31	P02647	78.3	30.777	Apolipoprotein A-I;Proapolipoprotein A-I;Truncated apolipoprotein A-I	APOA1	APOA1		APOA1	63	24	60	35	18	52	24	53	44	38	65	43	65	32	40	46	47	39	119	35	75	39	49	40	36	39	42	62	50	76	53	42	65	58	76	29
2278	P62424	1	23	23	23	P62424	50.4	29.995	60S ribosomal protein L7a	RPL7A	RPL7A		RPL7A	44	53	39	53	44	43	53	51	41	46	47	41	42	59	35	47	49	54	59	59	37	53	48	47	12	50	48	47	46	36	64	52	41	51	44	66
2341	P67809	1	19	19	13	P67809	69.4	35.924	Nuclease-sensitive element-binding protein 1	YBX1	YBX1		YBX1	49	49	44	52	52	45	31	36	46	51	71	28	47	60	37	45	46	49	67	58	43	49	50	40	24	50	36	47	43	33	48	39	53	58	31	60
885	P05109	1	15	15	15	P05109	60.2	10.834	Protein S100-A8;Protein S100-A8, N-terminally processed	S100A8	S100A8		S100A8	21	99	15	14	44	61	68	99	71	58	63	18	16	53	119	30	21	66	59	74	54	55	49	28	64	105	55	42	14	46	30	48	54	48	11	53
829	P02792	1	15	15	15	P02792	67.4	20.019	Ferritin light chain	FTL	FTL		FTL	35	55	34	22	59	63	34	80	40	29	59	25	42	21	50	18	80	70	39	47	45	22	36	29	32	25	24	99	43	65	21	38	46	93	24	22
1430	P22314-2;P22314	2	45	45	45	P22314-2	48	113.8	Ubiquitin-like modifier-activating enzyme 1	UBA1	UBA1		UBA1	58	55	57	61	22	43	31	14	45	51	52	46	46	70	51	33	36	16	14	41	48	37	35	56	19	44	58	57	59	63	34	48	68	59	54	13
738	P01011;P01011-2;P01011-3	3	23	23	23	P01011	46.8	47.65	Alpha-1-antichymotrypsin;Alpha-1-antichymotrypsin His-Pro-less	SERPINA3	SERPINA3		SERPINA3	32	63	29	21	67	51	61	89	48	31	120	25	31	33	53	62	31	48	58	69	112	46	91	20	53	29	22	50	20	109	47	26	40	77	28	44
1114	P10809;P10809-2	2	42	42	42	P10809	56.9	61.054	60 kDa heat shock protein, mitochondrial	HSPD1	HSPD1		HSPD1	135	17	99	109	17	17	30	8	24	118	32	70	39	36	31	57	34	33	11	32	84	19	26	73	27	29	75	28	31	71	20	21	59	37	70	49
2286	P62750	1	17	17	17	P62750	52.6	17.695	60S ribosomal protein L23a	RPL23A	RPL23A		RPL23A	43	56	37	44	55	44	57	56	49	39	42	30	38	46	40	44	43	66	85	46	37	50	44	38	39	39	36	44	40	28	65	43	37	49	39	60
1350	P19338	1	39	39	39	P19338	41.4	76.613	Nucleolin	NCL	NCL		NCL	48	39	28	62	41	29	46	23	35	75	34	62	52	85	24	43	43	52	49	66	47	59	45	52	28	64	35	32	30	48	61	49	53	47	51	36
1773	P40121;P40121-2	2	19	19	19	P40121	58.9	38.498	Macrophage-capping protein	CAPG	CAPG		CAPG	40	49	55	37	32	52	27	18	39	34	47	44	44	31	43	27	60	39	19	45	43	38	36	36	21	41	46	50	57	80	32	53	51	74	54	47
1264	P15880	1	20	20	20	P15880	54.6	31.324	40S ribosomal protein S2	RPS2	RPS2		RPS2	44	47	37	53	56	31	40	34	32	40	51	27	31	53	29	47	47	53	49	48	36	50	40	44	15	41	36	49	47	35	61	50	47	68	43	58
957	P07437;A6NNZ2	2	32	6	5	P07437	67.1	49.67	Tubulin beta chain	TUBB	TUBB		TUBB	45	37	52	43	39	46	35	33	38	47	46	46	42	45	32	47	41	32	25	53	35	47	50	47	22	47	52	42	46	55	46	47	63	63	40	40
1580	P30041	1	27	27	27	P30041	85.7	25.035	Peroxiredoxin-6	PRDX6	PRDX6		PRDX6	42	22	55	64	55	27	36	26	37	43	40	53	45	39	26	36	61	63	25	27	45	39	46	91	23	36	36	36	62	37	51	44	37	37	70	39
781	P01876	1	19	19	11	P01876	68.6	37.654	Ig alpha-1 chain C region	IGHA1	IGHA1		IGHA1	62	89	33	26	10	50	33	27	32	32	38	37	35	36	90	34	38	27	71	58	57	29	43	42	15	55	77	37	47	47	27	76	57	25	52	40
1284	P16401	1	22	15	15	P16401	43.8	22.58	Histone H1.5	HIST1H1B	HIST1H1B		HIST1H1B	23	55	24	48	33	50	75	49	32	39	27	59	45	67	32	31	42	62	56	69	33	66	63	21	53	52	16	27	26	30	45	71	53	41	34	53
3281	Q7KZF4	1	52	52	52	Q7KZF4	56.6	102	Staphylococcal nuclease domain-containing protein 1	SND1	SND1		SND1	74	45	34	41	17	36	42	22	42	33	33	31	44	54	31	23	42	23	15	81	40	38	37	60	4	49	75	47	40	46	26	73	51	73	42	34
997	P08311	1	22	22	22	P08311	65.9	28.837	Cathepsin G	CTSG	CTSG		CTSG	36	114	21	15	62	47	65	81	76	36	55	11	25	29	112	43	16	52	69	35	43	68	32	9	68	33	31	60	11	38	32	39	39	77	48	54
2266	P62277	1	20	20	20	P62277	66.9	17.222	40S ribosomal protein S13	RPS13	RPS13		RPS13	39	47	41	42	53	42	44	42	38	31	40	39	37	54	30	40	38	43	58	53	33	44	36	31	30	35	35	50	42	39	54	46	44	55	40	52
1417	P21980;P21980-2;P21980-3;O43548-2;P49221;O43548	6	54	54	54	P21980	64.5	77.328	Protein-glutamine gamma-glutamyltransferase 2	TGM2;TGM5;TGM4	TGM2;TGM5;TGM4		TGM2	51	43	61	31	10	35	33	22	44	18	38	30	41	20	33	9	55	16	9	42	22	1	21	32	10	23	65	48	57	52	9	47	49	63	56	18
2262	P62263	1	11	11	11	P62263	43	16.273	40S ribosomal protein S14	RPS14	RPS14		RPS14	33	54	36	50	49	45	50	46	41	30	42	36	36	51	34	47	48	58	61	49	37	52	32	32	36	41	35	47	42	33	58	45	32	49	40	63
1089	P0DOX7	1	14	14	2	P0DOX7	62.1	23.379						39	68	29	48	15	54	65	33	41	39	40	28	38	30	131	55	22	26	56	47	59	35	52	30	18	43	58	41	24	53	21	59	41	57	43	41
175	O00299	1	18	18	18	O00299	78.8	26.922	Chloride intracellular channel protein 1	CLIC1	CLIC1		CLIC1	51	67	38	34	43	35	25	22	45	36	53	38	44	38	46	32	39	24	21	44	45	47	39	39	30	39	44	37	44	51	37	51	63	57	46	35
2312	P62917	1	24	24	24	P62917	68.1	28.024	60S ribosomal protein L8	RPL8	RPL8		RPL8	37	49	40	40	43	42	37	40	31	27	43	32	34	47	29	40	40	47	52	43	37	41	43	28	22	33	29	51	42	38	69	47	44	57	42	67
1870	P46781	1	28	28	28	P46781	71.6	22.591	40S ribosomal protein S9	RPS9	RPS9		RPS9	37	47	39	47	49	42	43	36	32	32	42	30	31	49	32	36	33	44	55	47	34	47	33	34	19	40	31	44	39	36	53	44	37	57	40	54
1462	P23528	1	19	19	15	P23528	91	18.502	Cofilin-1	CFL1	CFL1		CFL1	42	48	42	42	24	45	30	24	45	39	41	37	40	49	43	44	41	31	24	51	50	33	39	32	20	46	39	46	46	55	26	46	44	57	43	36
1872	P46783;Q9NQ39	2	16	15	15	P46783	75.2	18.898	40S ribosomal protein S10	RPS10;RPS10P5	RPS10;RPS10P5		RPS10	27	39	38	42	60	36	38	48	41	30	34	30	33	41	30	39	33	50	52	45	33	46	33	32	31	37	26	37	41	34	58	40	42	52	42	59
437	O60506;O60506-2	2	32	32	2	O60506	47	69.602	Heterogeneous nuclear ribonucleoprotein Q	SYNCRIP	SYNCRIP		SYNCRIP	44	35	54	46	20	45	39	14	44	55	34	34	40	55	23	27	42	23	16	57	30	47	47	40	18	48	45	42	47	47	26	57	52	51	41	33
705	P00367;P00367-3;P00367-2	3	31	31	11	P00367	62.2	61.397	Glutamate dehydrogenase 1, mitochondrial	GLUD1	GLUD1		GLUD1	65	42	79	80	29	12	15	11	37	22	43	67	57	21	32	41	38	22	2	23	49	37	18	51	11	25	52	35	60	86	17	27	48	49	57	25
1627	P30740;P30740-2;O75830	3	26	26	25	P30740	55.7	42.741	Leukocyte elastase inhibitor	SERPINB1;SERPINI2	SERPINB1;SERPINI2		SERPINB1	53	71	39	34	26	30	27	41	50	33	56	36	29	24	65	11	33	31	34	43	47	28	21	43	32	31	41	44	40	76	64	44	34	97	51	19
1034	P09382	1	12	12	12	P09382	76.3	14.716	Galectin-1	LGALS1	LGALS1		LGALS1	23	33	24	34	57	53	44	35	40	39	52	34	42	35	34	42	52	27	35	66	52	36	38	20	22	50	32	43	24	49	20	35	33	66	34	51
1454	P23284	1	22	22	22	P23284	65.3	23.742	Peptidyl-prolyl cis-trans isomerase B	PPIB	PPIB		PPIB	38	52	29	34	36	53	70	34	40	31	39	22	28	37	37	34	33	36	33	48	43	21	39	46	29	41	45	41	36	32	38	42	36	49	43	31
2258	P62249	1	15	15	15	P62249	59.6	16.445	40S ribosomal protein S16	RPS16	RPS16		RPS16	38	40	36	37	54	39	49	47	41	28	40	30	34	50	33	38	35	40	48	40	33	38	33	32	27	38	30	39	37	31	52	44	36	56	38	48
1983	P50395;P50395-2	2	41	41	32	P50395	75.5	50.663	Rab GDP dissociation inhibitor beta	GDI2	GDI2		GDI2	45	52	45	36	31	22	25	17	40	30	29	25	30	50	24	44	34	13	17	34	69	23	29	43	12	31	61	37	50	61	25	42	53	50	45	18
804	P02671-2;P02671;CON__P02672	3	41	41	41	P02671-2	61.5	69.756	Fibrinogen alpha chain;Fibrinopeptide A;Fibrinogen alpha chain	FGA	FGA		FGA	38	58	71	17	23	57	37	46	57	39	54	23	24	34	24	65	26	18	86	82	69	60	51	27	29	35	41	49	33	40	78	18	25	34	21	21
1068	P09960;P09960-4;P09960-2;P09960-3	4	38	38	38	P09960	61.2	69.284	Leukotriene A-4 hydrolase	LTA4H	LTA4H		LTA4H	93	29	87	28	4	24	15	7	38	24	47	63	29	23	24	29	53	15	2	25	38	19	14	57	5	30	53	63	77	70	36	44	38	67	79	17
1714	P35579;P35579-2;REV__Q9UKV3-5;REV__Q9UKV3;P13535;P12882;Q9UKX2;A7E2Y1	8	121	121	98	P35579	56.5	226.53	Myosin-9	MYH9;MYH8;MYH1;MYH2;MYH7B	MYH9;MYH8;MYH1;MYH2;MYH7B		MYH9	27	15	33	45	16	18	22	23	19	51	13	13	13	25	17	47	18	6	16	19	36	19	16	68	29	28	197	32	18	137	9	21	42	43	16	23
1139	P11413;P11413-2;P11413-3	3	44	44	44	P11413	76.9	59.256	Glucose-6-phosphate 1-dehydrogenase	G6PD	G6PD		G6PD	21	19	112	82	9	20	38	29	50	108	24	17	23	16	12	17	97	59	1	20	14	10	41	100	19	62	37	26	86	23	65	26	104	39	25	34
1151	P11940;P11940-2;Q9H361;Q96DU9-2;Q96DU9	5	39	39	24	P11940	56.8	70.67	Polyadenylate-binding protein 1	PABPC1;PABPC3;PABPC5	PABPC1;PABPC3;PABPC5		PABPC1	47	37	44	65	22	33	24	14	43	50	44	23	38	46	28	33	30	22	20	49	41	36	37	52	12	41	53	40	35	46	25	49	53	39	43	28
1237	P14866;P14866-2	2	28	28	27	P14866	58.7	64.132	Heterogeneous nuclear ribonucleoprotein L	HNRNPL	HNRNPL		HNRNPL	60	44	42	57	8	42	35	6	29	48	31	39	37	51	23	27	45	12	9	49	58	44	43	51	4	37	46	53	40	41	30	49	54	58	56	23
865	P04439	1	30	30	5	P04439	66.8	40.84	HLA class I histocompatibility antigen, A-3 alpha chain	HLA-A	HLA-A		HLA-A	24	89	42	31	67	32	26	26	23	31	57	32	27	40	46	21	33	20	15	42	50	29	16	52	13	27	61	31	24	48	27	53	51	40	37	26
2504	Q04828	1	25	25	3	Q04828	69.3	36.788	Aldo-keto reductase family 1 member C1	AKR1C1	AKR1C1		AKR1C1	0	10	63	197	2	24	36	24	42	92	7	21	12	53	6	40	115	45	1	2	0	74	124	166	0	117	27	3	157	0	63	3	64	3	4	64
1592	P30086	1	17	17	17	P30086	85.6	21.057	Phosphatidylethanolamine-binding protein 1;Hippocampal cholinergic neurostimulating peptide	PEBP1	PEBP1		PEBP1	38	41	66	42	16	40	48	15	34	17	28	78	55	56	30	33	39	36	32	33	43	31	33	70	10	35	34	48	48	43	43	28	35	36	89	37
2267	P62280	1	23	23	23	P62280	73.4	18.431	40S ribosomal protein S11	RPS11	RPS11		RPS11	29	45	36	43	56	49	47	43	40	31	34	31	34	45	24	38	40	45	53	43	33	40	27	30	21	32	27	38	39	33	48	38	33	51	37	58
2604	Q12906-7;Q12906;Q12906-4;Q12906-6;Q12906-5;Q12906-2;Q12906-3	7	40	40	36	Q12906-7	54.7	95.807	Interleukin enhancer-binding factor 3	ILF3	ILF3		ILF3	61	35	32	65	8	34	36	9	33	66	30	39	34	46	39	30	31	17	14	46	54	40	46	51	12	34	45	35	34	36	23	47	57	42	43	22
1550	P28838-2;P28838	2	35	35	35	P28838-2	67.2	52.771	Cytosol aminopeptidase	LAP3	LAP3		LAP3	44	36	60	43	17	26	18	10	18	47	60	30	24	32	37	16	35	9	6	31	43	12	14	30	22	23	64	54	35	83	6	66	62	82	46	22
2291	P62826	1	19	19	19	P62826	56	24.423	GTP-binding nuclear protein Ran	RAN	RAN		RAN	34	36	51	52	31	41	40	24	37	37	41	34	33	45	28	35	36	30	24	39	36	40	35	39	22	32	38	47	42	37	47	33	47	61	35	43
2308	P62906	1	16	16	16	P62906	52.1	24.831	60S ribosomal protein L10a	RPL10A	RPL10A		RPL10A	32	46	30	36	48	35	44	38	38	30	44	29	31	47	28	40	38	49	58	46	29	50	34	28	16	40	29	37	32	24	57	45	37	49	37	57
2216	P84077;P61204;P61204-2	3	14	14	10	P84077	55.8	20.697	ADP-ribosylation factor 1;ADP-ribosylation factor 3	ARF1;ARF3	ARF1;ARF3		ARF1;ARF3	40	56	49	27	46	37	38	34	41	25	37	36	44	37	38	34	40	34	32	35	34	28	27	40	29	30	29	36	56	34	49	45	31	41	46	34
1989	P50454	1	24	24	24	P50454	51.9	46.44	Serpin H1	SERPINH1	SERPINH1		SERPINH1	47	21	27	35	59	44	25	20	40	40	45	21	29	42	17	43	22	10	24	67	51	22	33	10	26	42	49	39	23	46	13	37	44	49	19	29
1530	P27797	1	22	22	22	P27797	58	48.141	Calreticulin	CALR	CALR		CALR	47	60	43	39	26	33	42	12	29	32	37	37	30	33	28	25	27	8	13	55	69	13	30	36	10	31	50	42	33	47	6	41	59	64	45	17
1883	P47756-2;P47756	2	27	27	27	P47756-2	71	30.628	F-actin-capping protein subunit beta	CAPZB	CAPZB		CAPZB	43	40	58	46	23	34	31	16	44	35	41	30	32	33	38	26	41	12	9	34	43	18	20	39	6	28	50	43	38	52	4	51	48	57	49	28
2887	Q15365;P57723-2;P57723	3	15	15	11	Q15365	67.1	37.497	Poly(rC)-binding protein 1	PCBP1;PCBP4	PCBP1;PCBP4		PCBP1	53	34	43	40	12	37	29	18	33	45	30	41	40	48	30	36	34	27	14	39	41	45	43	57	10	40	42	47	50	40	31	46	47	44	45	35
1513	P26641;P26641-2	2	23	23	23	P26641	43.7	50.118	Elongation factor 1-gamma	EEF1G	EEF1G		EEF1G	25	38	36	57	18	36	40	20	39	58	41	27	40	51	27	24	38	17	22	33	38	35	30	43	15	41	46	46	37	37	17	47	54	42	29	27
2042	P51858;P51858-2;P51858-3	3	22	22	20	P51858	78.8	26.788	Hepatoma-derived growth factor	HDGF	HDGF		HDGF	31	27	23	32	33	28	39	23	36	27	33	43	44	36	31	32	44	56	38	33	44	55	40	54	16	49	29	37	38	34	55	50	29	31	44	40
3777	Q96AE4	1	32	28	1	Q96AE4	52.8	67.56	Far upstream element-binding protein 1	FUBP1	FUBP1		FUBP1	42	26	63	54	9	28	20	14	39	39	35	33	32	37	28	24	44	19	12	33	29	31	29	61	10	32	40	55	49	44	25	44	54	36	65	22
1340	P18621;P18621-3;P18621-2	3	17	17	17	P18621	65.2	21.397	60S ribosomal protein L17	RPL17	RPL17		RPL17	37	41	32	38	35	36	37	34	41	29	34	28	33	47	33	34	28	40	48	42	28	39	34	31	4	34	27	39	33	29	51	39	34	45	28	51
1765	P39019	1	16	16	16	P39019	69.7	16.06	40S ribosomal protein S19	RPS19	RPS19		RPS19	33	35	31	31	42	39	47	40	35	29	40	30	29	40	28	35	37	51	57	40	34	44	34	28	15	35	32	30	33	28	47	30	26	38	32	51
1456	P23381;P23381-2	2	35	35	35	P23381	67.9	53.165	Tryptophan--tRNA ligase, cytoplasmic;T1-TrpRS;T2-TrpRS	WARS	WARS		WARS	34	19	67	42	27	25	21	7	21	30	85	21	9	27	21	18	23	7	8	21	30	13	12	45	20	21	64	41	30	96	13	88	80	77	31	13
1510	P26599;P26599-2;P26599-3	3	20	20	16	P26599	47.1	57.221	Polypyrimidine tract-binding protein 1	PTBP1	PTBP1		PTBP1	56	27	39	38	26	33	21	18	35	46	32	39	41	55	24	27	40	21	26	40	48	42	36	34	9	37	34	28	28	40	33	29	50	38	47	36
2546	Q07955;Q07955-3;Q07955-2	3	23	23	22	Q07955	59.7	27.744	Serine/arginine-rich splicing factor 1	SRSF1	SRSF1		SRSF1	42	31	32	43	21	27	44	25	26	32	28	41	39	42	18	35	27	30	47	40	28	56	35	25	38	27	23	37	35	38	50	43	42	33	40	51
2761	Q14195-2;Q14195;Q14117;O14531	4	39	39	34	Q14195-2	72.1	73.91	Dihydropyrimidinase-related protein 3	DPYSL3;DPYS;DPYSL4	DPYSL3;DPYS;DPYSL4		DPYSL3	39	31	35	52	7	27	29	15	44	38	28	47	34	33	14	42	43	5	12	20	36	35	28	35	5	40	42	56	31	48	6	45	44	54	34	25
1525	P27635;Q96L21	2	18	18	18	P27635	61.7	24.604	60S ribosomal protein L10	RPL10;RPL10L	RPL10;RPL10L		RPL10	31	40	34	38	39	31	38	23	33	28	39	29	35	38	27	30	44	33	37	42	24	36	30	27	8	34	22	41	43	20	56	44	32	52	36	51
1766	P39023;Q92901	2	25	25	25	P39023	50.1	46.108	60S ribosomal protein L3	RPL3;RPL3L	RPL3;RPL3L		RPL3	43	35	35	42	32	34	34	24	28	34	43	34	24	45	21	31	34	29	29	48	38	29	34	33	7	41	40	42	32	30	46	38	40	47	27	45
2231	P61604	1	15	15	15	P61604	91.2	10.932	10 kDa heat shock protein, mitochondrial	HSPE1	HSPE1		HSPE1	55	28	57	39	31	25	26	12	33	55	28	54	41	36	25	35	32	67	36	26	44	36	34	41	31	39	23	31	38	36	35	19	27	36	55	61
1178	P12956;P12956-2	2	36	36	36	P12956	47.1	69.842	X-ray repair cross-complementing protein 6	XRCC6	XRCC6		XRCC6	53	24	25	53	5	28	32	3	41	57	37	39	33	43	20	28	40	15	10	46	35	38	28	72	16	38	59	28	43	41	20	49	54	38	46	14
1099	P10253	1	36	36	36	P10253	38.7	105.32	Lysosomal alpha-glucosidase;76 kDa lysosomal alpha-glucosidase;70 kDa lysosomal alpha-glucosidase	GAA	GAA		GAA	72	18	80	14	22	35	25	24	15	8	30	86	74	18	9	9	61	20	31	8	80	46	20	88	9	28	11	30	51	44	11	32	61	47	26	31
1710	P35527;CON__P35527	2	36	35	35	P35527	64	62.064	Keratin, type I cytoskeletal 9	KRT9	KRT9		KRT9	18	13	24	33	37	37	48	61	50	27	37	71	41	41	36	51	39	78	48	45	44	72	56	45	36	71	30	25	26	13	17	17	16	25	19	30
1651	P31947-2;P31947	2	20	17	17	P31947-2	71.3	24.336	14-3-3 protein sigma	SFN	SFN		SFN	20	26	12	76	4	52	13	61	47	62	37	15	22	75	20	51	32	45	10	50	12	26	45	24	47	71	41	8	46	39	17	25	52	45	21	77
1876	P46940	1	72	72	70	P46940	48.9	189.25	Ras GTPase-activating-like protein IQGAP1	IQGAP1	IQGAP1		IQGAP1	61	26	46	43	6	17	20	8	21	58	29	9	21	31	33	18	24	11	4	22	38	10	16	49	11	27	82	25	33	56	11	53	56	38	46	11
3729	Q92945	1	35	35	31	Q92945	60.1	73.114	Far upstream element-binding protein 2	KHSRP	KHSRP		KHSRP	52	28	35	51	9	38	15	8	28	41	27	42	46	63	14	19	32	10	12	44	60	45	55	34	8	30	41	39	31	33	11	30	51	42	47	20
2334	P63241;P63241-2;Q6IS14;Q9GZV4	4	15	15	15	P63241	57.8	16.832	Eukaryotic translation initiation factor 5A-1;Eukaryotic translation initiation factor 5A-1-like;Eukaryotic translation initiation factor 5A-2	EIF5A;EIF5AL1;EIF5A2	EIF5A;EIF5AL1;EIF5A2		EIF5A;EIF5AL1;EIF5A2	27	40	31	44	30	41	32	26	50	30	36	22	25	36	41	33	41	28	37	44	25	44	35	44	13	36	35	32	40	22	52	33	33	49	38	35
3997	Q99497	1	21	21	21	Q99497	76.2	19.891	Protein deglycase DJ-1	PARK7	PARK7		PARK7	27	29	40	30	35	32	26	17	31	28	38	39	44	40	32	27	43	30	27	34	32	31	23	32	24	28	24	43	43	38	38	41	39	49	44	36
4824	Q9UQ80;Q9UQ80-2	2	28	28	28	Q9UQ80	73.1	43.786	Proliferation-associated protein 2G4	PA2G4	PA2G4		PA2G4	38	33	47	43	26	31	30	17	41	38	43	28	24	45	23	32	39	24	23	40	33	41	34	42	13	29	29	28	44	23	43	37	38	33	29	39
2044	P51888	1	19	19	19	P51888	50	43.809	Prolargin	PRELP	PRELP		PRELP	30	36	38	43	20	41	34	20	59	22	28	83	39	36	22	37	35	21	42	15	38	48	90	34	12	55	7	68	32	36	6	30	26	24	44	28
805	P02675	1	36	36	30	P02675	70.7	55.928	Fibrinogen beta chain;Fibrinopeptide B;Fibrinogen beta chain	FGB	FGB		FGB	23	55	46	12	30	39	63	26	42	36	69	16	16	19	38	54	17	6	57	66	65	44	55	14	20	33	48	28	9	37	77	16	15	37	8	7
1759	P38117;P38117-2	2	21	21	21	P38117	68.2	27.843	Electron transfer flavoprotein subunit beta	ETFB	ETFB		ETFB	67	30	80	49	23	29	19	12	26	28	34	37	53	26	31	28	37	35	13	23	28	21	25	39	22	35	25	21	39	39	36	18	33	35	53	27
450	O60701;O60701-2;O60701-3	3	36	36	36	O60701	75.9	55.023	UDP-glucose 6-dehydrogenase	UGDH	UGDH		UGDH	87	18	46	125	5	9	17	9	38	113	23	28	20	25	9	20	57	20	5	11	27	19	20	108	3	56	32	22	104	30	80	14	48	26	29	18
1505	P26373;P26373-2	2	19	19	19	P26373	58.3	24.261	60S ribosomal protein L13	RPL13	RPL13		RPL13	28	33	30	38	33	32	41	30	21	26	35	26	21	41	25	31	31	43	41	45	26	35	34	31	7	36	32	39	31	24	43	31	33	32	35	53
1929	P49327	1	99	99	99	P49327	48.3	273.42	Fatty acid synthase;[Acyl-carrier-protein] S-acetyltransferase;[Acyl-carrier-protein] S-malonyltransferase;3-oxoacyl-[acyl-carrier-protein] synthase;3-oxoacyl-[acyl-carrier-protein] reductase;3-hydroxyacyl-[acyl-carrier-protein] dehydratase;Enoyl-[acyl-carrier-protein] reductase;Oleoyl-[acyl-carrier-protein] hydrolase	FASN	FASN		FASN	36	14	21	73	5	17	31	4	28	107	31	6	30	51	11	33	38	14	13	28	21	4	17	143	5	30	78	36	106	73	14	7	50	19	4	21
2451	Q01518-2;Q01518;P40123-3	3	37	37	36	Q01518-2	59.7	51.83	Adenylyl cyclase-associated protein 1	CAP1;CAP2	CAP1;CAP2		CAP1	31	30	51	34	13	21	20	12	34	30	42	19	22	28	37	26	30	5	8	32	43	6	19	41	6	31	55	40	29	60	6	39	41	60	41	11
2043	P51884;CON__Q05443	2	16	16	16	P51884	39.3	38.429	Lumican	LUM	LUM		LUM	20	19	24	43	55	55	31	36	42	34	37	65	33	18	14	54	32	21	39	31	39	38	54	16	43	33	15	75	15	28	11	34	24	22	34	42
902	P05388;P05388-2;Q8NHW5	3	18	18	18	P05388	61.5	34.273	60S acidic ribosomal protein P0;60S acidic ribosomal protein P0-like	RPLP0;RPLP0P6	RPLP0;RPLP0P6		RPLP0;RPLP0P6	40	27	25	34	22	32	30	20	39	43	35	24	32	38	20	39	31	30	22	45	29	38	30	33	16	34	34	37	28	31	43	38	39	38	31	34
2807	Q14764	1	50	50	50	Q14764	57	99.326	Major vault protein	MVP	MVP		MVP	120	33	61	28	14	11	2	6	7	18	51	41	32	10	37	19	24	14	13	13	52	6	6	42	10	14	45	49	45	69	20	46	28	42	89	16
1763	P38646	1	43	42	42	P38646	59.9	73.68	Stress-70 protein, mitochondrial	HSPA9	HSPA9		HSPA9	111	10	96	55	10	14	18	8	40	44	39	49	28	20	20	29	26	11	14	22	36	20	10	59	14	23	55	38	30	42	23	24	49	25	38	15
2858	Q15084-3;Q15084;Q15084-4;Q15084-5;Q15084-2	5	17	17	17	Q15084-3	42.8	47.837	Protein disulfide-isomerase A6	PDIA6	PDIA6		PDIA6	39	39	35	28	26	39	39	21	27	27	23	24	24	25	31	33	35	23	18	48	47	21	28	44	11	28	39	38	39	21	19	36	35	30	38	28
2977	Q16658	1	35	35	35	Q16658	70	54.529	Fascin	FSCN1	FSCN1		FSCN1	16	20	14	53	27	65	17	31	37	61	23	22	22	61	20	50	37	34	2	81	14	19	47	9	11	52	64	15	16	37	17	16	30	35	13	44
544	O75874	1	26	26	25	O75874	56.3	46.659	Isocitrate dehydrogenase [NADP] cytoplasmic	IDH1	IDH1		IDH1	46	40	45	58	14	17	15	5	44	42	18	17	24	17	18	34	20	21	9	24	18	25	35	85	3	35	33	37	65	37	35	59	46	39	65	15
2964	Q16555;Q16555-2	2	27	23	22	Q16555	62.2	62.293	Dihydropyrimidinase-related protein 2	DPYSL2	DPYSL2		DPYSL2	29	31	62	31	26	29	21	17	33	16	18	45	45	24	37	27	37	19	8	16	56	15	31	33	9	21	36	39	46	30	15	27	54	42	75	20
3817	Q96CX2;Q68DU8;Q6ZWB6	3	26	26	26	Q96CX2	61.8	35.7	BTB/POZ domain-containing protein KCTD12	KCTD12;KCTD16;KCTD8	KCTD12;KCTD16;KCTD8		KCTD12	28	26	45	16	65	35	18	28	22	15	25	36	24	24	18	16	37	20	19	29	31	20	17	13	42	17	28	40	32	35	14	35	35	52	41	33
2257	P62244	1	16	16	16	P62244	79.2	14.839	40S ribosomal protein S15a	RPS15A	RPS15A		RPS15A	27	45	30	35	48	31	37	29	30	20	33	28	30	37	27	30	29	31	39	34	20	28	25	18	13	33	16	29	32	18	38	33	24	41	25	49
828	P02790	1	26	26	26	P02790	55.8	51.676	Hemopexin	HPX	HPX		HPX	33	43	34	25	36	47	34	48	38	22	57	22	42	18	51	31	37	15	73	48	48	26	25	12	26	24	24	38	22	31	39	24	26	37	31	25
2552	Q08211;Q08211-2	2	47	47	47	Q08211	41.6	140.96	ATP-dependent RNA helicase A	DHX9	DHX9		DHX9	65	28	35	65	4	25	39	7	21	46	18	32	42	35	11	20	27	10	6	39	45	23	36	46	5	23	31	41	19	30	10	49	44	39	44	12
1729	P35908	1	51	39	1	P35908	77.5	65.432	Keratin, type II cytoskeletal 2 epidermal	KRT2	KRT2		KRT2	28	66	37	27	35	31	63	38	29	35	36	59	52	49	22	50	30	63	43	37	54	59	46	59	24	51	29	23	11	14	12	11	10	24	13	50
3684	Q92597;Q92597-3;Q92597-2	3	13	13	13	Q92597	53	42.835	Protein NDRG1	NDRG1	NDRG1		NDRG1	52	21	19	52	14	67	24	27	19	60	24	29	35	69	20	29	29	20	14	82	60	12	37	19	10	60	18	24	13	36	26	20	43	14	43	38
2853	Q15063-5;Q15063	2	39	39	0	Q15063-5	45.7	90.423	Periostin	POSTN	POSTN		POSTN	15	22	14	43	16	52	31	29	37	43	43	73	12	16	13	46	12	4	46	56	30	25	36	15	20	28	17	74	14	18	8	32	19	34	14	66
1252	P15311	1	43	31	29	P15311	56.8	69.412	Ezrin	EZR	EZR		EZR	47	62	37	34	11	29	26	17	30	41	43	23	37	33	32	12	7	19	7	28	32	26	17	35	7	22	39	16	67	54	19	45	41	52	33	24
1322	P17931	1	10	10	10	P17931	35.2	26.152	Galectin-3	LGALS3	LGALS3		LGALS3	55	35	32	18	31	36	22	27	45	18	29	50	40	25	38	26	38	35	32	26	20	37	22	21	9	29	19	25	42	40	35	40	24	32	46	32
2212	P61160;P61160-2	2	24	24	24	P61160	57.4	44.76	Actin-related protein 2	ACTR2	ACTR2		ACTR2	29	33	40	32	26	31	16	16	37	30	34	21	22	20	33	29	27	21	13	31	35	19	24	31	11	25	50	37	33	44	15	35	44	47	41	15
2049	P52209-2;P52209	2	29	29	29	P52209-2	60.6	51.872	6-phosphogluconate dehydrogenase, decarboxylating	PGD	PGD		PGD	13	27	38	74	3	19	19	11	40	93	20	11	21	27	19	12	25	14	1	22	15	13	46	141	1	62	42	20	56	35	22	23	90	42	12	28
845	P04080	1	7	7	7	P04080	88.8	11.139	Cystatin-B	CSTB	CSTB		CSTB	27	32	34	23	25	31	19	21	25	24	28	30	43	28	27	21	37	30	29	39	24	35	37	29	19	35	38	34	43	34	27	24	24	44	44	40
968	P07858	1	18	18	18	P07858	52.8	37.821	Cathepsin B;Cathepsin B light chain;Cathepsin B heavy chain	CTSB	CTSB		CTSB	15	32	19	16	38	30	23	28	25	71	37	38	18	25	23	12	56	29	22	41	16	20	29	14	25	55	24	47	36	37	21	32	61	66	14	42
1190	P13667	1	48	48	48	P13667	63.1	72.932	Protein disulfide-isomerase A4	PDIA4	PDIA4		PDIA4	67	32	32	33	15	13	55	10	20	27	32	14	16	16	31	13	32	10	10	50	71	4	11	77	22	29	72	31	25	26	9	30	29	41	39	5
261	P19105;O14950	2	12	12	7	P19105	66.7	19.794	Myosin regulatory light chain 12A;Myosin regulatory light chain 12B	MYL12A;MYL12B	MYL12A;MYL12B		MYL12A;MYL12B	23	28	19	22	28	28	26	31	34	40	34	37	31	37	30	61	33	23	34	37	40	43	40	22	31	32	37	30	24	36	22	34	26	32	27	37
1633	P31146	1	29	29	27	P31146	37.7	51.026	Coronin-1A	CORO1A	CORO1A		CORO1A	25	27	51	26	17	27	23	16	29	36	47	18	22	17	25	14	19	16	6	26	35	16	11	22	13	21	83	50	19	49	9	51	62	55	34	18
2603	Q12905	1	18	18	18	Q12905	46.2	43.062	Interleukin enhancer-binding factor 2	ILF2	ILF2		ILF2	42	31	27	36	18	35	23	13	36	39	30	25	31	38	28	37	26	19	16	32	39	35	36	32	10	28	27	35	35	27	23	30	34	33	33	29
4014	Q99623;Q99623-2	2	20	20	20	Q99623	58.2	33.296	Prohibitin-2	PHB2	PHB2		PHB2	45	25	61	40	37	27	28	24	31	31	28	43	25	21	34	32	19	25	22	26	29	25	31	30	19	24	28	27	39	29	23	21	37	25	38	29
1090	P0DOY2	1	12	12	0	P0DOY2	96.2	11.293		IGLC2	IGLC2			29	43	14	31	15	49	35	26	23	19	22	33	23	31	68	32	18	19	50	50	36	34	54	18	15	35	40	34	21	35	19	40	31	31	24	52
2225	P61353	1	11	11	11	P61353	54.4	15.798	60S ribosomal protein L27	RPL27	RPL27		RPL27	22	34	22	30	46	34	39	41	31	24	26	20	24	31	24	24	30	34	51	29	22	27	26	26	26	27	20	30	22	19	48	31	24	35	18	43
1589	P30050;P30050-2	2	12	12	12	P30050	69.1	17.818	60S ribosomal protein L12	RPL12	RPL12		RPL12	28	32	22	28	30	32	31	34	31	27	30	26	28	42	28	32	37	31	38	40	28	36	32	30	20	35	27	33	22	29	40	31	31	34	25	41
1093	P0DP25;P0DP24;P0DP23;P02585	4	12	11	11	P0DP25	74.5	16.837		CALM3;CALM2;CALM1;TNNC2	CALM3;CALM2;CALM1;TNNC2			21	23	18	17	38	24	26	29	25	20	41	34	33	23	36	34	31	36	44	26	43	47	34	29	25	32	22	26	30	32	37	23	24	28	35	33
73	CON__P00761	1	5	5	5	CON__P00761	25.1	24.409						16	17	16	18	45	38	50	43	31	26	47	49	47	37	48	46	40	50	37	33	35	49	42	41	31	39	33	19	15	21	23	22	18	19	20	21
1332	P18206-2;P18206;P18206-3	3	57	57	57	P18206-2	57.3	116.72	Vinculin	VCL	VCL		VCL	31	27	26	43	13	23	29	7	39	30	29	28	23	18	35	43	14	4	8	42	28	30	24	24	4	32	50	27	18	45	7	19	32	46	33	18
1582	P30043	1	16	16	16	P30043	77.7	22.119	Flavin reductase (NADPH)	BLVRB	BLVRB		BLVRB	32	79	31	24	28	26	13	16	28	26	23	20	21	19	23	36	41	35	14	15	16	38	26	36	20	21	26	22	87	24	23	49	43	37	50	34
830	P02794	1	19	19	19	P02794	76.5	21.225	Ferritin heavy chain;Ferritin heavy chain, N-terminally processed	FTH1	FTH1		FTH1	24	32	21	21	20	39	27	48	32	25	35	19	31	12	35	14	39	35	19	28	41	23	32	14	21	22	15	40	22	35	9	27	22	56	19	13
3915	Q96KP4;Q96KP4-2	2	29	29	29	Q96KP4	65.1	52.878	Cytosolic non-specific dipeptidase	CNDP2	CNDP2		CNDP2	70	25	48	13	17	14	8	3	27	27	37	44	30	23	21	12	35	8	12	11	25	21	13	55	7	20	56	32	43	45	10	55	29	43	44	9
347	O43390;O43390-3	2	31	24	3	O43390	45.5	70.942	Heterogeneous nuclear ribonucleoprotein R	HNRNPR	HNRNPR		HNRNPR	39	24	36	49	11	31	23	6	26	35	17	26	28	46	17	15	35	10	16	36	32	25	32	31	5	29	26	38	34	28	18	38	46	38	43	17
1069	P09972	1	21	15	15	P09972	54.1	39.455	Fructose-bisphosphate aldolase C	ALDOC	ALDOC		ALDOC	48	28	27	36	4	28	15	9	16	46	34	34	22	33	24	36	38	21	9	33	41	22	28	25	15	33	23	32	39	41	27	34	42	28	21	33
3741	Q93077;Q7L7L0	2	13	2	0	Q93077	54.6	14.105	Histone H2A type 1-C;Histone H2A type 3	HIST1H2AC;HIST3H2A	HIST1H2AC;HIST3H2A		HIST1H2AC;HIST3H2A	27	32	23	24	33	22	27	26	18	15	31	42	28	32	25	30	33	42	40	29	23	34	30	24	33	23	23	30	29	33	40	31	27	28	30	35
2450	Q01469;A8MUU1	2	24	24	24	Q01469	93.3	15.164	Fatty acid-binding protein, epidermal	FABP5;FABP5P3	FABP5;FABP5P3		FABP5	9	22	14	21	16	72	23	39	25	64	8	11	9	68	13	27	20	93	4	88	49	12	24	14	17	114	44	7	19	12	7	9	66	29	6	45
2056	P52565;P52565-2	2	15	15	15	P52565	68.6	23.207	Rho GDP-dissociation inhibitor 1	ARHGDIA	ARHGDIA		ARHGDIA	27	26	33	36	35	26	19	13	23	19	29	27	21	30	23	20	23	22	20	23	33	25	24	17	19	21	22	31	36	49	21	28	32	41	39	31
1844	P43490	1	32	32	32	P43490	59.1	55.52	Nicotinamide phosphoribosyltransferase	NAMPT	NAMPT		NAMPT	45	16	22	91	10	12	19	10	56	131	36	19	34	23	11	6	37	34	4	20	17	12	25	25	4	93	29	20	43	22	24	30	52	60	5	31
1050	P09525;P09525-2	2	26	26	26	P09525	60.8	35.882	Annexin A4	ANXA4	ANXA4		ANXA4	39	57	54	25	10	32	13	18	33	14	26	40	32	18	84	16	23	22	8	12	29	20	18	44	7	22	24	28	48	40	20	27	44	16	56	23
2912	Q15582	1	32	32	32	Q15582	46.3	74.68	Transforming growth factor-beta-induced protein ig-h3	TGFBI	TGFBI		TGFBI	14	21	17	6	43	130	48	33	44	24	33	39	31	9	8	54	24	3	33	42	35	13	25	2	25	32	21	50	8	49	15	22	24	44	25	36
2309	P62910	1	14	14	14	P62910	55.6	15.86	60S ribosomal protein L32	RPL32	RPL32		RPL32	22	31	28	28	44	25	38	35	17	12	31	20	22	36	17	26	25	43	50	35	15	33	20	16	4	25	16	28	28	14	40	33	21	41	24	47
2480	Q02878	1	19	19	19	Q02878	46.9	32.728	60S ribosomal protein L6	RPL6	RPL6		RPL6	34	20	29	38	27	25	33	21	16	25	28	26	25	26	18	24	33	29	31	27	21	25	27	33	7	24	21	26	33	19	32	33	32	29	31	35
810	P02743	1	14	14	14	P02743	40.8	25.387	Serum amyloid P-component;Serum amyloid P-component(1-203)	APCS	APCS		APCS	36	16	51	23	25	36	32	41	26	7	27	25	54	24	21	24	50	24	29	16	18	30	23	18	10	16	15	61	35	30	16	21	10	23	35	18
1373	Q15661;P20231;Q15661-2;Q9BZJ3;Q9BZJ3-2;A6NIE9;P05981	7	17	17	17	Q15661	50.9	30.515	Tryptase alpha/beta-1;Tryptase beta-2	TPSAB1;TPSB2;TPSD1;PRSS29P;HPN	TPSAB1;TPSB2;TPSD1;PRSS29P;HPN		TPSAB1;TPSB2	70	38	21	36	7	33	24	41	25	3	20	50	63	19	15	16	116	58	33	18	4	23	25	14	3	28	14	8	37	18	5	4	17	26	98	47
2723	Q13838;Q13838-2	2	26	26	11	Q13838	57.2	48.991	Spliceosome RNA helicase DDX39B	DDX39B	DDX39B		DDX39B	38	21	30	34	12	26	21	12	24	33	28	23	24	41	17	19	32	16	14	33	32	33	27	41	13	27	39	33	35	36	26	30	37	25	40	22
1570	P29692;P29692-2;P29692-4	3	11	11	2	P29692	50.2	31.121	Elongation factor 1-delta	EEF1D	EEF1D		EEF1D	28	30	28	33	18	24	19	21	29	31	27	19	28	37	19	25	35	27	25	33	27	25	20	35	20	29	24	33	32	22	31	36	34	30	28	25
2687	Q13510;Q13510-2;Q13510-3	3	24	24	24	Q13510	42.5	44.659	Acid ceramidase;Acid ceramidase subunit alpha;Acid ceramidase subunit beta	ASAH1	ASAH1		ASAH1	36	32	63	9	13	34	28	9	17	5	17	41	65	22	29	5	59	27	29	12	37	15	18	50	3	20	20	48	68	29	15	61	15	30	30	11
1695	P35232;P35232-2	2	20	20	20	P35232	72.4	29.804	Prohibitin	PHB	PHB		PHB	41	22	45	29	38	20	38	26	30	23	32	49	29	22	32	33	18	33	29	28	26	30	27	26	18	20	20	24	29	19	28	18	28	21	32	31
2371	P78527;P78527-2	2	136	136	136	P78527	34.3	469.08	DNA-dependent protein kinase catalytic subunit	PRKDC	PRKDC	PRKDC	PRKDC	74	2	13	87	1	9	46	2	9	95	7	9	26	48	2	13	18	1	0	39	24	6	24	113	1	18	76	12	5	36	2	20	59	13	10	1
983	P08133;P08133-2	2	48	48	48	P08133	64.2	75.872	Annexin A6	ANXA6	ANXA6		ANXA6	33	27	48	19	21	8	15	8	63	22	20	13	8	18	27	11	10	4	6	26	31	7	15	27	12	24	61	36	21	45	10	54	38	15	30	17
1409	P21796	1	24	24	24	P21796	84.8	30.772	Voltage-dependent anion-selective channel protein 1	VDAC1	VDAC1		VDAC1	53	37	49	33	19	32	23	17	26	20	14	56	30	25	27	20	17	25	23	29	35	32	27	23	17	19	18	23	24	40	26	13	40	14	24	30
2292	P62829	1	13	13	13	P62829	75.7	14.865	60S ribosomal protein L23	RPL23	RPL23		RPL23	26	34	24	31	29	26	25	33	26	10	27	19	18	35	24	27	25	33	36	33	16	27	20	17	9	22	20	29	25	16	53	25	25	40	21	48
3105	Q5SSJ5;Q5SSJ5-2;Q5SSJ5-3;Q5SSJ5-5	4	30	30	30	Q5SSJ5	38.5	61.206	Heterochromatin protein 1-binding protein 3	HP1BP3	HP1BP3		HP1BP3	16	23	21	25	24	32	33	20	14	31	23	55	41	43	19	20	45	30	33	36	21	52	44	22	13	28	9	10	19	18	29	46	24	22	29	30
1493	P25786;P25786-2	2	23	23	23	P25786	76.4	29.555	Proteasome subunit alpha type-1	PSMA1	PSMA1		PSMA1	31	24	34	29	22	20	18	12	26	26	37	25	18	26	23	24	30	16	10	20	32	16	18	22	9	19	25	33	35	40	15	39	37	42	35	16
993	P08246	1	13	13	13	P08246	43.8	28.518	Neutrophil elastase	ELANE	ELANE		ELANE	6	81	12	13	46	29	41	52	44	24	35	9	10	16	58	27	15	31	40	26	31	51	18	3	49	24	16	30	8	27	17	26	26	38	5	39
474	O75083;O75083-3	2	35	35	35	O75083	67.8	66.193	WD repeat-containing protein 1	WDR1	WDR1		WDR1	31	27	30	29	14	31	17	9	25	41	25	23	19	21	19	18	18	10	8	29	17	15	19	37	6	26	58	28	24	56	10	31	26	44	38	16
945	P07195	1	24	22	22	P07195	53.3	36.638	L-lactate dehydrogenase B chain	LDHB	LDHB		LDHB	64	12	66	42	6	16	27	7	25	33	33	41	21	16	9	30	34	13	12	19	16	21	25	52	5	23	40	42	51	22	6	24	34	35	41	8
1668	P32969	1	16	16	16	P32969	67.2	21.863	60S ribosomal protein L9	RPL9	RPL9		RPL9	21	30	26	30	31	23	24	19	24	19	24	21	25	29	18	27	28	24	33	28	21	29	22	20	13	26	18	31	31	22	36	28	27	35	27	30
2188	P60660-2;P60660	2	8	8	6	P60660-2	55.6	16.961	Myosin light polypeptide 6	MYL6	MYL6		MYL6	25	28	24	25	19	25	20	17	29	25	23	29	28	27	25	37	24	17	23	30	32	32	31	27	18	32	29	34	28	35	15	27	26	36	29	30
2367	P78371;P78371-2	2	33	33	33	P78371	60.9	57.488	T-complex protein 1 subunit beta	CCT2	CCT2		CCT2	40	23	29	39	7	29	30	12	33	50	46	16	14	32	14	22	28	4	5	33	32	13	10	22	6	18	47	27	27	38	8	27	44	37	33	14
4756	Q9UKM9	1	23	23	2	Q9UKM9	79.1	32.463	RNA-binding protein Raly	RALY	RALY		RALY	24	22	23	25	26	31	19	15	22	19	26	32	35	29	19	30	21	21	9	33	24	34	16	30	20	21	24	32	27	25	29	23	35	22	31	31
95	CON__P13645;P13645;CON__Q7Z3Y7;Q7Z3Y7;CON__Q148H6;CON__Q7Z3Z0;CON__Q7Z3Y8;Q7Z3Z0;Q7Z3Y8	9	31	25	21	CON__P13645	48.9	59.51	Keratin, type I cytoskeletal 10	KRT10;KRT28;KRT25;KRT27	KRT10;KRT28;KRT25;KRT27		KRT10	22	42	20	20	31	25	49	34	31	31	27	43	42	38	19	36	27	63	39	30	45	48	44	95	19	39	23	12	11	10	14	10	14	13	8	40
888	P05141;Q9H0C2	2	23	23	8	P05141	54.4	32.852	ADP/ATP translocase 2;ADP/ATP translocase 2, N-terminally processed	SLC25A5;SLC25A31	SLC25A5;SLC25A31		SLC25A5	38	35	42	41	21	23	21	17	24	30	14	30	23	25	27	18	12	19	14	23	27	19	21	21	17	24	24	29	27	22	19	26	42	17	49	28
1833	P43243;P43243-2	2	37	37	37	P43243	46	94.622	Matrin-3	MATR3	MATR3		MATR3	42	19	30	34	6	27	28	7	18	29	13	36	22	35	10	23	22	8	14	38	32	25	28	39	5	21	28	34	25	25	16	38	39	32	35	20
776	P01834	1	13	2	2	P01834	97.2	11.765	Ig kappa chain C region	IGKC	IGKC		IGKC	27	28	21	27	15	32	33	20	27	28	26	20	24	26	38	31	21	18	34	33	34	24	31	19	18	28	32	26	21	24	21	32	28	30	25	30
1072	Q71UI9;P0C0S5;Q71UI9-2;Q71UI9-3;Q71UI9-4;Q71UI9-5	6	6	4	4	Q71UI9	33.6	13.509	Histone H2A.V;Histone H2A.Z	H2AFV;H2AFZ	H2AFV;H2AFZ		H2AFV;H2AFZ	24	22	19	20	41	19	30	27	14	16	20	26	23	27	18	35	22	25	41	30	31	29	31	14	24	23	15	23	17	18	41	33	27	21	29	43
2310	P62913	1	17	17	3	P62913	70.2	20.252	60S ribosomal protein L11	RPL11	RPL11		RPL11	26	27	22	25	28	25	19	27	23	17	25	18	16	26	20	25	22	27	32	34	15	24	23	13	15	23	19	27	30	23	39	28	28	34	27	41
2647	Q13228;Q13228-4;Q13228-2;Q13228-3	4	45	45	45	Q13228	84.5	52.39	Selenium-binding protein 1	SELENBP1	SELENBP1		SELENBP1	56	14	36	8	5	14	8	4	11	1	9	59	28	3	24	11	26	10	6	4	10	2	6	72	1	17	25	41	71	12	14	43	16	7	274	31
1381	P20340-2;P20340;P20340-4;P20340-3	4	18	18	9	P20340-2	71.6	23.548	Ras-related protein Rab-6A	RAB6A	RAB6A		RAB6A	23	42	30	25	26	26	24	16	25	22	23	20	27	32	27	17	24	23	18	23	24	15	27	17	13	22	15	28	39	27	22	27	23	25	32	18
1871	P46782	1	16	16	16	P46782	57.8	22.876	40S ribosomal protein S5;40S ribosomal protein S5, N-terminally processed	RPS5	RPS5		RPS5	23	25	22	31	20	27	25	22	21	18	23	23	23	27	24	27	26	27	28	28	18	30	22	20	7	29	22	29	29	18	34	28	29	35	28	37
2556	Q08380	1	23	23	23	Q08380	42.2	65.33	Galectin-3-binding protein	LGALS3BP	LGALS3BP		LGALS3BP	43	43	14	23	18	34	15	11	18	10	27	29	31	21	39	25	36	17	48	8	39	21	22	31	3	17	18	24	43	33	31	35	16	26	18	28
2221	P61254	1	16	16	5	P61254	55.2	17.258	60S ribosomal protein L26	RPL26	RPL26		RPL26	19	24	19	27	37	23	30	33	19	16	20	17	20	28	19	29	20	38	41	25	18	32	21	18	23	22	16	22	23	12	44	23	19	27	21	44
1071	P0C0L5	1	52	52	3	P0C0L5	37.6	192.75	Complement C4-B;Complement C4 beta chain;Complement C4-B alpha chain;C4a anaphylatoxin;C4b-B;C4d-B;Complement C4 gamma chain	C4B	C4B_2		C4B	44	19	28	8	6	43	27	35	36	13	55	23	24	7	42	17	12	4	58	36	79	29	18	17	15	14	36	28	12	36	51	15	20	26	19	4
1488	P25398	1	11	11	11	P25398	65.2	14.515	40S ribosomal protein S12	RPS12	RPS12		RPS12	23	30	22	26	27	27	26	20	34	26	29	20	29	28	22	25	30	33	25	29	25	34	27	25	5	31	27	25	27	20	28	27	23	29	26	31
956	P07384	1	38	38	38	P07384	46.2	81.889	Calpain-1 catalytic subunit	CAPN1	CAPN1		CAPN1	21	24	29	25	3	15	10	9	21	26	23	24	22	20	28	30	20	13	2	22	29	32	17	29	12	35	49	27	36	37	4	37	39	44	37	21
882	P05091;P05091-2	2	35	35	30	P05091	56.9	56.381	Aldehyde dehydrogenase, mitochondrial	ALDH2	ALDH2		ALDH2	93	17	52	36	0	12	12	6	32	27	11	54	24	8	22	5	17	5	4	8	15	7	11	82	0	22	37	44	55	33	31	21	29	27	71	4
840	P04004;CON__Q3ZBS7	2	17	17	17	P04004	33.5	54.305	Vitronectin;Vitronectin V65 subunit;Vitronectin V10 subunit;Somatomedin-B	VTN	VTN		VTN	24	14	30	17	19	58	24	36	26	11	34	26	50	19	15	52	41	15	55	24	45	19	28	12	13	18	6	48	16	43	24	16	20	29	23	11
282	O15144	1	23	23	23	O15144	51.3	34.333	Actin-related protein 2/3 complex subunit 2	ARPC2	ARPC2		ARPC2	25	19	43	28	15	22	17	11	29	19	19	11	12	22	18	19	15	11	7	24	22	9	19	31	11	20	33	30	22	35	15	34	36	41	41	17
2233	P61626	1	13	13	13	P61626	68.2	16.537	Lysozyme C	LYZ	LYZ		LYZ	16	51	22	8	28	35	38	31	42	19	31	22	19	22	34	20	22	31	25	19	24	34	33	5	47	25	23	28	16	22	13	20	21	35	16	25
2203	P61019;P61019-2	2	17	17	10	P61019	78.8	23.545	Ras-related protein Rab-2A	RAB2A	RAB2A		RAB2A	27	31	35	25	29	32	24	19	29	17	22	21	36	23	33	24	12	8	21	21	25	16	19	29	10	18	21	27	39	21	26	18	19	29	46	24
2005	P50990;P50990-2;P50990-3	3	41	41	41	P50990	71.7	59.62	T-complex protein 1 subunit theta	CCT8	CCT8		CCT8	40	20	29	31	5	21	16	5	31	46	33	12	15	26	20	16	24	7	2	27	24	11	11	28	6	15	47	26	29	35	4	25	57	35	35	9
447	O60664;O60664-4;O60664-3	3	19	19	10	O60664	61.3	47.074	Perilipin-3	PLIN3	PLIN3		PLIN3	29	30	23	24	22	29	4	15	24	13	36	23	35	23	15	13	24	16	21	25	35	23	13	9	9	21	23	25	33	39	22	22	28	38	30	16
1231	P14678-2;P14678;P14678-3	3	12	12	1	P14678-2	36.4	23.656	Small nuclear ribonucleoprotein-associated proteins B and B	SNRPB	SNRPB		SNRPB	23	19	26	27	29	20	19	20	20	21	30	15	20	30	11	25	19	25	29	19	23	34	21	14	31	17	13	26	26	22	41	26	26	30	26	36
2070	P52907	1	21	21	17	P52907	81.5	32.922	F-actin-capping protein subunit alpha-1	CAPZA1	CAPZA1		CAPZA1	17	26	30	26	19	23	12	13	23	23	34	19	23	31	23	21	25	13	13	21	25	16	17	21	12	26	42	25	18	36	12	28	28	41	25	19
2229	P61586	1	14	14	6	P61586	50.3	21.768	Transforming protein RhoA	RHOA	RHOA		RHOA	28	28	38	26	22	25	18	12	24	22	25	28	26	22	27	22	23	16	7	22	34	20	23	21	17	22	26	26	30	25	15	26	27	30	26	24
2837	Q15019;Q15019-2;Q15019-3	3	24	24	24	Q15019	71.5	41.487	Septin-2	SEPT2	SEPT2		SEPT2	26	23	29	26	24	23	15	13	22	27	17	25	19	25	19	22	27	17	13	25	23	22	20	16	11	20	26	21	20	36	13	23	26	31	30	22
2433	Q00610-2;Q00610;P53675-2;P53675	4	59	59	59	Q00610-2	38.2	187.89	Clathrin heavy chain 1	CLTC;CLTCL1	CLTC;CLTCL1		CLTC	44	25	49	31	7	18	19	5	25	28	14	16	21	14	18	14	16	4	7	18	25	9	13	53	5	12	50	34	35	40	11	22	24	31	30	14
1186	P13489	1	29	29	29	P13489	64.4	49.973	Ribonuclease inhibitor	RNH1	RNH1		RNH1	36	21	32	29	7	33	17	9	26	34	16	29	39	32	21	16	20	8	3	38	27	23	23	24	3	28	41	34	33	28	5	26	31	30	32	14
4412	Q9HDC9;Q9HDC9-2	2	21	21	21	Q9HDC9	54.3	46.48	Adipocyte plasma membrane-associated protein	APMAP	APMAP		APMAP	15	22	27	18	51	49	17	21	21	24	18	24	26	15	21	33	25	26	14	25	36	17	19	17	15	15	19	19	21	15	10	20	32	13	19	14
2059	P52597	1	18	16	16	P52597	57.8	45.671	Heterogeneous nuclear ribonucleoprotein F;Heterogeneous nuclear ribonucleoprotein F, N-terminally processed	HNRNPF	HNRNPF		HNRNPF	37	25	29	28	6	15	21	6	20	16	21	23	37	24	8	13	31	10	19	28	27	38	22	18	11	14	30	45	33	34	21	41	43	30	35	16
1527	P27695	1	25	25	25	P27695	66	35.554	DNA-(apurinic or apyrimidinic site) lyase;DNA-(apurinic or apyrimidinic site) lyase, mitochondrial	APEX1	APEX1		APEX1	19	13	11	14	29	21	25	9	19	30	22	40	24	34	13	17	68	20	29	31	29	33	34	28	6	24	19	21	22	19	49	35	23	16	24	21
1650	P31946-2	1	19	13	1	P31946-2	60.7	27.85	14-3-3 protein beta/alpha;14-3-3 protein beta/alpha, N-terminally processed	YWHAB	YWHAB		YWHAB	36	28	29	24	15	21	14	7	22	15	22	25	19	30	23	18	20	15	11	29	26	15	13	23	17	21	26	26	32	41	20	27	33	33	32	25
713	P00491	1	17	17	17	P00491	69.9	32.118	Purine nucleoside phosphorylase	PNP	PNP		PNP	23	35	15	16	25	23	19	12	28	14	30	22	16	23	28	14	52	12	16	18	30	12	19	26	15	18	22	27	27	24	30	35	19	33	21	18
1646	P31942-2;P31942;P31942-3;P31942-4;P31942-6;P31942-5	6	14	12	12	P31942-2	57.1	35.238	Heterogeneous nuclear ribonucleoprotein H3	HNRNPH3	HNRNPH3		HNRNPH3	25	20	20	29	22	26	18	14	21	20	26	28	26	22	20	20	29	21	21	26	23	29	22	20	17	22	21	29	31	27	18	34	27	28	20	26
946	P07203;P07203-2	2	14	14	14	P07203	73.9	22.088	Glutathione peroxidase 1	GPX1	GPX1		GPX1	32	17	27	22	16	20	12	13	18	13	35	43	34	17	28	16	28	27	12	20	26	10	15	19	17	15	17	26	27	30	32	20	22	41	31	16
93	CON__P08779;P08779	2	50	27	22	CON__P08779	77.4	51.267	Keratin, type I cytoskeletal 16	KRT16	KRT16		KRT16	2	7	2	27	4	52	12	48	16	40	8	1	7	103	38	25	9	18	11	91	1	27	60	55	0	104	66	3	4	3	3	0	3	1	1	131
1933	P49368;P49368-2	2	32	32	32	P49368	61.8	60.533	T-complex protein 1 subunit gamma	CCT3	CCT3		CCT3	41	22	27	35	7	25	15	7	24	40	35	13	12	26	12	12	28	5	4	22	33	14	13	24	5	15	41	28	31	34	7	31	40	33	37	11
281	O15143	1	24	24	23	O15143	57.3	40.949	Actin-related protein 2/3 complex subunit 1B	ARPC1B	ARPC1B		ARPC1B	25	27	38	27	12	25	18	8	27	22	28	11	23	18	26	16	21	11	4	27	28	15	14	26	1	24	31	31	23	34	9	28	35	40	34	13
942	P07099	1	36	36	36	P07099	62.9	52.948	Epoxide hydrolase 1	EPHX1	EPHX1		EPHX1	43	10	36	28	4	8	11	4	20	48	12	27	23	4	7	5	18	38	2	2	50	9	14	119	0	35	21	32	38	13	36	31	24	5	104	33
1179	P13010	1	37	37	37	P13010	47.3	82.704	X-ray repair cross-complementing protein 5	XRCC5	XRCC5		XRCC5	48	13	15	40	6	9	14	5	22	44	22	21	21	28	13	14	22	7	4	30	34	25	18	45	11	20	47	19	26	33	6	31	35	27	38	6
2474	Q02543	1	17	17	17	Q02543	54	20.762	60S ribosomal protein L18a	RPL18A	RPL18A		RPL18A	20	29	21	32	32	29	30	28	18	16	21	17	18	24	17	16	20	19	26	29	17	22	19	20	9	17	18	21	23	20	32	30	23	31	24	36
2012	P51149	1	17	17	17	P51149	80.2	23.489	Ras-related protein Rab-7a	RAB7A	RAB7A		RAB7A	23	22	28	30	28	21	21	12	21	22	24	23	18	28	17	23	17	16	13	32	20	25	29	14	10	26	18	25	21	25	18	25	24	29	23	23
1781	P40429;Q6NVV1	2	16	16	16	P40429	56.7	23.577	60S ribosomal protein L13a	RPL13A;RPL13AP3	RPL13A;RPL13AP3		RPL13A	22	20	24	25	24	18	31	19	14	16	25	23	23	22	20	22	24	29	21	27	20	28	22	24	4	22	17	23	25	17	30	24	24	29	27	30
242	O14773-2;O14773	2	8	8	8	O14773-2	39.1	34.463	Tripeptidyl-peptidase 1	TPP1	TPP1		TPP1	23	25	28	17	31	24	24	19	21	22	21	24	28	21	24	20	30	24	20	27	24	23	20	16	15	21	23	27	26	24	19	28	23	25	18	23
1656	P32119;P32119-2	2	15	14	14	P32119	69.7	21.892	Peroxiredoxin-2	PRDX2	PRDX2		PRDX2	29	29	19	30	8	21	25	9	27	26	16	31	28	39	24	29	19	17	27	14	25	23	25	26	14	25	32	24	27	26	18	20	23	21	34	18
1238	P14868;P14868-2	2	29	29	29	P14868	61.9	57.136	Aspartate--tRNA ligase, cytoplasmic	DARS	DARS		DARS	34	23	24	35	12	19	16	15	19	37	18	14	25	28	12	17	28	12	8	29	24	16	22	28	11	25	26	33	25	37	24	31	26	32	18	17
2287	P62753	1	16	16	16	P62753	38.6	28.68	40S ribosomal protein S6	RPS6	RPS6		RPS6	27	16	18	25	19	19	22	14	21	15	26	13	12	30	14	20	25	19	27	27	19	21	25	26	2	20	18	26	22	18	32	30	29	36	24	33
2572	Q09666;Q09666-2	2	121	121	121	Q09666	39.7	629.09	Neuroblast differentiation-associated protein AHNAK	AHNAK	AHNAK		AHNAK	8	30	10	53	10	13	4	4	7	93	23	14	14	25	30	21	9	24	3	10	1	17	24	13	12	30	36	5	10	115	3	7	25	54	21	22
1509	P26583	1	21	15	15	P26583	50.7	24.033	High mobility group protein B2	HMGB2	HMGB2		HMGB2	16	26	9	20	18	23	30	26	19	23	20	42	10	35	17	18	15	28	33	28	29	41	29	9	29	21	24	14	4	16	33	33	22	21	13	30
1868	P46778	1	13	13	13	P46778	57.5	18.565	60S ribosomal protein L21	RPL21	RPL21		RPL21	15	27	18	24	26	25	30	26	23	17	24	14	18	23	14	21	24	26	38	26	15	24	15	21	12	20	18	23	19	13	35	24	21	22	18	32
2275	P62328;O14604	2	10	10	8	P62328	93.2	5.0526	Thymosin beta-4;Hematopoietic system regulatory peptide	TMSB4X;TMSB4Y	TMSB4X;TMSB4Y		TMSB4X	13	31	36	17	32	27	16	21	13	8	22	35	38	18	20	11	31	27	32	15	19	30	17	13	10	22	24	21	17	25	15	24	21	31	23	17
867	P04632	1	16	16	14	P04632	75.4	28.315	Calpain small subunit 1	CAPNS1	CAPNS1		CAPNS1	24	29	25	18	24	17	11	10	20	14	33	28	23	20	27	21	35	17	10	14	28	25	15	20	17	19	25	19	33	26	14	28	22	41	37	19
3536	Q8NC51;Q8NC51-3;Q8NC51-2;Q8NC51-4	4	25	25	25	Q8NC51	56.6	44.965	Plasminogen activator inhibitor 1 RNA-binding protein	SERBP1	SERBP1		SERBP1	19	15	24	34	18	22	12	19	16	17	26	21	23	37	14	23	28	27	25	28	13	40	26	31	8	25	31	26	20	9	25	21	32	31	20	34
2943	Q15907;Q15907-2;P62491-2;P62491	4	16	16	15	Q15907	67.4	24.488	Ras-related protein Rab-11B;Ras-related protein Rab-11A	RAB11B;RAB11A	RAB11B;RAB11A		RAB11B;RAB11A	28	30	30	14	30	28	15	17	20	17	23	17	25	23	31	21	17	18	17	14	22	17	14	17	13	15	15	23	35	31	21	24	20	29	28	20
2223	P61313;P61313-2	2	14	14	14	P61313	52	24.146	60S ribosomal protein L15	RPL15	RPL15		RPL15	22	23	18	22	22	25	30	27	16	21	20	20	21	21	18	24	19	26	26	25	17	28	25	19	4	24	17	19	24	18	28	21	23	24	17	35
4021	Q99714;Q99714-2	2	17	17	17	Q99714	72.8	26.923	3-hydroxyacyl-CoA dehydrogenase type-2	HSD17B10	HSD17B10		HSD17B10	61	28	29	29	18	25	23	10	22	22	23	40	33	23	11	20	15	18	12	19	23	21	23	19	11	23	24	25	22	16	18	22	23	26	25	16
96	CON__P13646-1	1	38	32	4	CON__P13646-1	71.4	49.586						10	14	14	100	2	13	11	16	10	27	6	11	14	29	12	31	12	28	9	65	10	80	57	7	29	58	24	10	16	9	11	9	147	23	6	18
1478	P24821;P24821-3;P24821-5;P24821-6	4	65	65	2	P24821	35.3	240.85	Tenascin	TNC	TNC		TNC	4	6	3	9	1	152	36	55	26	25	44	4	11	12	1	34	4	1	28	81	29	2	38	0	17	43	7	19	0	35	6	1	25	4	10	42
841	P04040	1	26	26	26	P04040	52.6	59.755	Catalase	CAT	CAT		CAT	27	31	48	7	8	20	13	11	31	14	24	31	17	15	56	9	12	18	9	10	42	8	13	31	16	23	59	38	36	28	11	11	28	11	44	9
245	O14818;O14818-4;O14818-2;Q8TAA3-2;Q8TAA3-5;Q8TAA3	6	16	16	16	O14818	56.9	27.887	Proteasome subunit alpha type-7	PSMA7;PSMA8	PSMA7;PSMA8		PSMA7	19	21	24	24	17	23	21	14	26	19	27	15	21	26	16	19	21	15	14	21	20	20	20	19	11	21	22	27	24	28	17	34	29	30	23	19
1684	P34897-3;P34897;P34897-2	3	29	29	28	P34897-3	72	53.454	Serine hydroxymethyltransferase, mitochondrial	SHMT2	SHMT2		SHMT2	36	13	68	58	7	22	11	5	16	27	24	41	24	26	9	23	17	12	4	29	11	6	14	32	11	18	25	29	11	16	13	13	43	16	11	11
2251	P62081	1	21	21	21	P62081	58.2	22.127	40S ribosomal protein S7	RPS7	RPS7		RPS7	16	28	21	23	31	23	24	27	23	18	21	14	21	21	10	26	21	28	24	32	20	27	18	18	12	24	17	14	20	19	28	16	21	29	19	29
2307	P62899;P62899-3;P62899-2	3	12	12	12	P62899	59.2	14.463	60S ribosomal protein L31	RPL31	RPL31		RPL31	14	24	18	16	30	17	25	24	19	12	21	21	21	24	19	20	20	27	35	25	14	24	15	15	12	21	19	24	21	20	35	23	21	25	18	32
2344	P67936;Q2TAC2-2;Q2TAC2	3	33	23	11	P67936	72.2	28.521	Tropomyosin alpha-4 chain	TPM4;CCDC57	TPM4;CCDC57		TPM4	16	14	17	31	6	13	11	10	32	36	17	13	17	18	18	23	17	3	10	26	26	18	25	20	5	28	46	29	18	30	5	27	24	28	22	18
1385	P20618	1	14	14	14	P20618	53.5	26.489	Proteasome subunit beta type-1	PSMB1	PSMB1		PSMB1	24	30	25	27	25	21	16	11	24	19	29	19	19	21	20	24	20	16	6	20	25	11	18	21	10	20	22	24	24	25	14	28	30	33	24	19
1224	P14550	1	25	25	25	P14550	72.9	36.573	Alcohol dehydrogenase [NADP(+)]	AKR1A1	AKR1A1		AKR1A1	16	27	35	25	11	16	11	8	21	21	19	24	28	22	11	14	19	9	5	29	9	15	15	15	4	22	24	25	28	32	7	31	37	34	32	13
1916	P48735;P48735-2	2	26	25	25	P48735	54.2	50.909	Isocitrate dehydrogenase [NADP], mitochondrial	IDH2	IDH2		IDH2	41	21	42	26	6	18	26	5	14	19	7	18	36	16	13	17	20	4	4	17	43	9	14	33	0	22	35	31	15	27	15	33	38	18	25	7
1653	P31949	1	8	8	8	P31949	58.1	11.74	Protein S100-A11;Protein S100-A11, N-terminally processed	S100A11	S100A11		S100A11	15	20	11	18	29	31	18	24	26	31	20	21	21	37	22	26	21	38	20	23	24	45	27	14	13	28	18	13	15	18	20	26	18	20	19	41
706	P00387-2;P00387;P00387-3	3	15	15	15	P00387-2	63.7	31.628	NADH-cytochrome b5 reductase 3;NADH-cytochrome b5 reductase 3 membrane-bound form;NADH-cytochrome b5 reductase 3 soluble form	CYB5R3	CYB5R3		CYB5R3	22	22	28	24	30	28	13	12	22	18	13	30	20	32	23	26	20	16	12	19	19	18	18	24	13	15	17	21	26	17	11	22	15	18	42	24
2489	Q03252	1	46	44	39	Q03252	60.6	69.948	Lamin-B2	LMNB2	LMNB2		LMNB2	40	20	20	37	9	16	19	21	18	30	19	27	22	26	11	16	14	14	12	16	51	17	23	18	7	14	18	20	20	19	12	14	32	20	52	20
1204	P13797;P13797-3;P13797-2	3	38	31	29	P13797	60.5	70.81	Plastin-3	PLS3	PLS3		PLS3	41	13	22	28	4	16	12	7	25	14	4	55	15	19	24	18	28	4	0	23	22	13	18	15	1	16	30	14	33	14	6	15	21	42	11	11
2273	P62316;P62316-2	2	15	15	15	P62316	71.2	13.527	Small nuclear ribonucleoprotein Sm D2	SNRPD2	SNRPD2		SNRPD2	20	18	19	19	27	24	28	18	16	22	23	22	16	24	13	24	13	25	26	21	21	30	25	13	26	21	16	28	17	19	28	18	19	24	19	32
922	P06454-2;P06454	2	8	8	8	P06454-2	32.7	12.074	Prothymosin alpha;Prothymosin alpha, N-terminally processed;Thymosin alpha-1	PTMA	PTMA		PTMA	13	8	12	25	16	13	8	14	14	24	28	33	30	25	15	28	31	43	38	30	34	55	30	16	15	28	20	15	19	15	28	19	26	26	17	19
2210	P61106	1	22	22	22	P61106	86.5	23.897	Ras-related protein Rab-14	RAB14	RAB14		RAB14	26	25	30	19	20	21	12	12	20	11	15	16	21	33	17	16	19	17	14	13	20	15	16	18	10	15	14	20	27	41	15	21	19	30	42	23
949	P07305;P07305-2	2	13	13	13	P07305	36.6	20.863	Histone H1.0;Histone H1.0, N-terminally processed	H1F0	H1F0		H1F0	19	21	9	16	23	24	35	19	5	16	17	41	36	16	15	28	31	28	29	20	21	41	33	15	17	20	5	15	13	22	21	25	10	11	28	33
205	O00571;O00571-2;O15523-3;Q9NQI0-3;Q9NQI0-2;Q9NQI0-4;Q9NQI0	7	35	34	8	O00571	54.5	73.243	ATP-dependent RNA helicase DDX3X	DDX3X;DDX3Y;DDX4	DDX3X;DDX3Y;DDX4		DDX3X	26	8	25	36	3	25	15	8	29	39	22	14	19	23	10	12	21	9	10	24	19	23	28	24	2	27	26	26	33	16	14	28	33	20	16	14
3098	Q93079;Q5QNW6;Q5QNW6-2	3	22	6	0	Q93079	83.3	13.892	Histone H2B type 1-H;Histone H2B type 2-F	HIST1H2BH;HIST2H2BF	HIST1H2BH;HIST2H2BF		HIST1H2BH;HIST2H2BF	13	30	11	18	26	17	29	21	17	11	16	21	14	22	18	25	15	30	30	27	21	29	23	13	22	18	9	16	20	19	39	24	19	24	26	25
1325	P17987	1	30	30	30	P17987	52.5	60.343	T-complex protein 1 subunit alpha	TCP1	TCP1		TCP1	25	21	23	29	4	19	22	8	24	45	37	13	15	25	13	12	24	4	0	27	26	4	14	14	5	15	36	27	24	33	6	29	38	26	29	9
1722	P35637-2;P35637	2	13	13	11	P35637-2	21.5	53.354	RNA-binding protein FUS	FUS	FUS		FUS	41	13	20	25	13	19	13	5	18	26	17	22	16	36	10	12	21	24	10	19	28	34	32	19	4	20	21	24	26	17	22	24	28	20	34	25
2616	Q13011	1	17	17	17	Q13011	57.6	35.816	Delta(3,5)-Delta(2,4)-dienoyl-CoA isomerase, mitochondrial	ECH1	ECH1		ECH1	32	23	37	25	10	14	16	8	18	9	27	44	19	20	20	49	35	8	7	14	19	16	9	25	5	11	12	23	35	23	17	22	22	13	34	15
778	P01860	1	21	11	8	P01860	58.4	41.287	Ig gamma-3 chain C region	IGHG3	IGHG3		IGHG3	23	21	5	21	10	22	35	13	19	28	24	6	16	16	79	32	14	6	22	45	39	10	40	7	15	33	24	21	4	29	1	51	13	25	22	30
806	P02679-2;P02679	2	20	20	20	P02679-2	53.5	49.496	Fibrinogen gamma chain	FGG	FGG		FGG	21	26	26	18	12	29	35	22	22	29	32	10	12	18	18	30	11	7	34	38	33	21	29	20	15	16	29	22	25	18	29	13	18	24	8	8
1167	P12429	1	27	27	27	P12429	64.7	36.375	Annexin A3	ANXA3	ANXA3		ANXA3	15	66	26	8	12	16	6	13	40	18	22	22	17	7	53	7	15	7	19	15	20	19	10	22	23	12	24	24	31	32	4	27	22	37	23	12
1533	P27824;P27824-2;P27824-3;O14967	4	20	20	20	P27824	34	67.567	Calnexin	CANX;CLGN	CANX;CLGN		CANX	33	18	30	21	21	19	21	8	27	28	15	28	18	14	24	11	17	7	7	23	23	13	13	33	13	19	37	19	20	22	10	24	36	14	25	10
2011	P51148;P51148-2	2	11	11	8	P51148	63.9	23.482	Ras-related protein Rab-5C	RAB5C	RAB5C		RAB5C	17	22	24	18	23	19	17	15	20	16	18	24	24	18	19	20	18	17	17	19	20	17	17	20	18	17	15	24	23	21	19	21	20	24	30	20
3701	Q92734-2;Q92734;Q92734-4;Q92734-3	4	15	15	15	Q92734-2	46.7	43.02	Protein TFG	TFG	TFG		TFG	19	36	12	21	16	16	10	11	19	18	38	26	18	29	23	9	21	34	10	14	16	24	29	8	8	22	9	25	23	15	17	21	25	31	25	21
1745	P36871;P36871-2;P36871-3	3	33	33	33	P36871	55.2	61.448	Phosphoglucomutase-1	PGM1	PGM1		PGM1	23	34	28	21	7	14	7	9	14	10	31	32	40	15	22	4	20	5	4	18	19	9	10	19	7	15	18	28	25	31	3	27	24	32	36	7
3620	Q8WU39;Q8WU39-3;Q8WU39-5;Q8WU39-4;Q8WU39-2	5	11	11	11	Q8WU39	70.9	20.694	Marginal zone B- and B1-cell-specific protein	MZB1	MZB1		MZB1	13	20	9	21	9	17	20	15	17	14	11	10	17	18	25	14	6	22	47	35	20	28	29	15	5	22	32	15	8	14	10	46	26	24	18	26
696	O96009	1	20	20	20	O96009	30.7	45.386	Napsin-A	NAPSA	NAPSA		NAPSA	43	3	16	2	6	18	6	11	7	0	12	51	59	3	12	6	37	16	19	1	32	0	9	67	0	27	20	36	75	6	10	7	7	14	143	29
4392	Q9HC84	1	90	83	83	Q9HC84	25.5	596.33	Mucin-5B	MUC5B	MUC5B		MUC5B	5	153	0	0	0	0	2	0	17	0	0	0	0	5	134	0	25	2	270	0	0	5	4	0	3	0	0	7	198	0	39	3	29	0	2	3
4930	Q9Y490;Q9Y4G6	2	87	87	87	Q9Y490	40.4	269.76	Talin-1	TLN1;TLN2	TLN1;TLN2		TLN1	29	9	16	23	16	11	23	4	15	26	17	5	8	6	8	7	13	3	0	23	16	6	5	27	6	13	92	19	4	32	1	27	33	31	5	4
1869	P46779;P46779-2;P46779-3;P46779-4;P46779-5	5	17	17	17	P46779	65	15.747	60S ribosomal protein L28	RPL28	RPL28		RPL28	20	21	21	25	26	23	24	20	13	19	21	11	18	22	12	17	18	20	28	20	16	23	14	19	4	18	18	23	23	13	22	22	21	27	21	31
1018	P08708	1	14	14	14	P08708	74.1	15.55	40S ribosomal protein S17	RPS17	RPS17		RPS17	22	23	15	17	23	24	18	22	14	13	19	18	18	31	15	21	15	26	40	27	12	25	17	16	13	19	18	22	15	19	32	21	21	28	17	29
2191	P60866;P60866-2	2	10	10	10	P60866	49.6	13.373	40S ribosomal protein S20	RPS20	RPS20		RPS20	18	20	17	21	23	19	15	23	16	14	16	12	12	21	12	18	19	25	30	22	14	20	14	16	17	18	13	17	25	20	29	22	23	25	17	31
1762	P38606-2;P38606	2	29	29	29	P38606-2	60.6	64.735	V-type proton ATPase catalytic subunit A	ATP6V1A	ATP6V1A		ATP6V1A	20	16	32	20	15	9	8	5	19	20	22	15	14	18	15	14	22	10	0	17	27	8	16	20	15	14	25	29	24	31	7	21	26	26	20	16
2528	Q06323-3;Q06323;Q06323-2	3	21	21	21	Q06323-3	70.4	26.87	Proteasome activator complex subunit 1	PSME1	PSME1		PSME1	28	9	24	28	11	11	7	8	15	28	35	18	7	13	24	8	10	15	8	20	35	12	9	22	15	15	27	23	23	38	11	41	33	34	16	12
2535	Q07020;Q07020-2	2	12	12	12	Q07020	48.4	21.634	60S ribosomal protein L18	RPL18	RPL18		RPL18	17	17	18	21	16	24	27	25	12	15	22	16	18	21	14	15	17	22	22	22	15	22	19	18	9	21	16	24	22	16	26	24	17	24	19	20
2926	Q15717;Q15717-2	2	19	19	17	Q15717	53.7	36.091	ELAV-like protein 1	ELAVL1	ELAVL1		ELAVL1	24	13	18	24	18	31	17	9	18	20	18	22	21	31	9	24	12	14	20	20	22	28	25	12	14	19	15	24	18	13	18	20	24	25	28	20
3005	Q1KMD3	1	34	34	34	Q1KMD3	46.5	85.104	Heterogeneous nuclear ribonucleoprotein U-like protein 2	HNRNPUL2	HNRNPUL2		HNRNPUL2	35	15	28	18	3	19	16	4	18	28	14	17	34	18	11	8	28	5	4	18	25	22	16	17	5	19	15	23	31	22	8	25	31	39	30	6
4732	Q9UJ70;Q9UJ70-2	2	18	18	18	Q9UJ70	56.1	37.375	N-acetyl-D-glucosamine kinase	NAGK	NAGK		NAGK	17	25	26	14	23	20	13	11	21	14	17	8	16	19	22	12	17	15	5	16	18	20	12	14	13	19	24	20	26	26	11	29	26	25	19	22
1645	P31939;P31939-2	2	34	34	34	P31939	64.7	64.615	Bifunctional purine biosynthesis protein PURH;Phosphoribosylaminoimidazolecarboxamide formyltransferase;IMP cyclohydrolase	ATIC	ATIC		ATIC	27	9	36	30	7	10	5	2	18	36	17	17	30	16	4	15	33	6	6	13	17	17	11	44	4	19	30	27	56	31	10	21	30	32	23	6
2875	Q15181	1	24	24	24	Q15181	85.8	32.66	Inorganic pyrophosphatase	PPA1	PPA1		PPA1	31	27	16	23	10	22	17	11	19	18	22	20	21	19	13	17	14	19	18	16	24	19	12	19	7	16	22	24	20	33	14	32	31	25	19	12
2517	Q05682-5;Q05682-3	2	40	40	1	Q05682-5	57.7	61.212	Caldesmon	CALD1	CALD1		CALD1	20	13	15	25	17	12	16	12	42	22	9	10	8	16	16	34	14	5	12	17	16	14	24	25	10	37	51	22	18	25	7	7	16	24	10	20
330	O43143;Q14562	2	30	30	29	O43143	38.6	90.932	Pre-mRNA-splicing factor ATP-dependent RNA helicase DHX15	DHX15;DHX8	DHX15;DHX8		DHX15	34	22	26	30	8	12	16	5	15	37	19	18	29	20	17	14	24	5	10	25	21	13	16	24	3	17	20	19	19	27	9	29	19	19	24	14
1172	P12814;P12814-3;P12814-2;P12814-4	4	58	35	34	P12814	67.5	103.06	Alpha-actinin-1	ACTN1	ACTN1		ACTN1	21	13	20	18	8	17	14	10	30	23	14	7	8	15	13	11	12	3	4	20	15	7	14	20	10	19	48	17	8	32	2	24	22	29	13	12
2849	Q15056-2	1	14	14	1	Q15056-2	55.3	25.2	Eukaryotic translation initiation factor 4H	EIF4H	EIF4H		EIF4H	18	16	15	15	31	20	10	15	21	20	24	22	26	24	15	17	20	25	26	23	21	30	19	14	18	24	22	17	19	20	20	19	17	21	19	25
1810	P42224;P42224-2	2	37	37	37	P42224	47.5	87.334	Signal transducer and activator of transcription 1-alpha/beta	STAT1	STAT1		STAT1	8	13	22	37	5	3	13	0	9	67	31	8	9	22	5	4	8	2	0	10	16	4	6	7	5	4	68	13	16	68	1	33	50	37	6	19
3943	Q96PK6;Q96PK6-2	2	23	23	19	Q96PK6	33.3	69.491	RNA-binding protein 14	RBM14	RBM14		RBM14	25	19	22	23	8	16	15	13	17	25	15	23	24	31	11	13	22	18	14	23	17	27	21	20	6	17	20	28	22	26	15	19	24	24	23	20
2500	Q04637-5;Q04637-4;Q04637-3;Q04637;Q04637-9;Q04637-6;REV__Q8NEG2-2;REV__Q8NEG2	8	51	51	1	Q04637-5	35.8	158.52	Eukaryotic translation initiation factor 4 gamma 1	EIF4G1	EIF4G1		EIF4G1	20	12	30	41	1	3	3	4	25	53	23	5	10	20	9	20	22	6	3	28	11	35	15	38	2	24	42	15	13	28	3	22	37	24	10	7
1866	P46776	1	8	8	8	P46776	39.9	16.561	60S ribosomal protein L27a	RPL27A	RPL27A		RPL27A	19	19	16	22	19	18	23	24	17	13	19	17	16	23	18	16	20	23	29	19	17	22	19	15	13	15	13	23	23	12	24	18	23	25	19	27
822	P02766	1	12	12	12	P02766	69.4	15.887	Transthyretin	TTR	TTR		TTR	24	15	17	16	12	30	12	35	23	12	20	22	30	18	26	21	20	13	35	12	19	15	11	13	21	12	14	20	20	24	31	15	23	33	26	11
898	P05198	1	24	24	24	P05198	62.5	36.112	Eukaryotic translation initiation factor 2 subunit 1	EIF2S1	EIF2S1		EIF2S1	24	15	17	24	16	16	8	12	22	22	19	16	15	28	10	13	22	15	13	21	19	14	14	23	8	17	23	21	19	21	28	30	27	20	20	19
2057	P52566	1	19	19	19	P52566	86.1	22.988	Rho GDP-dissociation inhibitor 2	ARHGDIB	ARHGDIB		ARHGDIB	23	20	42	7	10	13	8	9	21	12	24	16	17	9	15	6	17	11	8	13	17	12	8	11	14	8	28	25	19	29	7	32	28	37	27	9
1217	P14314-2;P14314	2	20	20	20	P14314-2	31.4	59.177	Glucosidase 2 subunit beta	PRKCSH	PRKCSH		PRKCSH	25	23	19	19	16	20	15	12	18	22	20	23	15	19	24	25	14	13	10	19	30	15	15	17	6	15	24	27	17	21	11	26	21	23	23	13
700	P00167-2;P00167;P00167-3	3	9	9	9	P00167-2	81.6	11.268	Cytochrome b5	CYB5A	CYB5A		CYB5A	62	10	38	6	11	14	4	13	20	4	15	40	35	12	12	16	24	31	22	13	7	5	19	42	2	14	13	17	42	10	25	17	23	21	46	14
4031	Q99798	1	31	31	31	Q99798	45.5	85.424	Aconitate hydratase, mitochondrial	ACO2	ACO2		ACO2	48	11	33	31	6	14	8	7	13	30	12	40	26	12	12	15	11	9	4	11	26	19	8	25	4	10	30	11	32	26	5	13	22	19	31	9
2252	P62136;P62136-2;P62136-3	3	19	19	4	P62136	52.4	37.512	Serine/threonine-protein phosphatase PP1-alpha catalytic subunit	PPP1CA	PPP1CA		PPP1CA	19	16	26	22	5	22	17	8	19	22	17	22	24	28	12	15	24	7	4	25	18	14	17	18	5	18	23	22	23	24	10	28	20	27	25	18
1936	P49411	1	29	29	29	P49411	57.1	49.541	Elongation factor Tu, mitochondrial	TUFM	TUFM		TUFM	68	11	41	30	7	13	7	4	13	19	14	35	38	21	9	10	24	3	5	17	14	15	9	40	5	14	40	15	21	31	16	13	26	19	23	4
2177	P59665	1	7	7	1	P59665	34	10.201	Neutrophil defensin 1;HP 1-56;Neutrophil defensin 2	DEFA1	DEFA1		DEFA1	13	38	14	10	30	27	26	35	26	17	20	9	17	12	29	16	16	22	18	18	23	19	13	5	40	17	18	30	5	31	11	17	19	27	8	19
3880	Q96HE7	1	24	24	23	Q96HE7	54.3	54.392	ERO1-like protein alpha	ERO1A	ERO1A		ERO1L	46	27	11	19	17	31	12	13	27	13	35	11	9	14	45	17	29	7	3	19	32	3	5	13	7	13	11	26	16	30	13	15	18	46	12	9
2409	P84098	1	13	13	13	P84098	35.2	23.466	60S ribosomal protein L19	RPL19	RPL19		RPL19	18	19	19	23	23	15	21	15	13	15	16	16	13	17	15	18	17	22	24	24	14	16	16	20	3	14	16	21	21	15	21	22	19	24	20	25
502	O75396	1	12	12	12	O75396	51.6	24.593	Vesicle-trafficking protein SEC22b	SEC22B	SEC22B		SEC22B	17	23	27	17	20	21	16	10	24	10	14	23	33	18	21	13	24	19	14	20	19	13	14	21	6	16	16	24	20	19	14	25	20	17	19	16
901	P05387;P05386-2	2	11	11	10	P05387	97.4	11.665	60S acidic ribosomal protein P2	RPLP2;RPLP1	RPLP2;RPLP1		RPLP2	17	15	16	20	9	16	12	12	21	16	16	19	17	25	15	20	22	34	32	28	21	34	27	22	11	26	21	18	16	15	21	20	19	20	13	22
927	P06703	1	9	9	9	P06703	54.4	10.18	Protein S100-A6	S100A6	S100A6		S100A6	22	24	14	14	22	18	12	11	12	12	35	43	34	14	21	18	26	17	17	12	9	25	14	13	9	17	15	12	31	22	16	19	14	22	29	19
2318	P63000-2;P63000;P60763	3	11	11	6	P63000-2	50.2	23.467	Ras-related C3 botulinum toxin substrate 1;Ras-related C3 botulinum toxin substrate 3	RAC1;RAC3	RAC1;RAC3		RAC1;RAC3	27	20	27	20	16	23	13	13	21	19	15	19	20	13	18	15	13	11	10	19	20	15	13	13	9	16	24	19	21	28	8	18	21	19	27	13
4000	Q99536;Q99536-3;Q99536-2	3	19	19	19	Q99536	60.6	41.92	Synaptic vesicle membrane protein VAT-1 homolog	VAT1	VAT1		VAT1	18	11	39	12	21	16	10	13	22	10	20	32	27	8	18	10	27	15	6	11	25	15	7	17	9	12	20	21	34	40	11	17	18	13	24	18
3231	Q6S8J3;A5A3E0	2	15	3	0	Q6S8J3	14	121.36	POTE ankyrin domain family member E;POTE ankyrin domain family member F	POTEE;POTEF	POTEE;POTEF		POTEE;POTEF	16	17	23	18	15	20	18	16	25	23	24	17	23	20	20	20	20	19	12	22	23	19	22	16	13	22	27	15	16	18	14	19	21	19	19	19
4927	Q9Y3Z3;Q9Y3Z3-4;Q9Y3Z3-3	3	34	34	34	Q9Y3Z3	61.3	72.2	Deoxynucleoside triphosphate triphosphohydrolase SAMHD1	SAMHD1	SAMHD1		SAMHD1	19	15	34	23	5	20	14	5	20	27	14	17	22	15	7	8	22	2	1	13	23	11	7	11	3	20	50	16	16	34	4	28	42	42	15	4
501	O75390	1	19	19	19	O75390	49.6	51.712	Citrate synthase, mitochondrial	CS	CS		CS	40	15	42	36	13	15	15	6	22	20	26	29	19	9	13	14	16	13	7	10	21	13	11	22	8	10	16	23	20	25	13	11	20	20	30	14
3359	Q86V81	1	12	12	12	Q86V81	45.1	26.888	THO complex subunit 4	ALYREF	ALYREF		ALYREF	21	15	15	16	25	18	14	14	16	15	23	21	18	25	17	21	20	24	26	19	21	29	22	15	14	16	14	14	19	14	25	18	15	18	18	24
2144	P55786;P55786-2;A6NEC2;A6NEC2-3;A6NEC2-2	5	38	38	38	P55786	41.3	103.28	Puromycin-sensitive aminopeptidase	NPEPPS;NPEPPSL1	NPEPPS;NPEPPSL1		NPEPPS	26	15	20	24	8	6	7	8	11	17	16	25	23	28	24	9	20	5	5	15	29	7	8	26	3	10	24	23	23	49	6	31	21	25	20	7
4036	Q99832;Q99832-3;Q99832-4;Q99832-2	4	31	31	31	Q99832	56.9	59.366	T-complex protein 1 subunit eta	CCT7	CCT7		CCT7	27	15	22	24	3	14	18	6	20	34	25	16	15	18	10	11	20	6	1	26	21	9	8	14	3	11	36	20	26	33	4	23	33	23	27	9
1764	P38919	1	25	21	21	P38919	50.4	46.871	Eukaryotic initiation factor 4A-III;Eukaryotic initiation factor 4A-III, N-terminally processed	EIF4A3	EIF4A3		EIF4A3	22	19	18	20	18	15	18	12	20	14	22	14	14	22	9	17	16	16	16	20	16	17	16	15	14	15	9	22	19	16	23	18	26	20	26	21
2209	P61088;Q5JXB2	2	13	13	13	P61088	65.8	17.138	Ubiquitin-conjugating enzyme E2 N	UBE2N;UBE2NL	UBE2N;UBE2NL		UBE2N	14	21	22	18	17	16	17	17	22	15	16	20	16	30	16	20	16	25	23	19	17	22	16	16	10	15	16	23	18	16	27	13	17	26	19	23
1171	P12724	1	10	10	10	P12724	43.1	18.385	Eosinophil cationic protein	RNASE3	RNASE3		RNASE3	9	28	13	7	18	25	37	37	21	12	19	12	14	11	32	11	13	24	26	11	18	20	12	7	25	14	17	18	6	21	12	9	18	54	12	20
2007	P50995-2;P50995	2	21	21	20	P50995-2	42.4	51.242	Annexin A11	ANXA11	ANXA11		ANXA11	28	32	32	19	3	16	8	5	23	9	17	20	24	16	29	5	14	15	6	13	34	23	13	15	6	11	14	29	37	42	15	33	25	13	27	10
1399	P21281	1	25	25	16	P21281	51.7	56.5	V-type proton ATPase subunit B, brain isoform	ATP6V1B2	ATP6V1B2		ATP6V1B2	21	10	30	18	11	13	11	8	23	21	25	18	8	19	8	11	13	9	2	20	21	6	14	7	12	14	31	23	31	36	2	23	28	32	13	12
1851	P45880;P45880-2;P45880-1	3	17	17	17	P45880	65.3	31.566	Voltage-dependent anion-selective channel protein 2	VDAC2	VDAC2		VDAC2	21	32	26	36	11	22	21	9	22	19	21	29	21	22	16	23	11	12	9	25	19	23	26	8	8	21	14	10	21	27	18	12	26	7	26	23
1319	P17844;P17844-2	2	35	25	25	P17844	50.8	69.147	Probable ATP-dependent RNA helicase DDX5	DDX5	DDX5		DDX5	36	11	23	21	2	16	19	4	21	21	19	17	22	22	10	16	16	9	9	21	20	19	23	25	3	19	23	28	14	22	8	25	31	24	23	13
1144	P11678	1	48	40	40	P11678	48.5	81.04	Eosinophil peroxidase;Eosinophil peroxidase light chain;Eosinophil peroxidase heavy chain	EPX	EPX		EPX	11	8	17	2	1	20	22	11	0	1	3	9	14	14	3	6	1	5	0	12	6	2	1	5	7	2	46	13	2	38	4	4	26	140	16	14
2815	Q14847;Q14847-2;Q14847-3	3	19	19	18	Q14847	67	29.717	LIM and SH3 domain protein 1	LASP1	LASP1		LASP1	26	21	28	16	9	21	5	5	17	11	15	31	25	13	17	11	17	6	5	14	11	14	15	19	6	19	21	14	22	33	8	21	22	29	25	12
820	P02763	1	10	10	7	P02763	46.8	23.511	Alpha-1-acid glycoprotein 1	ORM1	ORM1		ORM1	15	40	12	11	23	25	25	30	26	16	32	15	27	19	33	19	11	23	35	31	35	22	36	5	20	23	8	21	6	22	21	11	19	19	6	25
2458	Q01813;Q01813-2	2	44	44	39	Q01813	52.3	85.595	ATP-dependent 6-phosphofructokinase, platelet type	PFKP	PFKP		PFKP	7	28	12	20	8	17	2	2	17	17	14	6	23	15	10	17	23	4	0	20	38	7	19	3	2	7	11	40	31	103	0	14	11	44	6	7
3532	Q8NBS9;Q8NBS9-2	2	22	22	22	Q8NBS9	47	47.628	Thioredoxin domain-containing protein 5	TXNDC5	TXNDC5		TXNDC5	20	14	12	15	10	19	11	10	16	13	10	15	14	16	14	11	13	19	15	35	13	10	14	24	6	20	37	17	19	16	16	31	40	20	26	9
2297	P62851	1	11	11	11	P62851	51.2	13.742	40S ribosomal protein S25	RPS25	RPS25		RPS25	15	19	17	21	23	18	19	22	21	14	20	16	15	22	16	21	18	23	29	23	18	22	19	17	17	18	17	17	16	13	23	15	14	17	12	26
2436	Q00688	1	16	16	16	Q00688	48.7	25.177	Peptidyl-prolyl cis-trans isomerase FKBP3	FKBP3	FKBP3		FKBP3	21	14	11	17	16	16	24	19	17	9	15	19	13	18	17	16	20	23	19	20	25	19	17	20	4	12	16	16	21	12	32	24	18	19	16	20
2032	P51659;P51659-3;P51659-2	3	30	30	30	P51659	47.8	79.685	Peroxisomal multifunctional enzyme type 2;(3R)-hydroxyacyl-CoA dehydrogenase;Enoyl-CoA hydratase 2	HSD17B4	HSD17B4		HSD17B4	52	23	42	23	8	13	15	9	20	14	12	21	7	7	21	11	19	11	6	9	23	4	8	41	5	13	24	23	29	19	19	22	18	18	28	5
4702	Q9UHD8;Q9UHD8-7;Q9UHD8-2;Q9UHD8-5;Q9UHD8-3;Q9UHD8-4;Q9UHD8-9;Q9UHD8-8	8	30	30	30	Q9UHD8	60.4	65.401	Septin-9	SEPT9	SEPT9		SEPT9	29	16	22	27	10	16	7	8	16	25	13	12	15	16	11	11	17	13	3	12	11	10	15	17	12	14	37	13	16	36	6	23	31	19	23	9
1537	P28066;P28066-2	2	13	13	13	P28066	65.6	26.411	Proteasome subunit alpha type-5	PSMA5	PSMA5		PSMA5	15	18	17	24	16	16	14	13	18	14	23	16	15	18	17	16	17	16	12	13	18	16	15	15	9	16	19	22	19	24	16	25	21	19	18	19
800	P02649;CON__Q03247	2	27	27	27	P02649	68.1	36.154	Apolipoprotein E	APOE	APOE		APOE	21	17	20	23	30	22	9	21	17	21	17	9	32	7	15	9	21	11	57	8	23	11	12	9	8	13	12	46	18	44	20	15	11	9	24	17
1629	P30838	1	33	33	32	P30838	58.1	50.394	Aldehyde dehydrogenase, dimeric NADP-preferring	ALDH3A1	ALDH3A1		ALDH3A1	2	12	1	123	0	1	0	1	34	48	2	1	4	8	4	8	2	18	0	0	0	28	51	97	0	53	16	1	65	0	123	7	93	6	7	31
2636	Q13151	1	20	20	20	Q13151	59	30.84	Heterogeneous nuclear ribonucleoprotein A0	HNRNPA0	HNRNPA0		HNRNPA0	19	11	22	21	10	27	15	6	11	18	11	23	19	20	7	16	22	11	16	16	13	36	25	20	4	20	15	20	20	20	18	22	28	23	16	24
1993	P50552	1	23	23	23	P50552	57.4	39.829	Vasodilator-stimulated phosphoprotein	VASP	VASP		VASP	18	17	25	9	10	15	7	8	28	15	25	15	14	12	22	13	18	8	6	17	12	12	13	14	6	16	27	22	28	25	10	20	20	37	21	14
704	P00352	1	33	29	29	P00352	68.5	54.861	Retinal dehydrogenase 1	ALDH1A1	ALDH1A1		ALDH1A1	10	42	47	69	0	4	10	3	6	10	6	4	5	53	5	25	21	9	2	1	0	33	30	29	0	16	14	28	15	18	0	10	37	10	65	8
872	P04843	1	31	31	31	P04843	56.3	68.569	Dolichyl-diphosphooligosaccharide--protein glycosyltransferase subunit 1	RPN1	RPN1		RPN1	23	24	16	32	10	10	22	7	13	21	12	13	8	9	21	10	10	8	7	18	21	6	13	36	5	12	38	17	14	24	11	28	20	12	22	9
2193	P60900;P60900-2;P60900-3	3	18	18	18	P60900	60.6	27.399	Proteasome subunit alpha type-6	PSMA6	PSMA6		PSMA6	20	17	19	20	8	16	8	9	21	16	23	12	14	17	12	17	18	8	7	13	17	9	15	16	10	16	17	18	27	23	14	28	29	27	23	15
1131	P11216	1	53	53	44	P11216	59.1	96.695	Glycogen phosphorylase, brain form	PYGB	PYGB		PYGB	14	13	71	18	4	17	5	4	10	22	6	26	10	7	8	6	14	4	4	5	13	2	8	49	9	11	25	18	49	25	3	8	16	9	94	7
1439	P22695	1	20	20	20	P22695	51	48.442	Cytochrome b-c1 complex subunit 2, mitochondrial	UQCRC2	UQCRC2		UQCRC2	28	21	21	25	5	13	6	5	23	15	19	25	12	12	25	16	19	7	4	11	31	15	8	35	3	12	22	14	28	21	15	17	32	9	35	19
2305	P62888	1	12	12	12	P62888	80	12.784	60S ribosomal protein L30	RPL30	RPL30		RPL30	16	21	19	22	26	20	17	23	18	13	16	11	13	23	15	16	14	21	25	17	7	17	14	9	16	15	14	19	11	16	29	17	14	19	15	27
2443	Q01105;Q01105-3;Q01105-4;P0DME0	4	14	14	1	Q01105	48.3	33.488	Protein SET;Protein SETSIP	SET;SETSIP	SET;SETSIP		SET;SETSIP	22	9	12	26	15	16	14	12	17	19	18	9	13	26	13	15	13	23	18	20	17	27	23	21	11	23	23	13	16	20	14	13	22	21	16	20
4918	Q9Y3I0	1	24	24	24	Q9Y3I0	49.7	55.21	tRNA-splicing ligase RtcB homolog	RTCB	RTCB		RTCB	22	20	23	22	4	17	12	5	26	18	17	14	24	19	10	21	25	1	5	19	21	13	16	24	1	11	26	18	25	16	4	21	25	26	26	10
711	P00450	1	32	32	29	P00450	35.1	122.2	Ceruloplasmin	CP	CP		CP	35	19	12	5	20	22	23	11	15	14	55	4	14	6	38	12	7	5	27	17	59	6	36	5	6	8	17	22	20	58	7	19	22	34	10	3
1411	P21810	1	17	17	16	P21810	49.5	41.654	Biglycan	BGN	BGN		BGN	14	14	15	15	33	30	26	17	29	16	18	37	13	16	9	29	15	9	25	18	11	18	45	11	16	25	9	25	11	10	10	13	14	16	13	19
4815	Q9UNZ2;Q9UNZ2-5;Q9UNZ2-6;Q9UNZ2-4	4	25	25	25	Q9UNZ2	65.9	40.572	NSFL1 cofactor p47	NSFL1C	NSFL1C		NSFL1C	17	11	28	12	23	21	7	14	14	16	19	19	23	11	9	21	12	26	17	17	13	23	19	15	20	17	16	14	24	16	9	15	15	14	12	20
414	O60218	1	27	27	17	O60218	77.8	36.019	Aldo-keto reductase family 1 member B10	AKR1B10	AKR1B10		AKR1B10	0	16	8	104	0	6	2	3	75	73	6	6	5	9	0	3	12	44	0	0	0	5	59	61	0	46	7	0	55	0	29	0	99	9	0	48
966	P07741;P07741-2	2	12	12	12	P07741	65	19.608	Adenine phosphoribosyltransferase	APRT	APRT		APRT	18	14	20	16	11	23	14	15	13	14	21	24	20	20	15	9	23	18	15	18	16	17	11	13	17	18	16	23	25	20	22	12	17	17	23	24
2112	P54819-5;P54819-2;P54819;P54819-3;P54819-6;P54819-4	6	15	15	15	P54819-5	64.7	24.648	Adenylate kinase 2, mitochondrial;Adenylate kinase 2, mitochondrial, N-terminally processed	AK2	AK2		AK2	44	16	55	11	9	10	12	4	13	8	14	49	20	13	17	7	12	11	17	10	15	5	9	30	8	11	15	13	15	10	12	14	19	9	42	11
2248	P61981	1	17	11	11	P61981	53.8	28.302	14-3-3 protein gamma;14-3-3 protein gamma, N-terminally processed	YWHAG	YWHAG		YWHAG	19	16	22	20	8	16	15	11	16	18	21	15	19	17	12	19	19	18	10	22	14	18	18	11	11	20	12	13	22	27	10	19	18	19	18	24
2428	Q00341;Q00341-2	2	46	46	46	Q00341	40.1	141.45	Vigilin	HDLBP	HDLBP		HDLBP	31	9	16	20	8	7	14	7	14	31	6	8	14	16	5	11	15	7	12	34	11	18	16	40	3	28	54	11	18	15	4	23	17	20	11	10
1012	P08621;P08621-2;P08621-3;P08621-4	4	21	21	21	P08621	47.1	51.556	U1 small nuclear ribonucleoprotein 70 kDa	SNRNP70	SNRNP70		SNRNP70	13	16	14	22	12	18	21	10	14	13	19	18	21	21	11	15	19	19	17	23	20	25	14	18	10	14	12	16	21	14	24	17	17	21	17	22
2507	Q04917	1	19	15	15	Q04917	53.7	28.218	14-3-3 protein eta	YWHAH	YWHAH		YWHAH	11	21	18	17	15	12	8	9	16	11	15	13	16	14	17	17	23	8	7	13	18	15	10	15	10	15	16	20	28	14	11	24	21	28	24	14
2317	P62995;P62995-3;P62995-2	3	15	15	14	P62995	48.3	33.665	Transformer-2 protein homolog beta	TRA2B	TRA2B		TRA2B	14	16	18	23	10	12	24	12	9	19	12	19	14	27	8	16	12	12	28	17	11	26	14	12	15	15	10	22	14	22	27	19	19	14	23	26
2653	Q13263;Q13263-2	2	30	30	30	Q13263	47.3	88.549	Transcription intermediary factor 1-beta	TRIM28	TRIM28	TRIM28	TRIM28	33	7	12	37	0	11	19	3	14	40	14	16	10	26	8	5	24	3	3	16	27	4	14	23	5	15	46	12	13	22	4	11	22	12	34	5
1115	P10909-4;P10909;P10909-5;P10909-2;P10909-3	5	23	23	23	P10909-4	49.8	48.803	Clusterin;Clusterin beta chain;Clusterin alpha chain	CLU	CLU		CLU	22	11	14	11	13	25	13	22	23	5	15	23	42	10	13	34	33	5	48	7	41	14	37	12	10	25	5	31	24	21	14	6	10	8	44	4
786	P01903	1	12	12	11	P01903	44.9	28.607	HLA class II histocompatibility antigen, DR alpha chain	HLA-DRA	HLA-DRA		HLA-DRA	22	25	38	9	21	17	11	15	15	7	22	14	15	7	13	7	12	21	5	12	11	7	10	10	4	8	23	14	14	26	9	40	14	31	33	15
715	P00505;P00505-2	2	24	24	24	P00505	64.7	47.517	Aspartate aminotransferase, mitochondrial	GOT2	GOT2		GOT2	32	10	34	35	6	18	5	4	15	14	23	31	17	17	17	14	12	10	3	8	25	11	9	32	11	13	23	13	14	19	8	6	40	11	26	10
1262	P15559-3	1	17	17	2	P15559-3	49.2	26.365	NAD(P)H dehydrogenase [quinone] 1	NQO1	NQO1		NQO1	16	31	38	18	5	4	2	10	20	7	6	1	5	0	15	5	34	18	0	4	18	1	18	69	0	28	14	5	57	13	58	5	25	11	40	11
4308	Q9H4A4	1	28	28	28	Q9H4A4	47.2	72.595	Aminopeptidase B	RNPEP	RNPEP		RNPEP	22	11	22	14	5	10	7	3	16	9	12	14	22	17	13	7	16	5	9	11	18	11	7	35	1	14	23	26	34	20	15	32	25	15	42	11
143	Q13765;E9PAV3-2;E9PAV3	3	5	5	3	Q13765	26.5	23.384	Nascent polypeptide-associated complex subunit alpha;Nascent polypeptide-associated complex subunit alpha, muscle-specific form	NACA	NACA		NACA	16	19	17	18	26	15	15	13	18	16	21	13	15	19	16	15	18	18	21	17	12	17	15	14	13	16	10	15	17	15	23	17	19	18	19	22
1214	P14174	1	4	4	4	P14174	21.7	12.476	Macrophage migration inhibitory factor	MIF	MIF		MIF	15	12	12	17	17	21	15	17	16	16	17	18	17	21	17	22	19	17	22	21	19	21	24	11	12	17	15	20	19	16	14	14	13	17	15	22
2402	P83731	1	11	11	11	P83731	40.8	17.779	60S ribosomal protein L24	RPL24	RPL24		RPL24	14	21	19	14	16	18	17	19	18	15	15	11	13	16	11	13	18	20	19	15	17	17	14	14	7	17	16	25	22	14	20	17	20	22	16	18
2640	Q13162	1	17	14	14	Q13162	65.7	30.54	Peroxiredoxin-4	PRDX4	PRDX4		PRDX4	19	26	12	14	12	25	21	8	13	18	12	24	20	17	12	18	22	11	10	24	24	17	15	6	6	17	18	24	19	12	9	23	20	17	16	11
631	O95336	1	13	13	13	O95336	66.7	27.547	6-phosphogluconolactonase	PGLS	PGLS		PGLS	14	15	16	16	13	17	8	10	18	16	17	18	25	26	17	13	18	17	10	16	17	25	19	8	10	22	12	15	20	12	9	19	20	22	16	20
710	P00441	1	10	10	10	P00441	82.5	15.936	Superoxide dismutase [Cu-Zn]	SOD1	SOD1		SOD1	13	25	12	13	8	17	19	13	10	15	12	28	19	16	8	11	17	33	17	16	13	32	23	10	12	19	11	9	20	11	17	17	24	20	25	36
2369	P78417;P78417-3;P78417-2	3	15	15	15	P78417	44.4	27.566	Glutathione S-transferase omega-1	GSTO1	GSTO1		GSTO1	17	16	18	25	13	16	13	4	18	18	12	10	11	23	12	17	18	6	6	10	9	23	26	9	5	25	16	14	11	24	6	25	23	21	21	17
982	P08123	1	17	17	17	P08123	14	129.31	Collagen alpha-2(I) chain	COL1A2	COL1A2		COL1A2	8	9	9	15	27	32	19	17	13	14	19	25	16	14	8	26	12	18	21	23	20	24	27	11	24	21	7	21	3	15	10	13	17	18	10	30
1446	P23141-3;P23141;P23141-2;Q9UKY3;Q9UKY3-2	5	33	33	33	P23141-3	61.5	62.392	Liver carboxylesterase 1	CES1;CES1P1	CES1;CES1P1		CES1	12	0	2	78	3	8	10	9	17	103	6	6	12	6	5	0	4	43	0	1	3	17	37	51	0	50	7	0	27	2	24	0	86	3	10	1
1808	P42166;P42167-3	2	28	28	18	P42166	50.1	75.491	Lamina-associated polypeptide 2, isoform alpha;Thymopoietin;Thymopentin	TMPO	TMPO		TMPO	16	13	13	21	14	11	15	9	16	32	19	15	10	31	16	14	10	17	15	23	18	25	15	13	11	12	13	15	10	13	32	16	18	15	22	13
2004	P50914	1	11	11	11	P50914	39.1	23.432	60S ribosomal protein L14	RPL14	RPL14		RPL14	15	14	11	22	22	15	21	25	13	14	15	16	12	15	11	14	13	19	22	20	12	15	19	17	7	18	15	19	15	12	24	20	19	16	15	24
1583	P30044-2;P30044;P30044-3;P30044-4	4	12	12	12	P30044-2	64.2	17.031	Peroxiredoxin-5, mitochondrial	PRDX5	PRDX5		PRDX5	19	15	22	13	7	26	12	7	14	15	14	31	41	17	14	11	16	11	6	17	20	17	16	19	7	18	12	22	28	20	7	17	14	22	32	14
1594	P30153;P30154-4;P30154;P30154-2;P30154-5;P30154-3	6	24	24	24	P30153	39.6	65.308	Serine/threonine-protein phosphatase 2A 65 kDa regulatory subunit A alpha isoform	PPP2R1A;PPP2R1B	PPP2R1A;PPP2R1B		PPP2R1A	20	11	16	28	6	13	7	3	19	27	14	19	12	17	16	12	17	3	2	17	19	10	19	21	1	16	26	20	31	22	7	15	24	19	23	9
935	P06748-2;P06748;P06748-3	3	14	14	14	P06748-2	45.7	29.464	Nucleophosmin	NPM1	NPM1		NPM1	20	7	13	16	24	20	20	13	18	22	22	31	15	19	3	24	20	15	18	24	15	39	22	19	6	22	17	14	7	11	29	11	20	17	12	30
2752	Q14152;Q14152-2	2	60	60	60	Q14152	38.9	166.57	Eukaryotic translation initiation factor 3 subunit A	EIF3A	EIF3A		EIF3A	40	5	27	41	0	3	5	3	10	24	7	8	7	13	2	4	6	1	2	31	14	4	8	45	0	10	56	18	11	29	1	25	36	12	18	1
961	P07602;P07602-2;P07602-3	3	18	18	18	P07602	32.1	58.112	Prosaposin;Saposin-A;Saposin-B-Val;Saposin-B;Saposin-C;Saposin-D	PSAP	PSAP		PSAP	12	23	23	13	12	17	18	11	15	11	17	18	30	10	19	12	36	36	30	11	20	15	18	21	9	15	11	17	25	18	12	18	8	21	18	14
1923	P49189;P49189-2	2	28	28	28	P49189	55.1	53.801	4-trimethylaminobutyraldehyde dehydrogenase	ALDH9A1	ALDH9A1		ALDH9A1	30	15	19	17	4	12	4	2	11	10	19	15	14	19	16	6	11	7	1	11	25	11	10	36	0	18	18	22	30	15	5	18	18	20	64	17
2740	Q14019	1	19	19	19	Q14019	81	15.945	Coactosin-like protein	COTL1	COTL1		COTL1	11	26	23	8	25	25	17	11	11	7	16	10	8	9	16	9	18	13	8	16	23	9	7	9	14	9	18	22	6	17	8	17	24	31	26	13
3780	Q96AG4	1	15	15	15	Q96AG4	53.7	34.93	Leucine-rich repeat-containing protein 59	LRRC59	LRRC59		LRRC59	19	30	9	15	18	14	17	9	17	15	11	16	16	20	11	8	12	8	13	23	17	15	17	18	2	17	17	19	22	21	15	18	25	20	14	20
1702	P35268	1	9	9	7	P35268	49.2	14.787	60S ribosomal protein L22	RPL22	RPL22		RPL22	13	25	11	14	22	18	18	23	17	11	13	10	11	22	12	15	11	12	19	18	13	12	13	10	12	15	11	15	14	15	22	19	15	22	13	26
1460	P23526;P23526-2	2	19	19	19	P23526	37.3	47.716	Adenosylhomocysteinase	AHCY	AHCY		AHCY	19	12	13	25	2	12	11	2	19	31	16	11	22	23	10	21	12	10	3	20	15	12	11	22	6	22	20	25	20	16	4	17	26	10	20	13
2299	P62857	1	8	8	8	P62857	60.9	7.8409	40S ribosomal protein S28	RPS28	RPS28		RPS28	12	16	12	17	20	18	20	22	18	12	19	14	16	17	12	18	19	21	21	17	11	14	12	12	22	15	14	18	16	12	21	18	14	21	12	21
1301	P17096;P17096-3	2	6	6	3	P17096	54.2	11.676	High mobility group protein HMG-I/HMG-Y	HMGA1	HMGA1		HMGA1	14	9	12	13	27	17	17	15	14	16	20	13	18	16	20	17	19	18	25	18	18	29	24	20	17	17	14	19	12	14	24	13	11	15	6	17
1519	P27348	1	19	14	14	P27348	51	27.764	14-3-3 protein theta	YWHAQ	YWHAQ		YWHAQ	22	9	15	26	7	12	16	6	16	30	12	11	15	23	9	15	13	8	4	20	24	11	16	17	4	19	15	16	24	31	9	17	15	18	19	20
850	P04179-4;P04179;P04179-2;P04179-3	4	15	15	15	P04179-4	71	19.73	Superoxide dismutase [Mn], mitochondrial	SOD2	SOD2		SOD2	26	8	24	18	4	14	8	8	13	24	23	28	9	13	18	6	8	9	4	17	11	7	14	11	4	19	28	21	15	43	2	23	25	19	20	8
2290	P62820;P62820-2;P62820-3	3	14	14	8	P62820	73.7	22.677	Ras-related protein Rab-1A	RAB1A	RAB1A		RAB1A	18	19	22	14	21	12	13	8	15	7	11	13	16	16	13	13	13	24	9	11	17	12	10	15	7	16	14	16	31	21	13	16	16	16	26	18
1495	P25788-2;P25788	2	17	17	17	P25788-2	63.7	27.647	Proteasome subunit alpha type-3	PSMA3	PSMA3		PSMA3	13	16	18	17	16	16	13	8	19	16	19	12	13	16	12	16	17	12	7	13	18	10	11	13	10	13	12	17	21	20	13	23	17	24	14	11
4025	Q99729-3;Q99729-2	2	16	16	3	Q99729-3	41.8	30.588	Heterogeneous nuclear ribonucleoprotein A/B	HNRNPAB	HNRNPAB		HNRNPAB	27	13	14	18	16	17	9	12	16	17	15	21	14	18	11	14	17	13	11	19	17	29	15	12	7	14	15	18	14	11	12	18	23	18	13	14
2006	P50991;P50991-2	2	31	31	31	P50991	57.5	57.924	T-complex protein 1 subunit delta	CCT4	CCT4		CCT4	22	9	18	19	5	15	14	5	18	27	27	12	12	26	10	11	17	7	4	18	21	8	8	16	7	11	30	15	17	26	6	15	25	18	19	8
1372	P20160	1	8	8	8	P20160	44.2	26.885	Azurocidin	AZU1	AZU1		AZU1	2	50	0	1	33	17	27	45	31	21	27	2	4	8	38	19	4	21	27	13	26	27	15	0	31	17	10	17	0	20	7	15	12	26	0	18
1587	P30048-2;P30048	2	12	12	12	P30048-2	60.1	25.838	Thioredoxin-dependent peroxide reductase, mitochondrial	PRDX3	PRDX3		PRDX3	22	14	29	20	6	22	15	7	12	11	20	29	22	12	20	12	15	17	10	15	18	9	8	22	8	15	19	19	19	23	20	14	13	12	23	9
1790	P41091;Q2VIR3;Q2VIR3-2	3	23	23	23	P41091	52.8	51.109	Eukaryotic translation initiation factor 2 subunit 3;Putative eukaryotic translation initiation factor 2 subunit 3-like protein	EIF2S3;EIF2S3L	EIF2S3;EIF2S3L		EIF2S3;EIF2S3L	21	14	11	20	10	17	15	7	16	16	11	13	14	17	13	15	11	13	7	23	13	15	17	20	6	18	21	20	13	15	17	24	23	13	14	13
874	P04899;P04899-4;P04899-6;P04899-3;P04899-5;P04899-2;P11488;A8MTJ3	8	20	20	12	P04899	58.9	40.45	Guanine nucleotide-binding protein G(i) subunit alpha-2	GNAI2;GNAT1;GNAT3	GNAI2;GNAT1;GNAT3		GNAI2	22	17	26	15	8	11	7	4	13	16	13	13	8	11	10	5	10	2	2	15	17	4	6	8	5	11	30	16	10	33	3	22	29	23	29	9
308	O15347	1	24	24	24	O15347	68.5	22.98	High mobility group protein B3	HMGB3	HMGB3		HMGB3	15	4	17	8	2	6	50	11	4	18	6	8	14	10	4	6	39	4	40	6	37	16	10	29	5	11	4	46	14	2	47	23	10	6	1	5
2333	P63220	1	8	8	8	P63220	71.1	9.1113	40S ribosomal protein S21	RPS21	RPS21		RPS21	14	18	10	16	20	12	18	15	14	10	21	13	15	21	8	13	15	25	25	18	8	14	9	17	14	13	11	17	18	10	20	20	14	17	9	21
2416	P98088	1	103	103	96	P98088	29.3	585.56	Mucin-5AC	MUC5AC	MUC5AC		MUC5AC	0	197	0	1	0	0	0	0	0	0	0	0	0	0	155	0	19	0	219	0	0	0	0	0	1	0	0	0	191	0	27	0	1	0	0	1
2269	P62306	1	5	5	5	P62306	58.1	9.7251	Small nuclear ribonucleoprotein F	SNRPF	SNRPF		SNRPF	18	15	14	15	19	16	15	11	12	15	19	16	13	20	9	17	15	17	18	14	18	18	13	10	18	15	9	20	14	13	21	20	12	19	17	23
172	O00264;O00264-2	2	13	13	12	O00264	49.2	21.671	Membrane-associated progesterone receptor component 1	PGRMC1	PGRMC1		PGRMC1	27	20	12	17	17	9	11	12	20	17	8	16	18	19	20	19	14	18	9	17	17	12	18	15	9	16	11	17	12	9	16	19	17	8	22	17
1200	P13760	1	16	16	6	P13760	52.6	30.112	HLA class II histocompatibility antigen, DRB1-4 beta chain	HLA-DRB1	HLA-DRB1		HLA-DRB1	17	12	34	5	31	12	12	13	9	10	18	15	8	10	9	7	17	22	5	13	7	5	14	4	2	11	12	6	5	18	10	40	14	37	44	21
2218	P61224-3;P61224;P61224-2;A6NIZ1;P61224-4	5	14	14	4	P61224-3	59.4	18.778	Ras-related protein Rap-1b;Ras-related protein Rap-1b-like protein	RAP1B	RAP1B		RAP1B	14	21	21	14	15	13	7	9	17	11	14	18	14	9	19	17	14	13	8	13	15	11	13	12	8	12	16	13	16	19	9	13	15	16	19	14
2088	P53634;P53634-2;P53634-3	3	14	14	14	P53634	35.2	51.853	Dipeptidyl peptidase 1;Dipeptidyl peptidase 1 exclusion domain chain;Dipeptidyl peptidase 1 heavy chain;Dipeptidyl peptidase 1 light chain	CTSC	CTSC		CTSC	12	17	13	19	19	17	17	17	10	15	16	16	20	12	6	15	13	18	10	13	14	19	17	16	11	19	17	10	12	13	6	15	12	26	21	22
1890	P48047	1	14	14	14	P48047	64.8	23.277	ATP synthase subunit O, mitochondrial	ATP5O	ATP5O		ATP5O	26	14	20	17	15	9	10	9	17	15	15	27	12	12	17	13	10	12	8	11	22	12	10	20	14	13	18	12	18	16	14	11	19	14	26	10
4768	Q9UL46	1	13	13	13	Q9UL46	49.4	27.401	Proteasome activator complex subunit 2	PSME2	PSME2		PSME2	23	10	18	19	11	11	9	3	11	17	27	12	7	12	11	9	11	8	2	13	21	7	8	12	15	12	15	20	19	27	7	28	24	31	18	8
1164	P12277;P06732	2	25	25	25	P12277	78.5	42.644	Creatine kinase B-type	CKB;CKM	CKB;CKM		CKB	15	6	6	1	1	12	7	0	26	0	64	2	10	34	4	24	8	0	7	0	0	7	7	4	0	3	0	0	1	6	1	12	9	34	19	1
2998	Q16851	1	27	27	2	Q16851	50	56.94	UTP--glucose-1-phosphate uridylyltransferase	UGP2	UGP2		UGP2	33	8	21	14	6	7	8	4	13	15	20	11	12	10	11	10	14	27	7	12	23	7	16	20	4	12	19	15	23	24	8	19	23	33	17	9
2924	Q15691	1	18	18	17	Q15691	57.1	29.999	Microtubule-associated protein RP/EB family member 1	MAPRE1	MAPRE1		MAPRE1	13	15	13	15	9	16	8	10	12	18	7	10	15	19	10	14	12	16	11	23	10	17	10	11	9	19	15	15	14	21	11	20	24	12	17	13
1785	P40925;P40925-3;P40925-2	3	20	20	20	P40925	53	36.426	Malate dehydrogenase, cytoplasmic	MDH1	MDH1		MDH1	20	11	22	16	8	10	11	7	11	13	17	22	10	20	12	12	13	23	8	13	14	18	14	18	7	12	16	13	17	21	10	15	18	13	22	17
2889	Q15366-6;Q15366-3;P57721-5;P57721-4;P57721	5	15	11	0	Q15366-6	55.7	38.15	Poly(rC)-binding protein 2	PCBP2;PCBP3	PCBP2;PCBP3		PCBP2	15	14	14	17	10	17	10	9	15	18	15	17	17	26	15	15	14	9	9	19	15	18	16	16	7	16	18	17	14	18	11	12	16	14	14	13
3674	Q92522	1	10	10	10	Q92522	39.4	22.487	Histone H1x	H1FX	H1FX		H1FX	9	15	7	7	24	8	16	15	7	15	13	27	9	24	9	20	15	24	27	17	20	25	24	4	18	15	6	9	6	9	24	26	6	7	15	24
2384	P80723;P80723-2	2	11	11	11	P80723	77.5	22.693	Brain acid soluble protein 1	BASP1	BASP1		BASP1	7	23	5	12	9	15	15	14	12	19	4	6	7	14	11	6	14	19	20	23	6	14	20	18	17	27	20	18	20	15	24	29	12	13	6	20
397	O43809	1	16	16	16	O43809	56.4	26.227	Cleavage and polyadenylation specificity factor subunit 5	NUDT21	NUDT21		NUDT21	19	14	16	20	16	20	19	11	16	8	15	10	13	13	13	13	16	15	13	11	14	23	15	11	9	11	5	21	15	14	19	13	19	18	16	15
4120	Q9BUJ2-2;Q9BUJ2;Q9BUJ2-4;Q9BUJ2-3;Q9BUJ2-5	5	31	31	31	Q9BUJ2-2	39.9	90.291	Heterogeneous nuclear ribonucleoprotein U-like protein 1	HNRNPUL1	HNRNPUL1		HNRNPUL1	26	5	14	14	0	18	15	1	6	17	10	14	16	25	7	1	13	4	4	22	17	25	14	16	1	13	22	18	27	26	2	28	25	23	36	4
1777	P40227;P40227-2	2	24	24	20	P40227	38.6	58.024	T-complex protein 1 subunit zeta	CCT6A	CCT6A		CCT6A	23	10	17	23	3	16	16	3	18	38	22	9	8	16	9	7	13	2	1	16	20	2	4	14	5	10	27	19	17	28	4	17	29	20	17	4
2645	Q13200;Q13200-3;Q13200-2	3	31	31	31	Q13200	38.8	100.2	26S proteasome non-ATPase regulatory subunit 2	PSMD2	PSMD2		PSMD2	23	7	17	18	7	9	7	9	11	22	19	7	10	19	9	17	11	5	3	16	17	14	13	23	5	11	29	12	11	28	4	16	20	19	16	8
151	O00151	1	20	20	20	O00151	80.2	36.071	PDZ and LIM domain protein 1	PDLIM1	PDLIM1		PDLIM1	15	19	11	29	2	33	16	6	18	22	5	11	23	27	9	28	12	4	3	19	9	21	20	10	3	23	35	13	12	12	2	11	30	17	28	15
1539	P28070	1	9	9	9	P28070	44.3	29.204	Proteasome subunit beta type-4	PSMB4	PSMB4		PSMB4	14	18	16	16	22	11	10	7	14	8	20	13	8	15	10	15	17	13	10	11	12	8	11	7	4	9	10	14	14	22	14	21	18	20	19	13
2959	Q16531;Q16531-2	2	33	33	33	Q16531	35.8	126.97	DNA damage-binding protein 1	DDB1	DDB1		DDB1	29	4	17	30	0	13	3	0	11	24	12	15	13	19	5	11	10	0	0	13	34	8	15	25	2	11	26	13	13	26	3	25	19	12	21	5
4861	Q9Y2Q3;Q9Y2Q3-3;Q9Y2Q3-2;Q9Y2Q3-4	4	13	13	13	Q9Y2Q3	67.7	25.497	Glutathione S-transferase kappa 1	GSTK1	GSTK1		GSTK1	32	33	17	13	8	14	4	5	14	4	18	17	22	12	15	11	14	14	4	12	9	10	6	4	2	7	14	8	15	29	8	18	24	37	23	12
2095	P53999	1	11	11	11	P53999	64.6	14.395	Activated RNA polymerase II transcriptional coactivator p15	SUB1	SUB1		SUB1	10	18	3	10	31	12	14	13	7	8	12	12	8	25	6	9	11	15	18	28	10	12	7	7	6	12	14	18	5	8	44	33	13	17	11	21
1351	P19367-4;P19367-2;P19367;P19367-3	4	43	43	36	P19367-4	42.8	101.08	Hexokinase-1	HK1	HK1		HK1	16	17	23	59	4	12	6	1	17	51	6	12	19	8	7	4	14	10	2	14	11	7	18	15	1	12	21	9	19	20	4	8	14	13	13	12
1770	P39687;O95626;O43423	3	13	13	11	P39687	38.2	28.585	Acidic leucine-rich nuclear phosphoprotein 32 family member A	ANP32A;ANP32D;ANP32C	ANP32A;ANP32D;ANP32C		ANP32A	14	11	11	12	13	11	9	9	20	18	20	10	22	21	12	19	16	16	19	11	22	18	19	21	12	17	18	13	18	17	19	13	14	13	15	13
1643	P31930	1	20	20	19	P31930	49.8	52.645	Cytochrome b-c1 complex subunit 1, mitochondrial	UQCRC1	UQCRC1		UQCRC1	28	18	14	27	3	10	6	5	21	12	12	22	12	11	17	9	10	6	7	11	24	7	14	16	6	13	23	12	26	17	11	14	19	7	30	13
3858	Q96FW1;Q96FW1-2	2	16	16	16	Q96FW1	53.1	31.284	Ubiquitin thioesterase OTUB1	OTUB1	OTUB1		OTUB1	17	14	20	19	7	20	11	5	14	15	16	17	19	23	12	14	12	8	4	11	15	14	12	17	3	16	17	23	18	18	8	17	16	18	21	12
1793	P41218	1	27	27	27	P41218	52.8	45.836	Myeloid cell nuclear differentiation antigen	MNDA	MNDA		MNDA	3	33	6	1	7	20	22	16	16	17	14	12	5	15	18	5	10	11	27	23	12	49	16	0	31	18	12	11	0	17	5	36	16	25	1	17
1817	P42677	1	6	6	3	P42677	41.7	9.461	40S ribosomal protein S27	RPS27	RPS27		RPS27	12	17	14	17	20	16	17	19	17	11	13	11	15	15	11	12	13	19	18	17	10	17	16	12	11	17	12	16	17	12	19	15	13	14	12	18
1040	P09467	1	22	22	20	P09467	68	36.842	Fructose-1,6-bisphosphatase 1	FBP1	FBP1		FBP1	45	9	20	3	3	9	8	3	2	1	14	10	13	1	4	0	12	4	6	5	7	1	5	18	1	12	8	23	15	37	3	24	20	76	31	2
1567	P29590;P29590-5;P29590-2;P29590-9;P29590-3;P29590-8;P29590-4;P29590-14;P29590-10	9	46	46	5	P29590	47.6	97.55	Protein PML	PML	PML		PML	37	14	19	23	1	16	5	3	13	29	8	5	15	9	9	4	15	0	2	21	8	7	9	10	1	14	45	9	9	53	1	19	22	24	9	3
2301	P62873-2;P62873;P16520-2;P16520	4	16	16	10	P62873-2	42.5	36.297	Guanine nucleotide-binding protein G(I)/G(S)/G(T) subunit beta-1	GNB1;GNB3	GNB1;GNB3		GNB1	16	18	26	15	7	18	9	5	16	12	14	13	15	16	15	7	14	6	3	15	21	10	12	15	3	14	16	14	15	21	6	15	18	17	26	12
2656	Q13283;Q13283-2	2	19	19	18	Q13283	48.3	52.164	Ras GTPase-activating protein-binding protein 1	G3BP1	G3BP1		G3BP1	20	7	17	17	7	12	4	5	15	20	17	5	14	16	4	19	15	11	18	29	7	30	16	13	8	20	21	9	12	13	12	19	26	17	5	17
1405	P21399	1	34	34	34	P21399	41.7	98.398	Cytoplasmic aconitate hydratase	ACO1	ACO1		ACO1	16	21	10	9	13	12	9	3	9	5	12	7	17	11	14	3	27	7	5	14	24	4	8	13	3	9	8	15	30	31	3	17	16	20	17	5
4840	Q9Y265;Q9Y265-2	2	17	17	17	Q9Y265	47.6	50.227	RuvB-like 1	RUVBL1	RUVBL1		RUVBL1	20	8	15	22	5	11	14	3	15	21	21	13	14	24	7	9	13	2	2	21	17	8	13	20	8	12	20	18	13	22	6	17	26	19	16	7
2418	P98160	1	64	64	64	P98160	21.2	468.83	Basement membrane-specific heparan sulfate proteoglycan core protein;Endorepellin;LG3 peptide	HSPG2	HSPG2		HSPG2	12	22	14	11	2	31	54	32	18	2	6	20	20	4	17	9	10	7	20	35	2	6	41	4	21	14	4	10	6	4	11	4	5	3	15	14
1909	P48643;P48643-2	2	25	25	25	P48643	44.4	59.67	T-complex protein 1 subunit epsilon	CCT5	CCT5		CCT5	17	5	21	24	4	14	12	5	20	38	26	8	6	16	5	8	17	3	2	16	24	5	6	16	6	10	28	13	19	19	4	14	26	12	20	6
2179	P59998;P59998-3;P59998-4	3	14	14	5	P59998	71.4	19.667	Actin-related protein 2/3 complex subunit 4	ARPC4	ARPC4		ARPC4	9	13	15	13	12	13	10	10	16	10	16	9	9	12	12	13	9	11	10	15	15	8	14	11	15	11	22	17	14	22	12	14	15	25	14	11
2525	Q06210-2;Q06210	2	30	30	26	Q06210-2	53.6	76.758	Glutamine--fructose-6-phosphate aminotransferase [isomerizing] 1	GFPT1	GFPT1		GFPT1	34	25	58	11	5	6	10	3	20	10	8	17	23	7	13	2	11	0	4	8	4	2	2	40	1	11	17	23	30	21	0	18	18	15	15	2
2764	Q14204	1	104	104	104	Q14204	26.5	532.4	Cytoplasmic dynein 1 heavy chain 1	DYNC1H1	DYNC1H1		DYNC1H1	18	1	35	24	4	10	13	4	7	19	8	7	2	9	4	5	6	1	0	6	13	2	8	84	4	10	35	10	16	29	4	19	7	11	11	4
1025	P09012	1	12	12	9	P09012	42.6	31.279	U1 small nuclear ribonucleoprotein A	SNRPA	SNRPA		SNRPA	15	10	9	13	24	16	13	8	13	11	18	16	9	18	10	15	10	14	18	11	15	15	11	10	16	8	7	15	15	13	16	11	14	16	17	18
1286	P16403	1	23	4	4	P16403	50.2	21.364	Histone H1.2	HIST1H1C	HIST1H1C		HIST1H1C	7	14	8	16	15	15	18	16	8	15	9	19	15	21	9	11	15	20	18	19	13	16	22	8	14	15	5	9	9	11	27	24	13	17	11	19
2129	P55084-2;P55084	2	23	23	23	P55084-2	50	48.879	Trifunctional enzyme subunit beta, mitochondrial;3-ketoacyl-CoA thiolase	HADHB	HADHB		HADHB	44	10	32	25	9	5	8	6	11	10	14	22	9	7	17	7	10	4	3	6	25	2	6	33	2	4	15	20	25	28	6	11	17	7	34	9
2444	Q01130;Q01130-2;Q9BRL6-2;Q9BRL6	4	10	10	10	Q01130	30.3	25.476	Serine/arginine-rich splicing factor 2	SRSF2;SRSF8	SRSF2;SRSF8		SRSF2	12	11	10	14	13	8	17	10	7	10	11	13	11	15	8	13	11	15	20	12	7	21	13	10	23	10	5	13	14	16	30	19	19	15	22	24
4067	Q9BR76;A9Z1Z3-3;A9Z1Z3	3	17	17	17	Q9BR76	30.3	54.234	Coronin-1B	CORO1B;FER1L4	CORO1B;FER1L4		CORO1B	17	16	28	16	4	12	4	6	17	13	20	13	16	10	9	4	14	7	2	14	15	11	9	12	6	12	11	21	21	22	7	17	19	29	16	12
2541	Q07666;Q07666-3;Q07666-2	3	12	12	10	Q07666	32.3	48.227	KH domain-containing, RNA-binding, signal transduction-associated protein 1	KHDRBS1	KHDRBS1		KHDRBS1	22	17	16	14	9	14	8	6	13	15	14	17	15	14	10	9	14	6	7	13	16	17	18	16	3	14	17	20	15	19	8	14	14	17	15	11
731	P00915	1	14	14	14	P00915	74.7	28.87	Carbonic anhydrase 1	CA1	CA1		CA1	20	15	15	12	15	14	26	7	29	3	23	15	9	7	29	19	16	14	13	13	0	12	16	21	0	13	45	15	14	0	19	1	2	5	16	1
3011	Q29940	1	24	14	0	Q29940	63	40.584	HLA class I histocompatibility antigen, B-59 alpha chain	HLA-B	HLA-B		HLA-B	15	16	17	10	42	5	9	11	9	12	15	12	7	9	12	9	10	8	6	10	17	5	6	11	12	7	20	10	8	30	8	24	16	12	12	7
2298	P62854;Q5JNZ5	2	3	3	3	P62854	31.3	13.015	40S ribosomal protein S26;Putative 40S ribosomal protein S26-like 1	RPS26;RPS26P11	RPS26;RPS26P11		RPS26;RPS26P11	16	17	12	15	15	17	16	15	13	12	14	8	14	16	13	14	15	14	17	14	13	13	10	9	8	13	9	16	15	11	15	14	12	19	11	20
1206	P13804;P13804-2	2	15	15	15	P13804	49.8	35.079	Electron transfer flavoprotein subunit alpha, mitochondrial	ETFA	ETFA		ETFA	40	12	40	26	7	12	6	2	14	19	15	12	19	6	13	9	12	7	2	7	18	8	9	21	5	14	13	6	22	18	12	5	17	13	27	10
718	P00568;Q9Y6K8-2;Q9Y6K8-3;Q9Y6K8	4	20	20	20	P00568	77.8	21.635	Adenylate kinase isoenzyme 1	AK1;AK5	AK1;AK5		AK1	25	6	16	10	10	14	6	4	16	4	6	38	22	7	4	5	16	7	4	6	12	6	5	14	2	9	13	14	17	39	2	13	7	35	59	12
2274	P62318-2;P62318	2	7	7	7	P62318-2	57.5	13.291	Small nuclear ribonucleoprotein Sm D3	SNRPD3	SNRPD3		SNRPD3	14	13	12	14	13	12	12	12	9	11	14	13	13	17	10	14	15	14	13	13	13	16	11	8	15	10	11	12	13	10	24	12	18	19	18	23
4086	Q9BS26	1	16	16	16	Q9BS26	45.8	46.971	Endoplasmic reticulum resident protein 44	ERP44	ERP44		ERP44	18	21	14	21	15	14	7	6	15	13	14	8	6	13	12	13	16	7	3	16	18	10	11	18	8	10	14	16	17	12	4	21	26	19	20	6
1591	P30085;P30085-2	2	15	15	15	P30085	64.8	22.222	UMP-CMP kinase	CMPK1	CMPK1		CMPK1	21	49	14	12	5	9	3	2	16	8	13	8	19	15	24	4	19	5	5	14	8	4	7	24	0	16	18	21	15	13	8	15	14	20	21	11
1512	P26640;P26640-2	2	53	53	53	P26640	43	140.47	Valine--tRNA ligase	VARS	VARS		VARS	34	11	13	6	3	6	5	3	13	16	9	6	9	3	1	6	21	2	5	18	9	9	5	65	3	17	35	6	21	14	7	17	23	18	7	6
1636	P31153;P31153-2;Q00266	3	17	17	17	P31153	42.5	43.66	S-adenosylmethionine synthase isoform type-2	MAT2A;MAT1A	MAT2A;MAT1A		MAT2A	23	12	24	13	10	12	7	3	12	15	14	14	11	13	3	20	16	5	2	13	13	14	11	16	8	14	20	15	17	19	13	22	18	16	15	8
1625	P30626-3;P30626-2;P30626	3	13	13	13	P30626-3	61.7	20.006	Sorcin	SRI	SRI		SRI	23	12	12	13	13	17	14	7	14	10	16	20	35	9	18	15	16	14	11	10	16	11	11	16	4	11	10	12	18	12	8	21	9	20	20	10
1696	P35237	1	21	21	20	P35237	60.1	42.621	Serpin B6	SERPINB6	SERPINB6		SERPINB6	21	31	16	4	18	8	2	5	14	4	15	14	9	7	22	5	12	7	12	9	13	7	6	14	7	7	11	23	18	26	9	15	9	24	19	8
1056	P09661	1	18	18	18	P09661	47.1	28.415	U2 small nuclear ribonucleoprotein A	SNRPA1	SNRPA1		SNRPA1	15	13	14	12	15	12	10	10	14	13	15	13	16	14	11	15	16	17	11	12	16	15	11	10	10	13	11	19	13	13	16	11	17	14	19	15
1421	P22087	1	17	17	16	P22087	53.3	33.784	rRNA 2-O-methyltransferase fibrillarin	FBL	FBL		FBL	14	10	10	16	11	16	12	8	9	10	9	15	13	16	6	15	15	13	13	17	6	22	16	17	8	15	10	17	13	11	11	13	19	21	11	13
2148	P55884;P55884-2	2	28	28	28	P55884	43.5	92.48	Eukaryotic translation initiation factor 3 subunit B	EIF3B	EIF3B		EIF3B	22	10	18	25	7	7	7	5	13	18	15	9	10	19	7	7	12	8	6	22	14	17	12	21	1	15	27	12	13	18	4	14	18	8	10	13
1245	P15121	1	16	16	15	P15121	56	35.853	Aldose reductase	AKR1B1	AKR1B1		AKR1B1	18	3	33	26	6	17	21	2	15	17	22	10	25	6	3	6	34	13	3	10	3	4	11	18	0	18	17	10	15	22	24	11	19	19	18	7
2422	P98179	1	5	5	5	P98179	35	17.17	RNA-binding protein 3	RBM3	RBM3		RBM3	10	8	15	14	19	14	8	10	10	10	14	10	18	17	8	17	20	18	24	10	18	24	13	14	19	17	9	20	16	14	23	9	9	15	18	10
1949	P49720	1	13	13	13	P49720	56.1	22.949	Proteasome subunit beta type-3	PSMB3	PSMB3		PSMB3	16	12	12	13	14	12	12	7	16	12	15	10	12	16	15	14	18	10	7	8	15	9	9	6	4	9	13	17	15	23	11	16	19	19	12	10
1547	P28482;P28482-2	2	18	18	13	P28482	53.6	41.389	Mitogen-activated protein kinase 1	MAPK1	MAPK1	MAPK1	MAPK1	15	16	14	16	7	11	6	3	11	15	10	16	18	18	13	14	10	6	0	13	12	11	10	12	4	9	11	13	14	14	1	12	12	18	30	8
2295	P62841	1	6	6	6	P62841	48.3	17.04	40S ribosomal protein S15	RPS15	RPS15		RPS15	8	21	6	9	29	9	8	12	8	8	17	9	4	15	8	14	14	18	25	11	7	20	9	4	10	11	10	13	8	11	28	13	13	18	13	26
3803	Q96C19	1	22	22	20	Q96C19	60.8	26.697	EF-hand domain-containing protein D2	EFHD2	EFHD2		EFHD2	12	12	13	9	16	11	6	14	12	19	21	7	10	11	15	7	13	15	6	16	10	11	5	8	16	13	23	17	7	17	4	13	22	24	9	10
1328	P18077	1	14	14	14	P18077	40.9	12.538	60S ribosomal protein L35a	RPL35A	RPL35A		RPL35A	10	16	11	16	26	9	13	10	10	7	11	9	12	14	8	14	11	19	18	13	4	11	8	6	10	10	9	18	12	9	21	13	15	17	12	21
2080	P53396-2;P53396;P53396-3	3	42	42	42	P53396-2	45.8	119.77	ATP-citrate synthase	ACLY	ACLY		ACLY	24	6	14	23	2	4	10	1	10	25	9	10	11	6	9	5	6	2	1	18	32	1	7	25	2	5	29	11	12	41	0	10	18	17	11	3
1296	P16989;P16989-3	2	19	13	3	P16989	71.8	40.089	Y-box-binding protein 3	YBX3	YBX3		YBX3	16	7	20	15	13	18	4	16	15	18	14	11	11	8	6	15	9	23	22	17	7	35	21	4	11	22	21	15	11	6	10	9	14	7	3	23
1360	P19823;CON__Q9TRI1	2	28	28	28	P19823	36.4	106.46	Inter-alpha-trypsin inhibitor heavy chain H2	ITIH2	ITIH2		ITIH2	13	6	9	8	19	25	19	25	14	14	28	14	18	4	13	28	11	5	31	10	36	9	12	7	17	10	10	15	8	24	16	4	11	20	10	2
1584	P30046;A6NHG4	2	11	11	2	P30046	95.8	12.712	D-dopachrome decarboxylase;D-dopachrome decarboxylase-like protein	DDT;DDTL	DDT;DDTL		DDT;DDTL	7	14	10	12	13	19	9	15	13	7	10	14	17	23	17	21	13	24	17	12	11	19	12	12	11	12	8	18	15	11	10	11	12	6	19	21
1945	P49591	1	18	18	18	P49591	39.7	58.777	Serine--tRNA ligase, cytoplasmic	SARS	SARS		SARS	19	7	25	15	12	12	6	6	7	13	21	14	16	20	10	9	14	6	5	13	10	7	10	16	2	11	18	13	12	16	5	20	17	13	14	13
1270	P16070-18;P16070-12;P16070-14;P16070-13;P16070-11;P16070-10;P16070-16;P16070-8;P16070-17;P16070-6;P16070-4;P16070-3;P16070-7;P16070-5;P16070;P16070-15;P16070-9;P16070-19	18	10	10	10	P16070-18	32.4	37.277	CD44 antigen	CD44	CD44		CD44	6	11	9	21	21	15	4	9	7	16	9	14	8	16	6	11	10	11	7	17	11	10	14	1	19	17	13	11	6	20	2	15	15	17	12	23
3196	Q6NZI2;Q6NZI2-2;Q6NZI2-3	3	17	17	17	Q6NZI2	31.3	43.476	Polymerase I and transcript release factor	CAVIN1	CAVIN1		PTRF	21	20	26	17	39	23	11	14	23	3	9	25	10	20	17	9	8	9	5	8	2	6	14	8	7	11	9	8	12	18	2	3	2	15	37	11
1304	P17174;P17174-2	2	19	19	19	P17174	50.8	46.247	Aspartate aminotransferase, cytoplasmic	GOT1	GOT1		GOT1	16	20	30	20	3	6	15	5	10	11	20	21	9	12	4	11	11	5	4	8	36	21	10	11	2	9	14	15	27	10	12	18	22	9	14	14
4629	Q9P258	1	28	28	28	Q9P258	56.9	56.084	Protein RCC2	RCC2	RCC2		RCC2	7	9	2	20	7	10	17	4	7	17	10	14	14	42	9	11	14	3	9	19	3	25	23	9	3	16	16	8	2	6	11	29	26	10	7	22
1155	P12109	1	25	25	25	P12109	27.1	108.53	Collagen alpha-1(VI) chain	COL6A1	COL6A1		COL6A1	8	14	14	8	45	63	27	23	10	8	8	10	9	7	17	12	7	6	8	11	6	9	16	4	41	9	5	12	3	8	13	4	11	7	9	15
2459	Q01844-6;Q01844-3;Q01844;Q01844-5;Q01844-2;Q01844-4	6	6	6	6	Q01844-6	17.5	62.507	RNA-binding protein EWS	EWSR1	EWSR1		EWSR1	18	12	12	17	5	13	8	4	15	15	10	12	14	18	13	11	13	8	7	18	13	18	13	13	2	13	12	16	15	15	6	15	18	19	23	10
978	P07988	1	16	16	16	P07988	45.7	42.117	Pulmonary surfactant-associated protein B	SFTPB	SFTPB		SFTPB	26	10	12	2	2	17	10	10	1	0	4	26	9	0	17	0	62	6	60	0	30	0	1	29	3	4	6	51	66	3	3	9	4	4	9	0
4935	Q9Y4L1;Q9Y4L1-2;Q9BXT5	3	34	34	34	Q9Y4L1	35.5	111.33	Hypoxia up-regulated protein 1	HYOU1;TEX15	HYOU1;TEX15		HYOU1	24	24	10	14	4	10	19	2	6	14	17	7	7	7	14	7	10	11	2	25	17	2	2	27	14	12	28	22	6	8	7	11	19	20	17	7
790	P02042;P02100	2	16	9	9	P02042	95.2	16.055	Hemoglobin subunit delta	HBD;HBE1	HBD;HBE1		HBD	27	8	9	11	9	15	17	11	39	8	17	15	10	9	22	18	13	19	12	14	7	14	14	28	1	11	42	11	11	5	12	2	2	7	18	2
4833	Q9Y230;Q9Y230-2	2	29	29	29	Q9Y230	57.2	51.156	RuvB-like 2	RUVBL2	RUVBL2		RUVBL2	27	4	10	21	8	6	14	3	17	20	25	8	6	17	1	12	17	5	4	15	12	7	10	16	15	8	15	19	13	20	5	7	14	17	12	9
979	P07996;P07996-2;CON__Q28194	3	34	34	32	P07996	28	129.38	Thrombospondin-1	THBS1	THBS1		THBS1	3	12	0	28	8	17	25	20	36	6	10	15	13	10	6	5	5	4	59	12	28	3	16	1	3	12	0	61	7	15	14	29	6	8	2	12
1054	P09622;P09622-3;P09622-2	3	19	19	19	P09622	45.2	54.177	Dihydrolipoyl dehydrogenase, mitochondrial	DLD	DLD		DLD	37	12	13	32	7	9	8	2	18	25	10	5	21	8	11	9	16	10	3	10	23	8	4	18	2	11	19	9	23	20	6	11	23	11	25	5
2686	Q13509;Q13509-2	2	28	14	11	Q13509	69.3	50.432	Tubulin beta-3 chain	TUBB3	TUBB3		TUBB3	29	12	9	8	9	23	7	5	18	5	43	9	18	6	9	13	20	1	9	11	13	5	9	3	5	7	18	4	11	44	9	4	4	31	3	4
1108	P10599;P10599-2	2	10	10	10	P10599	52.4	11.737	Thioredoxin	TXN	TXN		TXN	4	12	8	27	16	8	10	15	24	27	10	7	8	15	7	10	14	36	12	7	10	17	19	16	6	28	11	8	18	11	11	8	15	17	9	18
432	O60493;O60493-2;O60493-4;O60493-3	4	14	14	12	O60493	59.9	18.762	Sorting nexin-3	SNX3	SNX3		SNX3	8	17	21	12	22	15	11	10	16	13	13	11	11	13	10	11	16	12	9	12	13	13	13	8	14	14	11	13	13	13	7	10	13	20	12	16
3456	Q8N163;Q8N163-2	2	30	30	30	Q8N163	36.5	102.9	Cell cycle and apoptosis regulator protein 2	CCAR2	CCAR2		CCAR2	15	8	27	25	1	10	11	4	20	26	9	21	7	21	13	6	12	5	4	13	27	7	14	14	6	11	21	30	17	11	10	18	13	12	12	3
1959	P49773	1	10	10	10	P49773	79.4	13.802	Histidine triad nucleotide-binding protein 1	HINT1	HINT1		HINT1	13	7	18	13	7	9	6	5	15	18	7	19	13	12	8	23	14	13	4	13	17	20	21	16	4	12	15	11	23	11	17	12	13	23	23	16
2238	P61916;P61916-2	2	12	12	12	P61916	51.7	16.57	Epididymal secretory protein E1	NPC2	NPC2		NPC2	26	9	8	3	8	17	9	4	12	2	17	31	17	6	7	5	22	18	16	8	27	10	12	29	5	13	16	12	8	5	13	14	7	21	44	13
2479	Q02818	1	24	24	24	Q02818	50.3	53.879	Nucleobindin-1	NUCB1	NUCB1		NUCB1	12	18	19	12	13	14	7	4	8	4	9	16	3	9	15	10	17	12	9	17	22	12	5	15	9	4	14	11	21	17	12	21	18	16	15	15
3989	Q99439;Q99439-2	2	15	15	14	Q99439	48.2	33.697	Calponin-2	CNN2	CNN2		CNN2	20	7	13	21	2	20	6	3	15	12	10	14	16	20	9	11	13	2	5	12	10	11	12	12	2	18	16	17	19	19	3	12	18	24	22	13
1240	P14923	1	29	29	25	P14923	52.1	81.744	Junction plakoglobin	JUP	JUP		JUP	11	15	7	33	0	10	4	8	10	29	4	7	10	44	7	32	7	8	3	18	5	33	46	31	0	27	36	8	11	5	1	6	18	3	2	12
4707	Q9UHL4	1	13	13	13	Q9UHL4	32.7	54.341	Dipeptidyl peptidase 2	DPP7	DPP7		DPP7	19	11	10	5	10	14	6	7	11	3	10	11	19	5	16	14	35	27	12	6	20	8	4	11	4	7	5	7	10	11	5	14	11	30	10	15
453	O60749;O60749-2	2	22	22	20	O60749	37.6	58.47	Sorting nexin-2	SNX2	SNX2		SNX2	18	4	32	7	13	3	5	2	11	9	9	18	10	8	3	7	15	2	4	11	8	8	7	12	6	8	22	21	18	20	6	18	22	22	18	6
3670	Q92499;Q92499-3;Q92499-2	3	34	34	34	Q92499	43.6	82.431	ATP-dependent RNA helicase DDX1	DDX1	DDX1		DDX1	25	6	18	17	4	10	13	1	9	16	5	11	17	17	5	12	17	5	6	13	10	13	11	23	0	16	21	14	17	13	8	16	24	15	13	7
1953	P49748;P49748-3;P49748-2	3	29	29	29	P49748	46.9	70.389	Very long-chain specific acyl-CoA dehydrogenase, mitochondrial	ACADVL	ACADVL		ACADVL	36	16	52	20	1	8	7	1	16	4	10	11	8	1	25	6	16	2	1	5	18	2	1	25	1	6	14	2	28	16	8	4	30	5	32	3
1731	P35998;P35998-2	2	25	25	25	P35998	61.9	48.633	26S protease regulatory subunit 7	PSMC2	PSMC2		PSMC2	26	8	19	19	2	7	4	5	12	22	17	10	11	12	7	16	9	3	1	15	15	9	12	21	7	14	23	14	15	19	4	12	18	16	14	8
1531	P27816;P27816-6;P27816-2;P27816-4;P27816-7	5	37	37	16	P27816	35.2	121	Microtubule-associated protein 4	MAP4	MAP4		MAP4	22	5	19	13	4	7	4	3	10	12	17	16	12	6	7	5	9	10	3	22	10	3	7	19	5	13	31	9	10	38	8	11	13	30	13	6
736	P01008;CON__P41361	2	20	20	20	P01008	40.5	52.602	Antithrombin-III	SERPINC1	SERPINC1		SERPINC1	17	15	7	11	7	17	14	20	15	8	25	12	20	9	26	15	8	13	44	9	21	12	10	8	13	9	12	12	11	15	16	8	13	11	12	5
728	P00751;P00751-2	2	26	26	26	P00751	36.6	85.532	Complement factor B;Complement factor B Ba fragment;Complement factor B Bb fragment	CFB	CFB		CFB	18	28	6	5	1	12	20	17	20	12	41	6	9	6	17	20	7	2	30	25	21	12	13	6	12	5	21	17	8	14	13	14	11	25	6	6
873	P04844-2;P04844	2	16	16	16	P04844-2	30.7	67.723	Dolichyl-diphosphooligosaccharide--protein glycosyltransferase subunit 2	RPN2	RPN2		RPN2	15	18	13	16	13	12	11	7	7	11	10	14	9	8	15	4	6	10	11	15	12	6	8	16	5	12	18	15	9	19	12	20	13	13	13	8
1313	P17655;P17655-2	2	29	29	29	P17655	46	79.994	Calpain-2 catalytic subunit	CAPN2	CAPN2		CAPN2	26	10	16	7	3	3	2	1	7	8	20	9	6	2	11	3	25	2	2	4	22	3	3	25	2	8	22	9	32	38	2	15	5	21	33	5
1775	P40199	1	11	10	10	P40199	29.9	37.194	Carcinoembryonic antigen-related cell adhesion molecule 6	CEACAM6	CEACAM6		CEACAM6	15	21	9	3	12	9	16	13	27	2	11	11	20	6	20	8	20	5	44	5	23	13	9	18	13	11	8	11	40	6	6	48	9	5	0	4
2296	P62847-2;P62847-3;P62847;P62847-4	4	8	8	8	P62847-2	39.2	15.069	40S ribosomal protein S24	RPS24	RPS24		RPS24	9	14	10	10	30	10	12	21	9	5	13	10	11	15	9	8	8	14	20	10	7	17	4	7	12	9	5	6	10	7	25	18	13	16	11	25
2537	Q07065	1	35	35	34	Q07065	60.6	66.022	Cytoskeleton-associated protein 4	CKAP4	CKAP4		CKAP4	30	20	4	24	11	12	15	13	9	40	7	4	1	9	8	19	6	16	6	19	12	6	9	10	1	11	36	6	2	10	4	3	10	7	11	6
4587	Q9NZB2;Q9NZB2-6;Q9NZB2-4;Q9NZB2-2;Q9NZB2-5;Q5T035	6	34	34	32	Q9NZB2	36.4	121.89	Constitutive coactivator of PPAR-gamma-like protein 1	FAM120A;C9orf129	FAM120A;C9orf129		FAM120A	34	11	19	24	1	7	8	3	9	11	9	11	18	12	8	6	15	3	1	16	16	11	11	23	0	17	15	13	16	17	2	17	15	20	25	4
2411	P84103-2;P84103	2	10	9	9	P84103-2	67.7	14.203	Serine/arginine-rich splicing factor 3	SRSF3	SRSF3		SRSF3	13	10	10	13	9	7	16	9	12	13	10	16	13	14	9	13	11	12	18	12	14	25	14	11	10	12	10	15	12	13	16	16	12	15	19	23
2661	Q13347	1	15	15	15	Q13347	57.8	36.501	Eukaryotic translation initiation factor 3 subunit I	EIF3I	EIF3I		EIF3I	15	12	10	17	9	12	14	7	10	9	16	13	14	20	10	10	11	10	7	19	13	19	11	11	4	9	15	13	9	11	10	15	14	14	11	18
4011	Q99613-2;Q99613;B5ME19	3	27	27	27	Q99613-2	31.2	104.1	Eukaryotic translation initiation factor 3 subunit C;Eukaryotic translation initiation factor 3 subunit C-like protein	EIF3C;EIF3CL	EIF3C;EIF3CL		EIF3C;EIF3CL	20	7	14	23	5	8	8	2	11	15	13	8	8	11	11	11	7	7	6	21	13	14	10	21	2	16	25	10	10	18	6	17	16	15	8	7
905	P05455	1	22	22	22	P05455	48.5	46.836	Lupus La protein	SSB	SSB		SSB	15	6	15	20	3	11	12	4	10	19	9	14	13	22	8	10	10	10	4	12	13	12	20	23	2	15	17	16	8	19	7	15	16	11	20	12
1152	P12004	1	15	15	15	P12004	65.9	28.768	Proliferating cell nuclear antigen	PCNA	PCNA		PCNA	9	10	8	21	8	10	6	7	14	16	17	6	10	19	6	24	8	14	5	19	12	14	25	2	14	17	8	5	5	9	17	39	18	18	3	14
1723	P35659;P35659-2	2	16	16	16	P35659	38.7	42.674	Protein DEK	DEK	DEK		DEK	6	7	6	10	15	12	20	11	8	14	5	26	10	23	6	11	20	19	13	19	11	23	19	10	16	15	4	6	6	5	25	28	12	8	6	12
2505	Q04837	1	13	13	13	Q04837	64.9	17.259	Single-stranded DNA-binding protein, mitochondrial	SSBP1	SSBP1		SSBP1	25	7	18	10	28	7	9	7	6	4	21	21	19	13	7	13	14	20	13	19	9	13	11	4	9	14	8	8	5	16	10	13	16	26	7	13
854	P04217;P04217-2	2	12	12	11	P04217	38	54.253	Alpha-1B-glycoprotein	A1BG	A1BG		A1BG	16	13	16	8	10	21	12	16	13	6	26	8	20	8	26	17	9	5	34	14	17	8	16	3	14	6	12	18	9	19	16	8	8	18	13	6
962	P07686	1	22	22	22	P07686	36.2	63.111	Beta-hexosaminidase subunit beta;Beta-hexosaminidase subunit beta chain B;Beta-hexosaminidase subunit beta chain A	HEXB	HEXB		HEXB	44	17	26	4	6	18	7	3	6	1	8	11	20	7	8	6	23	3	4	6	9	19	14	34	2	20	11	9	33	10	2	14	10	18	20	8
943	P07108;P07108-3;P07108-2;P07108-4;P07108-5;P07108-6	6	12	12	12	P07108	90.8	10.044	Acyl-CoA-binding protein	DBI	DBI		DBI	7	18	9	11	9	10	11	13	9	6	7	22	8	18	10	12	11	17	11	12	13	21	19	8	6	12	8	12	16	11	10	11	13	15	31	17
2399	P82979	1	12	12	12	P82979	50	23.671	SAP domain-containing ribonucleoprotein	SARNP	SARNP		SARNP	13	10	13	13	13	11	6	10	15	15	10	13	11	13	12	8	15	11	12	13	15	16	12	11	9	9	12	14	13	15	15	13	13	14	15	11
4568	Q9NY33;Q9NY33-4;Q9NY33-2	3	26	26	26	Q9NY33	45.3	82.588	Dipeptidyl peptidase 3	DPP3	DPP3		DPP3	12	16	19	9	1	9	5	4	9	12	9	9	15	11	14	8	11	5	5	8	17	6	1	14	7	7	8	22	33	17	7	18	22	17	14	7
1342	P18754;P18754-2	2	15	15	15	P18754	58.4	44.969	Regulator of chromosome condensation	RCC1	RCC1		RCC1	28	8	11	12	12	14	8	7	8	6	11	18	32	22	6	9	26	6	18	14	8	10	11	11	2	10	10	9	8	10	18	35	10	10	10	12
1507	P26447	1	10	10	10	P26447	58.4	11.728	Protein S100-A4	S100A4	S100A4		S100A4	7	12	16	8	21	14	8	7	17	6	11	14	11	11	16	9	15	9	9	8	10	9	8	12	9	11	11	11	12	45	8	7	10	19	12	9
2897	Q15404;Q15404-2	2	12	12	12	Q15404	30.3	31.54	Ras suppressor protein 1	RSU1	RSU1		RSU1	7	13	13	5	19	15	9	10	15	5	10	15	13	11	7	16	13	7	12	13	12	11	11	6	2	13	6	12	15	12	9	12	12	19	13	12
1156	P12110;P12110-3;P12110-2	3	26	26	26	P12110	26.3	108.58	Collagen alpha-2(VI) chain	COL6A2	COL6A2		COL6A2	3	7	11	11	38	64	22	17	13	9	9	10	9	5	4	26	8	12	8	14	4	10	22	3	26	14	0	7	6	3	13	7	10	4	10	14
4664	Q9UBR2	1	13	13	13	Q9UBR2	48.8	33.868	Cathepsin Z	CTSZ	CTSZ		CTSZ	10	15	11	7	10	15	12	14	8	9	10	8	10	11	10	8	31	11	10	12	9	14	7	10	9	11	13	13	13	16	6	16	12	25	8	12
1062	P09874	1	47	47	47	P09874	47.3	113.08	Poly [ADP-ribose] polymerase 1	PARP1	PARP1		PARP1	6	2	3	11	1	4	58	0	2	38	4	19	12	31	1	6	13	3	5	28	14	24	20	15	1	8	8	3	1	3	7	44	8	2	5	5
2142	P55769	1	9	9	9	P55769	57.8	14.173	NHP2-like protein 1;NHP2-like protein 1, N-terminally processed	SNU13	SNU13		NHP2L1	13	7	7	9	11	15	16	8	11	11	15	20	18	16	5	15	17	17	11	18	10	21	19	13	8	15	12	12	10	11	11	8	9	10	13	10
1579	P30040;P30040-2	2	12	12	12	P30040	40.2	28.993	Endoplasmic reticulum resident protein 29	ERP29	ERP29		ERP29	20	13	32	15	7	7	14	5	8	12	13	17	5	11	8	12	11	8	4	12	16	2	9	19	6	6	11	12	11	14	7	12	14	15	19	5
1970	P49913	1	12	12	12	P49913	40.6	19.301	Cathelicidin antimicrobial peptide;Antibacterial protein FALL-39;Antibacterial protein LL-37	CAMP	CAMP		CAMP	3	28	4	3	23	11	13	30	27	17	25	4	6	8	21	14	6	12	22	7	17	26	9	1	23	12	13	16	1	14	7	8	12	13	0	12
4965	Q9Y5S9;Q9Y5S9-2	2	7	7	7	Q9Y5S9	48.3	19.889	RNA-binding protein 8A	RBM8A	RBM8A		RBM8A	13	11	13	18	13	6	7	8	13	7	13	7	9	17	8	12	11	13	12	13	10	16	14	5	13	9	6	12	9	8	22	14	17	12	14	21
1750	P36957;P36957-2	2	15	15	15	P36957	32.5	48.755	Dihydrolipoyllysine-residue succinyltransferase component of 2-oxoglutarate dehydrogenase complex, mitochondrial	DLST	DLST		DLST	26	8	18	17	10	8	3	5	15	7	11	23	11	10	14	9	12	4	5	9	19	6	7	20	4	11	14	14	15	15	10	12	9	10	26	9
1535	P28062-2;P28062	2	14	14	14	P28062-2	64	29.769	Proteasome subunit beta type-8	PSMB8	PSMB8		PSMB8	12	24	19	13	13	6	6	3	14	9	21	12	6	3	14	5	14	4	1	4	20	4	3	11	4	6	11	15	12	25	5	21	20	20	11	3
2314	P62942	1	8	8	8	P62942	55.6	11.951	Peptidyl-prolyl cis-trans isomerase FKBP1A	FKBP1A	FKBP1A		FKBP1A	9	9	11	9	19	14	8	11	9	6	6	14	9	13	6	12	12	16	12	14	10	15	17	6	6	7	8	9	11	11	9	13	9	19	10	18
1195	P13693;P13693-2;Q56UQ5;Q9HAU6	4	7	7	7	P13693	34.3	19.595	Translationally-controlled tumor protein	TPT1;TPT1P8	TPT1;TPT1P8		TPT1	6	11	7	14	13	12	8	10	11	12	9	9	7	6	8	12	8	14	8	18	6	17	17	10	16	14	11	11	11	6	24	17	14	16	11	17
265	O14979	1	17	15	2	O14979	30.2	46.437	Heterogeneous nuclear ribonucleoprotein D-like	HNRNPDL	HNRNPDL		HNRNPDL	18	10	11	15	3	8	6	0	12	18	9	13	13	17	5	9	17	6	7	12	15	15	13	15	1	13	15	17	15	16	7	14	15	16	21	8
283	O15145	1	11	11	11	O15145	53.9	20.546	Actin-related protein 2/3 complex subunit 3	ARPC3	ARPC3		ARPC3	9	16	12	13	8	13	9	10	15	13	14	9	9	10	14	10	9	9	8	12	15	10	8	12	8	11	11	14	13	13	9	13	13	20	12	8
496	O75368	1	11	11	11	O75368	84.2	12.774	SH3 domain-binding glutamic acid-rich-like protein	SH3BGRL	SH3BGRL		SH3BGRL	10	7	12	8	22	14	9	8	11	4	14	17	12	12	10	11	11	18	14	11	9	14	9	9	7	13	11	13	8	13	10	11	9	19	14	14
1908	P48637;P48637-2	2	24	24	24	P48637	48.9	52.384	Glutathione synthetase	GSS	GSS		GSS	10	20	16	13	12	12	6	5	6	5	10	12	13	15	14	8	8	23	6	14	12	11	9	11	8	15	4	10	15	22	11	10	15	11	8	19
4763	Q9UKY7;Q9UKY7-2;Q9UKY7-3	3	11	11	11	Q9UKY7	67.8	27.335	Protein CDV3 homolog	CDV3	CDV3		CDV3	9	8	9	8	10	7	8	4	12	13	16	7	9	11	8	9	10	15	18	12	14	14	16	10	6	13	15	15	7	13	8	14	16	20	8	16
876	P05023-3;P05023-4;P05023;P05023-2;P13637;P13637-2;P13637-3;P50993;Q13733;P20648	10	32	32	28	P05023-3	35.2	109.55	Sodium/potassium-transporting ATPase subunit alpha-1	ATP1A1;ATP1A3;ATP1A2;ATP1A4;ATP4A	ATP1A1;ATP1A3;ATP1A2;ATP1A4;ATP4A		ATP1A1	22	10	14	27	1	7	7	1	12	38	6	5	10	5	13	8	6	6	1	8	38	6	4	19	4	8	15	16	8	5	2	13	27	4	24	7
3320	Q7Z4W1	1	13	13	13	Q7Z4W1	67.2	25.913	L-xylulose reductase	DCXR	DCXR		DCXR	15	6	17	10	3	15	9	2	9	6	9	21	22	9	10	6	8	9	0	6	20	5	5	19	6	12	5	15	33	11	7	17	20	8	16	18
351	O43399;O43399-5;O43399-7;O43399-2;O43399-4;O43399-3;O43399-6	7	16	16	16	O43399	65	22.237	Tumor protein D54	TPD52L2	TPD52L2		TPD52L2	12	6	21	10	19	14	1	3	15	9	13	11	16	12	12	10	23	11	9	13	18	11	4	10	12	9	15	10	15	19	13	9	9	12	13	6
1821	P42766	1	6	6	6	P42766	36.6	14.551	60S ribosomal protein L35	RPL35	RPL35		RPL35	8	11	12	13	16	12	14	15	11	10	12	9	8	11	6	12	11	14	16	11	9	14	10	11	8	11	9	12	12	6	16	12	12	12	8	17
707	P00390-2;P00390;P00390-3;P00390-4;P00390-5	5	20	20	20	P00390-2	57.4	51.7	Glutathione reductase, mitochondrial	GSR	GSR		GSR	10	10	24	35	3	2	8	3	21	37	9	20	10	13	11	7	8	11	1	6	9	9	15	28	1	14	11	8	36	9	6	7	36	8	22	12
3460	Q8N1G4	1	19	19	19	Q8N1G4	38.6	63.472	Leucine-rich repeat-containing protein 47	LRRC47	LRRC47		LRRC47	13	9	18	12	9	9	1	0	9	14	8	13	21	16	7	4	20	5	3	16	9	8	10	27	1	17	14	14	17	12	1	19	16	11	13	10
2665	Q13404;Q13404-8;Q13404-7;Q13404-2;Q13404-1;Q13404-6	6	10	10	6	Q13404	55.1	16.495	Ubiquitin-conjugating enzyme E2 variant 1	UBE2V1	UBE2V1		UBE2V1	2	17	11	11	8	10	10	7	14	11	15	14	16	13	13	14	13	11	10	15	17	13	11	6	10	11	6	14	10	7	14	12	15	14	10	15
3355	Q86UE4	1	23	23	23	Q86UE4	41.1	63.836	Protein LYRIC	MTDH	MTDH		MTDH	16	10	10	11	3	7	5	6	8	17	3	13	10	12	7	4	9	12	11	21	11	13	11	31	3	13	15	10	11	13	15	18	17	12	14	14
690	O95994	1	13	13	12	O95994	59.4	19.979	Anterior gradient protein 2 homolog	AGR2	AGR2		AGR2	40	109	19	2	1	6	2	0	14	0	5	2	22	5	20	1	16	4	15	0	8	1	3	16	1	5	9	25	46	1	17	14	26	2	14	1
1992	P50502;Q8NFI4;Q8IZP2	3	12	12	12	P50502	29.8	41.331	Hsc70-interacting protein;Putative protein FAM10A5;Putative protein FAM10A4	ST13;ST13P5;ST13P4	ST13;ST13P5;ST13P4		ST13;ST13P5;ST13P4	13	8	12	20	4	11	7	2	12	31	10	12	10	15	6	23	16	8	2	9	9	25	11	16	4	10	14	7	14	9	3	7	14	8	20	17
4739	Q9UJU6;Q9UJU6-5	2	19	19	1	Q9UJU6	49.3	48.207	Drebrin-like protein	DBNL	DBNL		DBNL	22	8	19	15	3	8	2	6	11	17	8	6	13	11	9	6	9	7	2	14	9	10	12	10	3	15	26	16	9	15	3	10	18	15	12	8
1426	P22234;P22234-2	2	24	24	24	P22234	49.9	47.079	Multifunctional protein ADE2;Phosphoribosylaminoimidazole-succinocarboxamide synthase;Phosphoribosylaminoimidazole carboxylase	PAICS	PAICS		PAICS	24	4	11	21	3	5	7	4	9	24	13	10	9	16	5	11	10	5	2	12	11	3	5	15	0	12	13	17	20	24	3	12	22	15	12	4
497	O75369-8;O75369-2;O75369-9;O75369;O75369-6;O75369-3;O75369-7;O75369-5;O75369-4	9	90	81	78	O75369-8	44	281.63	Filamin-B	FLNB	FLNB		FLNB	23	14	10	16	3	19	6	4	6	26	2	2	2	5	25	9	2	0	3	7	11	6	2	32	16	12	58	6	2	10	1	7	10	11	9	3
777	P01859	1	17	8	7	P01859	60.7	35.9	Ig gamma-2 chain C region	IGHG2	IGHG2		IGHG2	16	25	9	12	5	19	11	2	6	12	11	9	13	13	23	15	4	0	12	32	26	11	44	9	0	14	20	9	6	11	1	9	8	8	17	10
1511	P26639;P26639-2;A2RTX5-2;A2RTX5	4	32	32	32	P26639	46.2	83.434	Threonine--tRNA ligase, cytoplasmic	TARS;TARSL2	TARS;TARSL2		TARS	13	9	11	23	6	8	14	4	5	18	17	4	11	21	1	11	12	5	2	17	10	9	5	18	1	8	17	13	4	11	5	22	18	13	5	6
4838	Q9Y262-2;Q9Y262	2	24	24	24	Q9Y262-2	46.1	61.013	Eukaryotic translation initiation factor 3 subunit L	EIF3L	EIF3L		EIF3L	19	6	17	27	2	8	6	2	14	16	7	7	6	9	6	6	7	2	0	23	15	13	10	21	0	12	25	12	9	16	2	18	15	12	13	4
1471	P24158	1	7	7	7	P24158	38.3	27.807	Myeloblastin	PRTN3	PRTN3		PRTN3	6	29	5	3	13	12	19	22	24	14	22	3	2	8	28	10	4	14	14	13	11	17	9	4	27	12	9	11	1	8	5	16	14	13	2	15
1769	P39656;P39656-3;P39656-2	3	12	12	12	P39656	35.1	50.8	Dolichyl-diphosphooligosaccharide--protein glycosyltransferase 48 kDa subunit	DDOST	DDOST		DDOST	9	16	10	13	11	14	18	12	9	5	8	10	9	10	13	10	10	9	12	15	9	9	11	18	10	11	14	9	10	11	11	13	15	9	13	10
2980	Q16698-2;Q16698	2	17	17	17	Q16698-2	51.5	34.994	2,4-dienoyl-CoA reductase, mitochondrial	DECR1	DECR1		DECR1	30	7	18	13	4	12	15	3	13	7	6	13	21	13	13	4	6	3	3	5	17	7	5	33	1	9	15	10	18	17	8	6	12	7	33	6
1652	P31948;P31948-2;P31948-3	3	31	31	31	P31948	46	62.639	Stress-induced-phosphoprotein 1	STIP1	STIP1		STIP1	18	3	12	22	0	3	4	1	5	35	8	5	12	17	4	10	10	0	0	14	24	5	4	20	0	10	27	17	11	22	0	13	12	8	13	1
2407	P84090	1	6	6	6	P84090	53.8	12.259	Enhancer of rudimentary homolog	ERH	ERH		ERH	11	12	7	8	11	10	9	8	14	15	14	11	10	14	7	14	13	19	15	14	11	16	12	12	12	9	10	10	14	7	20	13	11	12	15	15
489	O75340;O75340-2	2	9	9	9	O75340	37.2	21.868	Programmed cell death protein 6	PDCD6	PDCD6		PDCD6	17	15	9	8	13	13	10	8	9	6	14	10	15	15	13	12	15	9	7	15	13	12	10	9	4	10	7	27	7	10	16	14	11	8	9	13
3002	Q16881-5;Q16881-2;Q16881-4;Q16881-3;Q16881-6;Q16881;Q16881-7	7	25	25	24	Q16881-5	52.9	54.753	Thioredoxin reductase 1, cytoplasmic	TXNRD1	TXNRD1		TXNRD1	25	6	38	24	2	2	4	1	22	21	14	3	5	1	3	6	15	6	1	2	10	5	11	52	2	15	11	16	25	11	18	5	19	18	5	5
1416	P21964-2;P21964	2	19	19	19	P21964-2	94.1	24.449	Catechol O-methyltransferase	COMT	COMT		COMT	20	10	13	17	4	18	4	2	7	14	3	6	13	15	6	17	11	10	0	13	13	16	16	12	2	9	6	12	27	12	12	6	10	10	25	13
1988	P50453	1	23	22	21	P50453	61.7	42.403	Serpin B9	SERPINB9	SERPINB9		SERPINB9	12	5	16	7	15	11	3	2	10	21	13	10	3	13	8	1	7	11	1	16	4	3	2	3	10	5	15	14	8	22	2	16	21	14	16	6
2108	P54727;P54727-2	2	15	15	12	P54727	41.1	43.171	UV excision repair protein RAD23 homolog B	RAD23B	RAD23B		RAD23B	13	8	7	16	13	6	8	7	10	15	9	8	13	11	6	10	10	18	11	9	13	16	10	12	4	14	17	9	16	23	8	13	13	10	17	11
967	P07814	1	42	42	42	P07814	33.7	170.59	Bifunctional glutamate/proline--tRNA ligase;Glutamate--tRNA ligase;Proline--tRNA ligase	EPRS	EPRS		EPRS	20	7	12	19	1	3	8	2	8	40	14	3	11	9	3	4	14	3	0	12	6	4	6	43	1	10	27	10	9	15	7	16	12	4	7	2
1634	P31150	1	28	19	19	P31150	59.5	50.582	Rab GDP dissociation inhibitor alpha	GDI1	GDI1		GDI1	13	8	10	10	12	11	10	8	9	9	7	9	13	11	4	8	13	8	4	12	19	6	7	9	5	6	8	15	10	13	6	13	10	11	15	10
2605	Q12907	1	14	14	14	Q12907	50.3	40.228	Vesicular integral-membrane protein VIP36	LMAN2	LMAN2		LMAN2	20	15	19	9	12	14	11	4	14	2	10	8	10	6	14	2	13	8	7	15	6	6	5	16	3	8	9	17	20	13	8	19	14	6	14	11
361	O43488	1	11	10	7	O43488	36.2	39.589	Aflatoxin B1 aldehyde reductase member 2	AKR7A2	AKR7A2		AKR7A2	13	16	26	10	6	13	6	3	11	7	11	20	15	10	12	8	17	1	2	9	17	4	9	16	1	11	9	13	12	11	8	11	13	12	21	7
2916	Q15631;Q15631-2	2	16	16	16	Q15631	57	26.183	Translin	TSN	TSN		TSN	11	12	13	11	7	13	10	5	7	12	15	12	9	12	13	13	10	15	8	9	10	13	11	14	12	7	8	11	13	10	13	13	11	10	11	15
2822	Q14974;Q14974-2	2	24	24	24	Q14974	31.1	97.169	Importin subunit beta-1	KPNB1	KPNB1		KPNB1	21	4	17	23	3	6	8	0	14	20	11	7	7	9	6	3	8	3	4	11	17	4	6	15	1	10	21	8	15	25	4	12	15	13	12	4
1515	P27105;P27105-2	2	14	14	14	P27105	44.1	31.73	Erythrocyte band 7 integral membrane protein	STOM	STOM		STOM	17	18	15	9	12	7	9	11	11	10	12	3	11	6	25	11	6	7	7	8	11	10	8	5	13	10	17	11	12	24	3	23	15	11	4	6
1984	P50402	1	13	13	13	P50402	70.5	28.994	Emerin	EMD	EMD		EMD	10	11	10	6	19	16	11	12	10	10	8	14	10	13	8	8	7	14	11	11	10	15	15	8	8	9	3	15	12	8	10	11	11	12	21	11
2195	P60953;P60953-1;Q9H4E5-2;P17081;Q9H4E5	5	9	8	8	P60953	40.3	21.258	Cell division control protein 42 homolog	CDC42;RHOJ;RHOQ	CDC42;RHOJ;RHOQ		CDC42	12	15	17	13	6	12	8	3	10	14	13	10	15	13	10	9	12	4	4	15	14	10	10	11	3	11	12	11	11	11	7	12	14	15	17	9
2938	Q15836;P23763-2;P23763-3;P23763	4	8	8	4	Q15836	62	11.309	Vesicle-associated membrane protein 3	VAMP3;VAMP1	VAMP3;VAMP1		VAMP3	10	11	14	10	20	16	3	10	12	2	9	11	16	13	7	10	10	8	17	10	8	11	4	7	6	10	9	9	18	17	5	5	10	20	18	13
4618	Q9P0L0;Q9P0L0-2	2	14	13	13	Q9P0L0	68.7	27.893	Vesicle-associated membrane protein-associated protein A	VAPA	VAPA		VAPA	18	15	13	10	6	7	3	5	13	10	10	11	11	8	14	8	15	8	10	11	21	8	8	27	3	6	12	18	23	8	22	9	8	8	20	8
4852	Q9Y2B0;Q9Y2B0-2	2	10	10	10	Q9Y2B0	57.7	20.652	Protein canopy homolog 2	CNPY2	CNPY2		CNPY2	7	9	10	8	22	9	11	8	7	7	12	10	9	10	9	8	14	19	23	14	9	12	4	11	10	8	6	12	11	6	14	9	7	11	12	12
1574	P29966	1	11	11	11	P29966	47	31.554	Myristoylated alanine-rich C-kinase substrate	MARCKS	MARCKS		MARCKS	8	5	9	12	15	14	6	9	9	16	6	6	6	12	6	13	9	11	12	17	8	10	17	4	14	13	11	9	7	12	2	11	13	9	5	19
1447	P23142;CON__ENSEMBL:ENSBTAP00000016046	2	21	21	9	P23142	38.8	77.213	Fibulin-1	FBLN1	FBLN1		FBLN1	7	7	3	21	2	11	9	27	11	8	6	10	15	5	3	9	12	6	24	15	13	17	25	1	22	13	5	16	2	4	4	11	4	9	23	29
1753	P37108	1	8	8	8	P37108	59.6	14.57	Signal recognition particle 14 kDa protein	SRP14	SRP14		SRP14	11	13	7	9	16	10	10	11	12	4	5	13	9	17	5	15	11	20	17	8	5	15	16	10	9	6	7	14	10	8	22	9	11	10	11	17
2330	P63173	1	7	7	7	P63173	54.3	8.2178	60S ribosomal protein L38	RPL38	RPL38		RPL38	9	14	10	11	17	11	15	16	11	8	9	10	11	11	8	10	8	16	16	13	6	11	9	9	10	11	9	10	9	7	13	10	9	10	9	16
1854	P45974-2;P45974;Q92995-2;Q92995	4	24	24	24	P45974-2	32.6	93.307	Ubiquitin carboxyl-terminal hydrolase 5	USP5;USP13	USP5;USP13		USP5	23	3	26	24	0	10	16	4	13	28	14	7	16	3	8	12	9	9	2	13	5	16	18	16	4	12	18	5	21	9	2	7	20	6	11	4
3357	Q86UX7-2;Q86UX7;Q9BQL6-3	3	34	34	33	Q86UX7-2	60.9	75.429	Fermitin family homolog 3	FERMT3;FERMT1	FERMT3;FERMT1		FERMT3	5	9	16	5	12	10	5	4	6	12	7	7	3	9	12	2	6	3	2	8	7	3	4	4	7	5	25	16	2	30	2	19	24	24	5	3
4143	Q9BVK6	1	13	13	12	Q9BVK6	47.2	27.277	Transmembrane emp24 domain-containing protein 9	TMED9	TMED9		TMED9	13	15	12	6	10	16	8	8	12	5	10	9	8	11	12	6	12	6	10	12	12	10	6	11	5	9	10	13	16	11	6	15	12	13	14	7
988	P08236;P08236-2;P08236-3	3	22	22	22	P08236	37.5	74.731	Beta-glucuronidase	GUSB	GUSB		GUSB	8	12	19	3	5	25	7	4	8	3	7	12	40	2	9	1	28	3	3	7	11	7	5	6	0	8	5	6	27	6	2	12	8	13	24	8
780	P01871;P01871-2	2	16	16	5	P01871	39.7	49.439	Ig mu chain C region	IGHM	IGHM		IGHM	8	19	9	26	0	14	12	5	3	16	10	7	7	1	24	3	1	4	18	16	25	4	8	22	0	12	22	17	0	1	5	16	8	21	13	10
908	P05556;P05556-2;P05556-5;P05556-4;P05556-3	5	18	18	18	P05556	22.9	88.414	Integrin beta-1	ITGB1	ITGB1		ITGB1	12	10	11	14	13	15	12	7	11	7	15	10	8	5	15	21	7	6	6	11	17	11	14	7	5	10	13	10	10	12	5	7	8	8	14	6
1295	P16949;P16949-2	2	10	10	8	P16949	45.6	17.302	Stathmin	STMN1	STMN1		STMN1	3	2	12	8	18	3	4	3	9	8	21	7	6	19	4	20	5	7	11	13	14	20	16	5	9	7	14	10	5	5	10	17	18	14	3	15
1738	P36542-2;P36542	2	10	10	10	P36542-2	31	32.881	ATP synthase subunit gamma, mitochondrial	ATP5C1	ATP5C1		ATP5C1	17	10	18	19	8	6	7	5	10	12	11	16	8	8	15	8	4	9	2	6	14	6	6	12	8	10	8	9	18	14	9	10	15	7	21	10
1955	P49755	1	14	14	14	P49755	51.1	24.976	Transmembrane emp24 domain-containing protein 10	TMED10	TMED10		TMED10	15	16	13	10	11	12	10	7	13	6	10	10	7	7	13	6	13	9	7	10	9	7	5	15	5	7	12	14	14	10	8	12	10	9	16	7
1494	P25787	1	12	12	12	P25787	50	25.898	Proteasome subunit alpha type-2	PSMA2	PSMA2		PSMA2	11	10	13	14	9	13	7	7	12	9	13	10	8	11	10	11	10	6	6	10	10	6	8	10	6	7	9	7	10	16	11	13	13	19	12	10
2316	P62993;P62993-2	2	15	15	15	P62993	66.4	25.206	Growth factor receptor-bound protein 2	GRB2	GRB2		GRB2	5	15	18	6	12	7	12	4	19	9	17	9	9	14	13	8	10	10	6	9	12	7	9	5	8	8	11	10	5	19	6	15	13	18	8	9
1502	P26196	1	19	19	19	P26196	50.9	54.416	Probable ATP-dependent RNA helicase DDX6	DDX6	DDX6		DDX6	13	8	7	21	4	6	14	5	15	9	12	7	8	22	12	10	15	5	5	13	13	12	14	13	2	13	14	12	9	9	4	13	14	9	10	11
1401	P21291	1	10	10	10	P21291	64.8	20.567	Cysteine and glycine-rich protein 1	CSRP1	CSRP1		CSRP1	8	9	14	15	7	13	12	8	18	8	5	13	13	13	8	10	13	6	5	8	9	9	12	13	0	13	7	19	10	9	7	8	6	12	28	12
3766	Q96A08	1	17	8	8	Q96A08	58.3	14.167	Histone H2B type 1-A	HIST1H2BA	HIST1H2BA		HIST1H2BA	3	4	3	3	16	7	40	29	2	3	8	12	10	15	3	17	8	23	24	8	11	20	11	2	40	6	2	11	4	2	20	17	6	7	7	25
465	O60869-2;O60869-3;O60869	3	11	11	11	O60869-2	51.1	15.48	Endothelial differentiation-related factor 1	EDF1	EDF1		EDF1	4	11	10	8	16	9	12	10	14	10	13	9	12	13	7	13	11	20	16	10	16	15	13	9	3	11	9	8	9	8	11	8	7	11	12	14
977	P07954-2;P07954	2	18	18	18	P07954-2	51.2	50.212	Fumarate hydratase, mitochondrial	FH	FH		FH	29	13	25	17	3	5	3	0	9	30	14	10	13	6	7	9	5	4	4	5	17	4	5	24	4	6	15	9	13	13	7	11	17	6	20	6
2074	P53004	1	20	20	20	P53004	59.5	33.428	Biliverdin reductase A	BLVRA	BLVRA	BLVRA	BLVRA	13	4	16	12	6	13	3	4	7	11	11	8	17	14	2	9	9	6	2	7	13	14	11	6	4	12	8	17	20	16	6	15	13	20	11	9
1463	P23588;P23588-2;REV__P23588-2;REV__P23588	4	20	20	20	P23588	31.4	69.15	Eukaryotic translation initiation factor 4B	EIF4B	EIF4B		EIF4B	15	8	18	19	8	3	7	3	17	20	12	8	4	14	7	8	8	15	9	13	9	13	11	16	2	9	11	11	15	6	13	6	18	12	6	10
1388	P20700	1	38	31	31	P20700	50.5	66.408	Lamin-B1	LMNB1	LMNB1		LMNB1	25	10	9	15	1	4	13	2	8	7	6	14	6	8	6	7	2	1	2	8	9	15	9	7	3	6	16	8	7	10	6	12	27	8	23	6
2767	Q14240	1	29	14	1	Q14240	58.2	46.402	Eukaryotic initiation factor 4A-II;Eukaryotic initiation factor 4A-II, N-terminally processed	EIF4A2	EIF4A2		EIF4A2	8	12	16	13	3	8	8	6	6	12	15	12	9	18	8	13	7	4	3	16	11	24	15	6	2	11	7	9	5	11	2	15	14	8	13	16
2255	P62195;P62195-2	2	20	20	19	P62195	65.5	45.626	26S protease regulatory subunit 8	PSMC5	PSMC5		PSMC5	18	10	16	17	1	7	7	3	9	15	9	5	9	11	4	8	9	4	5	9	14	3	7	21	4	8	17	12	14	15	5	9	18	15	16	6
884	P05107	1	31	31	31	P05107	42.7	84.781	Integrin beta-2	ITGB2	ITGB2		ITGB2	0	19	6	3	19	17	6	11	14	17	28	3	5	4	33	9	7	2	1	8	44	3	7	2	11	9	21	13	0	30	1	10	13	14	1	1
1026	P09104;P09104-2	2	22	18	16	P09104	59	47.268	Gamma-enolase	ENO2	ENO2		ENO2	12	7	24	6	8	9	6	7	11	8	15	15	11	5	11	13	12	2	5	10	32	5	6	9	4	9	7	12	7	28	5	11	11	12	12	8
1802	P41250	1	26	26	26	P41250	36.5	83.165	Glycine--tRNA ligase	GARS	GARS		GARS	26	13	13	11	7	4	6	2	11	8	13	4	12	18	3	9	8	9	2	13	11	9	8	9	1	6	16	10	8	20	6	14	16	18	6	7
1942	P49588;P49588-2	2	31	31	31	P49588	35.7	106.81	Alanine--tRNA ligase, cytoplasmic	AARS	AARS		AARS	10	4	24	15	11	6	9	3	3	8	12	3	6	16	3	10	7	2	1	5	8	6	4	20	2	6	16	21	18	23	5	11	21	9	8	4
2424	P99999;CON__P62894	2	10	10	10	P99999	61.9	11.749	Cytochrome c	CYCS	CYCS		CYCS	16	22	15	13	12	14	17	5	7	11	9	17	10	14	16	8	6	7	13	12	16	13	9	8	7	9	11	14	8	11	6	8	10	7	8	4
4022	Q99715-4;Q99715;Q99715-2	3	58	58	58	Q99715-4	24.8	324.57	Collagen alpha-1(XII) chain	COL12A1	COL12A1		COL12A1	0	0	0	12	24	33	28	37	3	5	3	2	5	5	0	13	0	0	82	16	12	5	19	0	29	17	0	52	0	4	0	13	0	1	0	16
1899	P48444;P48444-2	2	23	23	23	P48444	47.7	57.21	Coatomer subunit delta	ARCN1	ARCN1		ARCN1	19	24	10	17	2	7	7	1	10	16	7	5	13	6	8	5	11	1	1	11	11	2	6	17	1	11	22	15	13	12	4	14	14	12	14	3
792	P02452;CON__Q862S4	2	23	23	23	P02452	22.1	138.94	Collagen alpha-1(I) chain	COL1A1	COL1A1		COL1A1	9	3	6	14	16	18	6	16	8	10	12	7	10	5	2	15	7	6	18	20	13	6	17	7	10	17	1	6	5	16	5	8	8	11	7	11
2263	P62266	1	8	8	8	P62266	45.5	15.807	40S ribosomal protein S23	RPS23	RPS23		RPS23	10	12	10	13	12	9	13	12	11	8	10	8	10	12	6	12	13	10	11	11	11	8	9	10	4	9	9	10	12	10	12	11	9	10	9	10
2642	Q13185	1	8	7	6	Q13185	48.6	20.811	Chromobox protein homolog 3	CBX3	CBX3		CBX3	8	6	5	14	9	8	13	5	10	14	9	11	6	13	7	11	10	12	8	10	10	12	15	7	5	9	14	10	8	13	12	14	12	8	14	12
2304	P62879;P62879-2	2	14	8	4	P62879	37.9	37.331	Guanine nucleotide-binding protein G(I)/G(S)/G(T) subunit beta-2	GNB2	GNB2		GNB2	20	12	11	11	4	12	7	6	9	12	12	11	12	10	8	6	8	7	4	11	13	7	10	11	5	13	14	9	9	15	6	13	13	16	17	12
1154	P12081-4;P12081;P12081-3;P12081-2	4	20	20	15	P12081-4	41.7	54.846	Histidine--tRNA ligase, cytoplasmic	HARS	HARS		HARS	12	6	12	9	3	11	9	2	12	10	9	8	5	10	5	9	14	2	4	16	8	9	4	20	1	11	22	13	12	14	3	16	12	18	10	7
2503	Q04760-2;Q04760	2	11	11	11	Q04760-2	47.9	19.043	Lactoylglutathione lyase	GLO1	GLO1		GLO1	8	8	17	9	8	6	6	4	10	5	10	16	19	12	4	9	11	11	4	11	14	11	11	17	4	9	9	13	14	15	7	12	8	5	13	8
2945	Q15942;Q15942-2	2	16	16	16	Q15942	42.1	61.277	Zyxin	ZYX	ZYX		ZYX	15	7	14	11	6	10	3	3	16	12	12	9	12	8	10	8	10	10	1	15	11	5	11	5	0	13	20	10	5	16	0	8	11	19	14	5
785	P01892	1	30	17	2	P01892	68.8	40.921	HLA class I histocompatibility antigen, A-2 alpha chain	HLA-A	HLA-A		HLA-A	11	6	16	3	30	5	4	0	8	20	4	15	9	0	15	0	19	1	2	0	16	0	5	10	2	9	30	15	20	19	0	39	43	27	1	0
2023	P51571	1	7	7	7	P51571	38.2	18.998	Translocon-associated protein subunit delta	SSR4	SSR4		SSR4	8	15	10	5	18	11	10	10	11	4	8	7	9	9	13	7	9	6	13	13	9	6	6	9	10	7	9	8	12	10	17	13	6	9	7	10
4924	Q9Y3U8	1	10	10	10	Q9Y3U8	44.8	12.254	60S ribosomal protein L36	RPL36	RPL36		RPL36	10	11	8	13	12	3	11	8	5	5	11	5	5	10	5	6	11	11	15	6	5	11	4	10	9	5	10	13	13	8	20	11	10	19	8	15
3773	Q96A72	1	11	11	1	Q96A72	75.7	17.276	Protein mago nashi homolog 2	MAGOHB	MAGOHB		MAGOHB	8	8	7	10	22	10	10	6	9	7	15	5	7	15	8	15	9	8	8	7	7	11	8	10	4	8	9	9	7	3	16	12	9	12	10	15
2676	Q13442	1	10	10	10	Q13442	39.8	20.63	28 kDa heat- and acid-stable phosphoprotein	PDAP1	PDAP1		PDAP1	8	6	4	9	12	7	6	7	11	13	11	10	14	17	8	12	13	18	17	13	15	17	8	12	5	12	13	8	10	8	8	10	8	13	9	12
315	O15400-2;O15400	2	11	11	11	O15400-2	54.4	27.4	Syntaxin-7	STX7	STX7		STX7	6	12	26	7	9	13	7	4	13	9	7	11	10	6	5	5	9	13	4	10	7	9	6	14	7	7	14	8	25	14	7	7	12	11	20	8
708	P00403	1	7	7	7	P00403	30.8	25.565	Cytochrome c oxidase subunit 2	MT-CO2	MT-CO2		MT-CO2	14	21	7	7	9	6	9	5	8	5	10	15	15	12	11	7	10	11	8	10	10	16	6	6	7	9	9	11	12	14	15	11	12	7	11	9
240	O14745;O14745-2	2	17	17	17	O14745	51.4	38.868	Na(+)/H(+) exchange regulatory cofactor NHE-RF1	SLC9A3R1	SLC9A3R1		SLC9A3R1	12	14	10	25	1	5	4	5	9	35	10	7	10	18	7	14	7	18	5	12	5	22	26	5	6	15	15	7	7	5	7	7	23	10	10	18
2907	Q15459;Q15459-2	2	31	31	31	Q15459	42.6	88.885	Splicing factor 3A subunit 1	SF3A1	SF3A1		SF3A1	21	8	10	18	3	3	8	2	11	17	9	6	10	11	7	9	6	2	5	14	27	6	8	14	1	9	13	11	8	10	3	13	18	13	18	4
3412	Q8IWL1;Q8IWL2;Q8IWL2-2	3	15	15	15	Q8IWL1	59.3	26.182	Pulmonary surfactant-associated protein A2;Pulmonary surfactant-associated protein A1	SFTPA2;SFTPA1	SFTPA2;SFTPA1		SFTPA2;SFTPA1	14	9	11	4	2	9	9	3	6	0	7	74	9	1	16	4	9	12	19	0	33	0	9	47	0	13	16	2	30	0	0	1	9	2	29	4
1489	P25685;P25685-2	2	19	19	18	P25685	48.5	38.044	DnaJ homolog subfamily B member 1	DNAJB1	DNAJB1		DNAJB1	16	15	3	19	2	13	4	5	10	25	22	10	12	23	7	24	6	3	4	17	12	20	16	4	5	14	8	3	10	10	3	6	13	9	7	17
4490	Q9NSD9;Q9NSD9-2	2	20	20	20	Q9NSD9	36.2	66.115	Phenylalanine--tRNA ligase beta subunit	FARSB	FARSB		FARSB	13	11	15	18	2	6	7	1	13	20	8	11	14	13	5	8	13	2	3	15	16	11	8	27	0	12	19	6	12	10	4	16	14	8	13	3
823	P02774;P02774-3;P02774-2;CON__Q3MHN5;CON__ENSEMBL:ENSBTAP00000018229	5	20	20	20	P02774	49.4	52.963	Vitamin D-binding protein	GC	GC		GC	13	11	9	13	5	17	14	9	14	16	24	5	8	9	13	13	2	1	19	13	30	4	18	6	10	4	16	11	10	28	9	3	9	11	16	1
338	O43242;O43242-2	2	27	27	27	O43242	45.1	60.977	26S proteasome non-ATPase regulatory subunit 3	PSMD3	PSMD3		PSMD3	19	4	16	16	2	2	7	3	9	18	11	3	7	12	6	11	7	1	1	7	12	2	2	24	4	9	21	11	11	15	0	13	16	10	12	2
2947	Q16181;Q16181-2;Q6ZU15	3	23	23	23	Q16181	44.4	50.679	Septin-7	SEPT7;SEPT14	SEPT7;SEPT14		SEPT7	14	7	17	19	2	7	6	1	10	17	8	8	7	8	4	4	10	3	1	10	15	2	10	10	2	11	25	7	9	16	1	8	12	14	16	5
2547	Q07960	1	22	22	22	Q07960	59	50.435	Rho GTPase-activating protein 1	ARHGAP1	ARHGAP1		ARHGAP1	16	9	18	9	6	12	6	4	16	10	9	10	13	12	6	5	5	2	3	13	10	4	4	7	0	11	21	13	19	23	1	12	12	10	12	3
5003	Q9Y6N5	1	29	29	29	Q9Y6N5	71.3	49.96	Sulfide:quinone oxidoreductase, mitochondrial	SQOR	SQOR		SQRDL	34	7	35	10	3	7	4	4	13	7	5	8	16	7	16	4	4	5	1	6	4	3	7	9	3	10	26	6	16	29	7	7	14	6	20	5
4712	Q9UHX1-4;Q9UHX1-6;Q9UHX1-2;Q9UHX1-3;Q9UHX1-5;Q9UHX1	6	20	20	20	Q9UHX1-4	44.1	54.024	Poly(U)-binding-splicing factor PUF60	PUF60	PUF60		PUF60	17	7	9	13	2	5	6	0	15	10	13	10	12	15	1	7	14	2	0	10	23	4	7	15	2	10	10	10	10	18	3	14	15	7	13	4
2885	Q15293;Q15293-2	2	14	14	14	Q15293	42	38.89	Reticulocalbin-1	RCN1	RCN1		RCN1	30	9	9	12	18	8	7	4	9	15	9	7	12	4	10	4	6	11	3	6	9	10	8	4	0	3	14	9	15	17	2	9	12	12	8	5
4769	Q9ULA0	1	14	14	14	Q9ULA0	35.8	52.428	Aspartyl aminopeptidase	DNPEP	DNPEP		DNPEP	13	11	12	13	3	8	8	1	9	15	9	11	10	16	8	4	11	8	0	12	12	4	3	16	4	11	14	11	11	17	2	12	11	13	23	6
1130	P11215;P11215-2;Q13349	3	37	37	36	P11215	39.2	127.18	Integrin alpha-M	ITGAM;ITGAD	ITGAM;ITGAD		ITGAM	2	21	2	0	25	12	4	12	16	13	41	3	4	1	26	8	2	2	5	4	43	9	9	1	12	4	11	11	0	49	0	9	8	22	2	1
2905	Q15436;Q15436-2	2	30	30	28	Q15436	49.4	86.16	Protein transport protein Sec23A	SEC23A	SEC23A		SEC23A	19	10	6	14	9	14	6	8	13	8	6	5	6	6	6	6	13	9	3	9	9	5	10	7	1	8	7	9	10	17	8	17	8	18	5	8
2984	Q16762	1	13	13	13	Q16762	52.5	33.429	Thiosulfate sulfurtransferase	TST	TST		TST	22	20	28	13	3	5	3	5	11	5	5	18	20	9	15	5	11	2	3	4	5	9	11	20	2	8	6	12	25	9	11	7	10	5	26	9
3256	Q6XQN6;Q6XQN6-3;Q6XQN6-2	3	20	20	20	Q6XQN6	50	57.578	Nicotinate phosphoribosyltransferase	NAPRT	NAPRT		NAPRT	9	14	10	9	1	15	4	4	9	9	9	15	32	8	13	3	26	3	0	4	9	0	2	15	6	16	11	5	7	6	0	14	18	5	41	7
712	P00488	1	33	33	33	P00488	41.7	83.266	Coagulation factor XIII A chain	F13A1	F13A1		F13A1	7	5	23	8	49	6	2	3	4	5	4	4	3	2	1	6	10	1	0	15	10	4	8	19	6	5	13	5	7	27	1	12	6	20	5	6
1789	P40939	1	32	32	32	P40939	45	82.999	Trifunctional enzyme subunit alpha, mitochondrial;Long-chain enoyl-CoA hydratase;Long chain 3-hydroxyacyl-CoA dehydrogenase	HADHA	HADHA		HADHA	48	2	31	26	0	0	2	0	6	20	3	8	3	1	9	1	1	1	0	1	27	0	1	28	0	6	23	13	13	26	1	3	16	0	21	1
2140	P55327-2;P55327-4;P55327-3;P55327;P55327-7;P55327-5;P55327-6;P55327-8	8	14	14	14	P55327-2	83.2	19.863	Tumor protein D52	TPD52	TPD52		TPD52	9	4	12	14	1	6	6	3	4	9	5	5	13	16	7	8	4	6	5	9	24	10	4	18	3	7	5	13	13	14	10	8	18	4	31	12
4780	Q9ULV4;Q9ULV4-2;Q9ULV4-3	3	21	20	19	Q9ULV4	40.9	53.248	Coronin-1C	CORO1C	CORO1C		CORO1C	8	6	12	24	7	5	5	1	9	26	11	7	7	16	4	8	5	3	0	12	8	9	12	1	1	9	21	11	3	19	2	9	12	20	6	8
1888	P47929	1	11	11	11	P47929	91.2	15.075	Galectin-7	LGALS7	LGALS7B		LGALS7	0	0	13	1	0	109	54	74	7	0	0	3	1	26	1	0	0	2	1	24	0	46	7	1	0	13	0	0	0	0	2	0	3	0	0	7
2003	P50897;P50897-2	2	11	11	11	P50897	38.9	34.193	Palmitoyl-protein thioesterase 1	PPT1	PPT1		PPT1	16	8	12	7	9	13	12	7	7	7	11	25	10	10	5	2	19	14	13	9	9	10	14	15	2	6	8	10	13	11	8	13	5	7	6	8
3862	Q96G03;Q96G03-2	2	25	25	25	Q96G03	43.6	68.283	Phosphoglucomutase-2	PGM2	PGM2		PGM2	19	14	10	19	5	7	4	4	9	18	8	10	14	8	15	7	9	9	1	7	3	7	7	6	4	7	14	1	17	12	10	7	11	12	29	5
2641	Q13177	1	26	26	18	Q13177	64.1	58.042	Serine/threonine-protein kinase PAK 2;PAK-2p27;PAK-2p34	PAK2	PAK2	PAK2	PAK2	8	4	7	19	7	5	0	6	4	14	15	3	4	23	7	13	4	6	3	17	9	4	7	2	3	9	11	7	3	16	1	10	29	16	8	6
2917	Q15637-4;Q15637-6;Q15637-3;Q15637-2;Q15637;Q15637-5;Q15637-7	7	13	13	13	Q15637-4	25.5	59.711	Splicing factor 1	SF1	SF1		SF1	16	6	11	11	2	8	2	4	8	11	11	10	12	17	7	5	12	7	4	11	14	12	8	11	2	11	17	15	11	16	6	15	12	14	11	10
2069	P52895;P52895-2	2	24	6	6	P52895	70.3	36.735	Aldo-keto reductase family 1 member C2	AKR1C2	AKR1C2		AKR1C2	0	0	16	84	1	3	1	3	13	33	6	3	5	13	1	15	31	14	1	3	0	16	20	13	0	23	2	0	53	0	20	1	11	0	1	14
3894	Q96IU4;Q96IU4-2	2	8	8	8	Q96IU4	47.6	22.345	Alpha/beta hydrolase domain-containing protein 14B	ABHD14B	ABHD14B		ABHD14B	15	12	15	5	5	12	6	3	10	1	8	18	22	2	9	5	13	10	5	4	9	8	6	10	4	7	7	10	17	13	14	10	10	12	18	10
4661	Q9UBQ0;Q9UBQ0-2	2	10	10	10	Q9UBQ0	61	20.505	Vacuolar protein sorting-associated protein 29	VPS29	VPS29		VPS29	11	16	22	10	9	14	9	2	12	7	10	8	12	9	7	6	8	5	4	9	8	6	6	4	4	5	11	11	13	16	9	11	7	9	14	4
1137	P11387;Q969P6-2;Q969P6	3	32	32	32	P11387	43.5	90.725	DNA topoisomerase 1	TOP1;TOP1MT	TOP1;TOP1MT		TOP1	4	7	0	2	2	12	28	1	1	10	0	25	12	26	1	6	17	1	9	39	3	20	18	1	1	19	0	1	0	13	18	28	9	2	0	5
2432	Q00577	1	13	13	11	Q00577	49.4	34.91	Transcriptional activator protein Pur-alpha	PURA	PURA		PURA	14	7	10	7	7	10	7	8	9	5	7	28	13	12	6	6	8	8	9	5	5	14	9	8	6	12	5	9	15	9	10	11	10	8	16	16
5001	Q9Y6M1-1;Q9Y6M1;Q9Y6M1-5;Q9Y6M1-6;Q9Y6M1-3;Q9Y6M1-4	6	28	28	26	Q9Y6M1-1	54.1	61.842	Insulin-like growth factor 2 mRNA-binding protein 2	IGF2BP2	IGF2BP2		IGF2BP2	6	0	14	28	8	9	1	10	0	1	7	0	0	21	0	41	0	0	0	11	0	69	26	0	4	0	9	4	0	16	0	1	3	6	1	12
1370	P20073-2;P20073	2	20	20	20	P20073-2	42.9	50.315	Annexin A7	ANXA7	ANXA7		ANXA7	9	9	13	18	3	12	6	4	9	4	9	9	15	9	3	8	10	12	4	10	8	7	10	11	2	9	7	15	16	16	12	14	14	7	14	11
4650	Q9UBE0;Q9UBE0-2;Q9UBE0-3	3	18	18	18	Q9UBE0	59.5	38.449	SUMO-activating enzyme subunit 1;SUMO-activating enzyme subunit 1, N-terminally processed	SAE1	SAE1		SAE1	8	8	6	12	5	5	6	1	10	14	9	9	10	13	7	7	12	2	3	12	12	11	12	11	4	9	15	12	11	8	4	14	14	10	11	6
227	O14579;O14579-3;O14579-2	3	12	12	12	O14579	44.8	34.482	Coatomer subunit epsilon	COPE	COPE		COPE	13	18	9	8	2	10	2	3	13	7	5	8	12	8	5	2	12	4	4	13	8	6	9	8	3	12	11	16	15	11	8	17	11	14	13	10
2650	Q13242	1	17	16	16	Q13242	62.4	25.542	Serine/arginine-rich splicing factor 9	SRSF9	SRSF9		SRSF9	7	4	5	12	9	10	14	5	8	10	14	13	11	22	3	11	11	17	8	11	10	20	13	5	8	7	6	14	3	9	14	6	6	11	6	16
939	P06865;P06865-2	2	18	18	18	P06865	29.5	60.702	Beta-hexosaminidase subunit alpha	HEXA	HEXA		HEXA	19	16	24	8	7	9	5	3	4	0	12	7	21	5	7	3	22	1	2	4	7	12	6	31	2	12	6	7	30	8	4	9	4	14	18	6
3888	Q96I24;Q96I24-2	2	27	24	24	Q96I24	62.2	61.64	Far upstream element-binding protein 3	FUBP3	FUBP3		FUBP3	19	4	5	21	2	6	4	1	8	18	8	9	8	19	1	3	8	4	1	17	9	15	21	14	1	15	13	8	10	14	2	12	8	15	16	5
4026	Q99733;Q99733-2	2	9	9	7	Q99733	22.9	42.823	Nucleosome assembly protein 1-like 4	NAP1L4	NAP1L4		NAP1L4	10	6	11	9	10	6	6	1	13	12	9	4	8	16	7	10	9	8	3	12	10	10	12	9	5	12	12	9	7	15	4	12	15	8	8	5
334	O43175	1	24	24	24	O43175	43.5	56.65	D-3-phosphoglycerate dehydrogenase	PHGDH	PHGDH		PHGDH	2	1	7	7	5	9	11	6	4	5	0	11	14	23	2	25	3	6	1	8	1	18	16	4	2	4	8	18	1	1	3	11	22	3	15	5
2102	P54578-2;P54578;P54578-3	3	14	14	14	P54578-2	34.6	52.385	Ubiquitin carboxyl-terminal hydrolase 14	USP14	USP14		USP14	12	8	15	11	5	5	3	1	9	17	10	5	8	11	8	9	10	4	4	14	12	5	5	20	4	8	15	16	12	9	4	9	9	10	7	8
4635	Q9P2E9;Q9P2E9-2;Q9P2E9-3;REV__Q9P2M7	4	48	48	47	Q9P2E9	40.4	152.47	Ribosome-binding protein 1	RRBP1	RRBP1		RRBP1	2	10	8	10	2	3	13	3	3	24	0	1	5	4	0	1	7	0	6	9	6	3	5	43	2	2	49	6	3	6	6	13	9	4	4	5
1807	P42126-2;P42126	2	9	9	9	P42126-2	35.1	30.895	Enoyl-CoA delta isomerase 1, mitochondrial	ECI1	ECI1		ECI1	22	12	19	10	6	5	5	2	8	5	16	21	12	7	7	8	8	7	2	5	10	8	5	9	0	5	8	14	13	16	5	13	5	7	15	10
1084	P0DN76;Q01081;Q01081-2;Q01081-4;Q01081-3	5	7	7	5	P0DN76	39.2	27.872	Splicing factor U2AF 35 kDa subunit	U2AF1L5;U2AF1	U2AF1L5;U2AF1		U2AF1	9	9	9	12	5	11	7	5	8	9	9	10	8	17	7	5	8	7	6	15	13	8	13	9	2	8	7	12	14	11	5	11	14	14	14	10
1266	P15924;P15924-3;P15924-2	3	80	80	80	P15924	31.8	331.77	Desmoplakin	DSP	DSP		DSP	1	7	0	17	0	10	4	10	2	14	1	0	2	30	2	19	1	2	2	12	20	43	53	68	8	23	11	4	0	2	0	1	6	1	1	8
2540	Q07507	1	8	8	8	Q07507	38.8	24.005	Dermatopontin	DPT	DPT		DPT	5	10	11	4	26	20	11	16	9	6	9	14	6	6	4	11	11	12	11	5	7	8	11	5	13	6	1	15	5	9	7	7	9	10	13	13
2194	P60903	1	11	11	11	P60903	67	11.203	Protein S100-A10	S100A10	S100A10		S100A10	10	17	6	8	8	15	4	7	16	10	15	6	10	9	12	11	10	18	2	8	4	9	11	3	5	10	8	5	12	22	7	8	8	20	13	14
4991	Q9Y6C2;Q9Y6C2-2	2	32	32	32	Q9Y6C2	36.7	106.69	EMILIN-1	EMILIN1	EMILIN1		EMILIN1	3	18	4	5	0	14	31	20	4	3	6	24	10	1	16	4	15	8	22	15	13	6	11	2	4	16	0	13	8	5	2	5	6	4	7	16
167	O00231;O00231-2	2	24	24	24	O00231	50.5	47.463	26S proteasome non-ATPase regulatory subunit 11	PSMD11	PSMD11		PSMD11	15	2	16	12	2	5	4	1	10	15	9	6	6	7	7	4	9	0	1	9	13	0	3	20	1	7	24	11	16	18	0	11	16	9	10	2
1548	P28676	1	10	10	10	P28676	52.5	24.01	Grancalcin	GCA	GCA		GCA	4	14	7	1	12	12	16	15	18	8	21	5	5	5	15	10	6	11	11	10	21	9	8	3	11	5	7	14	1	17	5	11	11	20	2	9
3397	Q8IV08	1	11	11	11	Q8IV08	28.8	54.705	Phospholipase D3	PLD3	PLD3		PLD3	6	10	14	8	7	11	10	5	4	8	10	2	9	8	7	11	25	7	3	12	7	10	8	15	1	10	8	11	20	8	8	11	11	13	4	10
4663	Q9UBQ7;Q9UBQ7-2	2	14	14	14	Q9UBQ7	54.9	35.668	Glyoxylate reductase/hydroxypyruvate reductase	GRHPR	GRHPR		GRHPR	22	6	10	11	6	8	4	2	8	5	8	7	9	8	7	10	13	6	2	6	15	4	8	11	5	6	9	14	14	18	2	9	12	11	19	7
1188	P13611-2;P13611-4;P13611;P13611-3;P13611-5	5	22	22	22	P13611-2	10.1	265.05	Versican core protein	VCAN	VCAN		VCAN	9	5	2	9	0	13	15	11	18	11	13	11	16	5	9	18	5	1	22	14	17	9	14	4	2	7	6	19	7	2	2	7	3	10	8	13
1541	P28074;P28074-3;P28074-2	3	13	13	13	P28074	51.7	28.48	Proteasome subunit beta type-5	PSMB5	PSMB5		PSMB5	5	5	5	12	13	14	15	10	15	6	4	5	10	20	7	17	8	13	9	11	6	7	11	6	8	10	2	9	12	0	18	10	4	8	11	11
1059	P09758	1	12	12	12	P09758	42.7	35.709	Tumor-associated calcium signal transducer 2	TACSTD2	TACSTD2		TACSTD2	4	6	12	22	0	15	1	22	15	5	7	4	9	7	15	22	10	21	5	11	1	13	5	4	7	12	12	1	7	1	13	3	18	16	2	11
4076	Q9BRP8	1	12	12	1	Q9BRP8	74	22.655	Partner of Y14 and mago	PYM1	PYM1		WIBG	11	7	13	7	6	2	1	2	9	5	10	10	9	11	9	7	11	15	15	8	7	18	9	13	1	10	9	9	11	10	17	9	10	9	11	10
2846	Q15046;Q15046-2	2	24	24	24	Q15046	35.8	68.047	Lysine--tRNA ligase	KARS	KARS		KARS	13	9	17	17	4	14	3	1	12	9	19	9	3	8	3	6	9	2	1	12	10	3	1	17	0	7	23	10	17	19	9	5	15	11	6	4
1184	P13284	1	3	3	3	P13284	12	27.963	Gamma-interferon-inducible lysosomal thiol reductase	IFI30	IFI30		IFI30	9	11	18	7	1	11	10	9	8	11	13	5	8	5	14	8	9	8	5	9	9	6	6	8	9	6	7	10	9	12	7	15	13	20	8	5
1749	P36955;CON__Q95121	2	16	16	16	P36955	35.9	46.312	Pigment epithelium-derived factor	SERPINF1	SERPINF1		SERPINF1	6	7	1	11	3	17	13	20	17	11	12	9	9	4	6	11	3	3	14	13	15	8	12	0	8	12	4	22	3	13	7	4	11	8	2	18
2213	P61163	1	15	15	9	P61163	45.7	42.613	Alpha-centractin	ACTR1A	ACTR1A		ACTR1A	7	9	12	9	6	8	9	3	12	6	12	7	8	7	6	7	9	5	4	11	12	5	7	11	1	11	10	9	15	15	4	13	8	12	13	5
2707	Q13630	1	14	14	14	Q13630	42.7	35.892	GDP-L-fucose synthase	TSTA3	TSTA3		TSTA3	4	19	10	7	3	15	4	9	12	5	11	8	18	7	18	2	22	6	3	7	8	4	2	8	3	6	9	7	15	6	11	12	9	7	19	3
851	P04181;P04181-2	2	25	25	25	P04181	54.7	48.534	Ornithine aminotransferase, mitochondrial;Ornithine aminotransferase, hepatic form;Ornithine aminotransferase, renal form	OAT	OAT		OAT	19	2	7	15	1	3	13	1	1	1	5	6	17	4	3	4	7	0	4	6	16	0	3	41	0	9	10	70	17	7	8	0	20	4	9	1
1143	P11586	1	33	33	33	P11586	40.6	101.56	C-1-tetrahydrofolate synthase, cytoplasmic;Methylenetetrahydrofolate dehydrogenase;Methenyltetrahydrofolate cyclohydrolase;Formyltetrahydrofolate synthetase;C-1-tetrahydrofolate synthase, cytoplasmic, N-terminally processed	MTHFD1	MTHFD1		MTHFD1	21	2	16	18	2	12	5	1	10	10	7	13	7	7	6	6	6	2	1	6	8	2	4	20	1	4	23	4	10	15	3	14	17	14	7	0
4708	Q9UHQ9	1	21	21	21	Q9UHQ9	57	34.094	NADH-cytochrome b5 reductase 1	CYB5R1	CYB5R1		CYB5R1	26	11	40	3	5	8	2	11	5	3	7	18	22	1	7	4	5	2	2	3	4	3	3	22	1	6	11	5	12	6	5	15	8	6	32	4
821	P02765	1	9	9	7	P02765	27.5	39.324	Alpha-2-HS-glycoprotein;Alpha-2-HS-glycoprotein chain A;Alpha-2-HS-glycoprotein chain B	AHSG	AHSG		AHSG	9	3	14	9	5	17	3	16	10	4	13	6	18	4	12	18	9	4	24	1	16	11	7	4	17	5	6	9	7	9	9	4	13	16	9	5
4317	Q9H4M9	1	25	25	15	Q9H4M9	49.4	60.626	EH domain-containing protein 1	EHD1	EHD1		EHD1	11	11	20	5	3	10	1	3	10	4	19	7	9	5	11	3	3	1	2	6	4	1	0	4	4	4	26	3	4	19	1	9	14	30	14	3
1886	P47897;P47897-2	2	35	35	35	P47897	47.1	87.798	Glutamine--tRNA ligase	QARS	QARS		QARS	16	11	18	18	0	7	1	0	8	15	8	4	4	10	3	7	9	2	1	13	9	3	2	19	5	9	20	9	10	11	11	22	20	10	6	1
1887	P47914	1	5	5	5	P47914	23.3	17.752	60S ribosomal protein L29	RPL29	RPL29		RPL29	9	7	10	10	6	9	8	7	8	8	8	6	7	10	6	10	10	10	10	11	8	11	10	11	3	10	8	7	10	8	10	9	10	11	10	11
1632	P31040;P31040-2;P31040-3	3	23	23	23	P31040	45.3	72.691	Succinate dehydrogenase [ubiquinone] flavoprotein subunit, mitochondrial	SDHA	SDHA		SDHA	33	8	14	27	1	9	5	0	5	7	7	18	9	5	9	4	8	0	1	7	15	3	4	15	1	5	10	12	7	20	2	5	15	2	16	1
2738	Q14011;Q14011-2;Q14011-3	3	7	7	7	Q14011	42.4	18.648	Cold-inducible RNA-binding protein	CIRBP	CIRBP		CIRBP	10	6	9	8	6	6	3	7	6	7	6	14	9	13	7	5	8	10	17	6	11	13	7	4	7	7	5	12	10	6	13	6	9	11	18	14
4276	Q9H299	1	5	5	5	Q9H299	44.1	10.438	SH3 domain-binding glutamic acid-rich-like protein 3	SH3BGRL3	SH3BGRL3		SH3BGRL3	5	11	7	6	18	9	8	13	8	4	11	11	11	11	12	7	8	13	11	12	6	8	10	3	10	8	6	7	5	9	8	10	9	18	7	13
4447	Q9NQR4	1	17	17	17	Q9NQR4	62	30.608	Omega-amidase NIT2	NIT2	NIT2		NIT2	16	8	11	14	2	8	4	1	10	9	7	14	9	12	9	4	8	6	3	9	11	8	9	6	1	11	8	15	10	14	3	14	25	9	11	6
4727	Q9UIJ7;Q9UIJ7-3;Q9UIJ7-2	3	16	16	16	Q9UIJ7	59	25.565	GTP:AMP phosphotransferase AK3, mitochondrial	AK3	AK3		AK3	22	3	15	11	9	5	5	4	7	2	6	19	10	5	10	4	8	19	6	3	20	5	4	19	3	6	7	8	16	16	8	6	11	5	21	7
1882	P47755;P47755-2	2	18	14	14	P47755	77.6	32.949	F-actin-capping protein subunit alpha-2	CAPZA2	CAPZA2		CAPZA2	6	12	11	11	11	6	6	7	9	5	8	8	8	7	8	9	9	7	4	10	9	6	5	7	5	9	11	7	10	15	5	11	8	17	12	7
4743	Q9UJZ1;Q9UJZ1-2	2	16	16	16	Q9UJZ1	37.6	38.534	Stomatin-like protein 2, mitochondrial	STOML2	STOML2		STOML2	21	3	11	15	12	8	5	4	6	8	11	7	6	7	5	21	9	11	6	11	23	2	6	8	5	4	7	9	6	14	5	8	15	7	7	8
1480	P24844;P24844-2	2	9	4	4	P24844	62.2	19.827	Myosin regulatory light polypeptide 9	MYL9	MYL9		MYL9	4	9	9	12	4	5	10	12	13	7	7	7	9	5	10	14	9	7	11	9	11	11	11	9	8	10	5	12	9	6	6	10	6	7	6	14
2743	Q14108;Q14108-2	2	17	17	17	Q14108	37.2	54.29	Lysosome membrane protein 2	SCARB2	SCARB2		SCARB2	19	13	11	2	16	9	3	8	8	5	8	16	12	6	6	4	13	10	7	6	15	6	5	7	10	7	6	7	15	9	2	11	5	7	17	7
2955	Q16401-2;Q16401	2	18	18	18	Q16401-2	48.6	51.311	26S proteasome non-ATPase regulatory subunit 5	PSMD5	PSMD5		PSMD5	14	5	8	13	5	7	5	5	9	13	8	6	9	13	5	7	10	7	8	10	12	9	10	12	6	11	13	8	9	14	4	12	9	12	15	5
219	O00764;O00764-3;O00764-2	3	14	14	14	O00764	50	35.102	Pyridoxal kinase	PDXK	PDXK		PDXK	11	22	9	5	5	10	6	5	14	6	11	9	19	6	8	3	12	4	1	6	4	4	2	4	0	5	8	12	15	14	3	14	7	17	17	7
2971	Q16629-4;Q16629;Q16629-3;Q16629-2	4	11	11	10	Q16629-4	39.4	26.012	Serine/arginine-rich splicing factor 7	SRSF7	SRSF7		SRSF7	9	6	8	14	8	12	16	12	5	10	7	9	9	9	7	9	7	9	14	8	9	13	9	8	9	8	6	11	7	11	9	8	12	6	11	12
1048	P09496-2;P09496-4;P09496-3;P09496;P09496-5	5	10	10	10	P09496-2	33.9	23.662	Clathrin light chain A	CLTA	CLTA		CLTA	10	6	12	7	8	6	4	2	13	9	10	9	11	8	7	11	11	12	8	10	14	10	10	7	3	8	9	10	10	11	11	11	11	8	8	9
3526	Q8NBJ7;Q8NBJ7-2;Q8NBJ7-3;Q8NBJ7-5;Q8NBJ7-4	5	13	13	13	Q8NBJ7	40.5	33.843	Sulfatase-modifying factor 2	SUMF2	SUMF2		SUMF2	8	10	12	2	8	15	5	9	7	3	5	9	20	21	8	8	11	19	4	6	20	5	5	11	0	7	8	7	16	10	8	8	4	7	9	5
1211	P13987	1	6	6	6	P13987	28.1	14.177	CD59 glycoprotein	CD59	CD59		CD59	9	13	6	7	14	13	7	9	11	7	9	9	8	9	9	9	10	11	8	9	9	9	11	5	11	10	8	6	10	8	5	12	8	8	10	8
4063	Q9BQE5	1	8	8	8	Q9BQE5	23.1	37.092	Apolipoprotein L2	APOL2	APOL2		APOL2	8	17	11	12	7	6	5	7	13	11	10	5	4	7	11	8	7	4	4	11	7	6	5	7	11	9	10	7	9	15	0	11	17	19	3	5
1361	P19827;P19827-2;P19827-3;CON__Q0VCM5	4	21	21	21	P19827	32.2	101.39	Inter-alpha-trypsin inhibitor heavy chain H1	ITIH1	ITIH1		ITIH1	11	7	2	4	14	12	9	17	12	8	19	8	8	9	3	25	6	3	16	6	15	7	5	9	16	7	12	5	5	8	13	4	8	9	6	4
3892	Q96I99;Q96I99-2	2	22	22	22	Q96I99	55.8	46.51	Succinyl-CoA ligase [GDP-forming] subunit beta, mitochondrial	SUCLG2	SUCLG2		SUCLG2	36	2	38	8	1	3	4	0	5	6	5	19	14	1	5	5	5	2	0	3	12	2	3	29	1	10	17	14	17	14	2	5	16	8	27	2
4997	Q9Y6H1;Q5T1J5	2	4	4	4	Q9Y6H1	33.8	15.512	Coiled-coil-helix-coiled-coil-helix domain-containing protein 2;Putative coiled-coil-helix-coiled-coil-helix domain-containing protein CHCHD2P9, mitochondrial	CHCHD2;CHCHD2P9	CHCHD2;CHCHD2P9		CHCHD2;CHCHD2P9	8	9	13	8	12	10	5	9	10	9	9	12	16	8	10	11	10	19	8	8	11	9	8	9	6	8	7	9	9	7	11	4	6	7	12	9
2781	Q14444-2;Q14444	2	13	13	13	Q14444-2	21.9	76.861	Caprin-1	CAPRIN1	CAPRIN1		CAPRIN1	15	5	13	12	3	4	2	0	12	10	6	4	5	9	5	4	10	5	3	14	5	13	8	12	3	11	15	12	10	16	5	11	15	14	6	6
4487	Q9NS69	1	5	5	5	Q9NS69	66.2	15.521	Mitochondrial import receptor subunit TOM22 homolog	TOMM22	TOMM22		TOMM22	10	2	8	10	8	10	3	7	5	7	12	14	11	18	5	10	6	18	14	14	11	21	10	6	13	10	6	5	10	7	11	5	8	5	6	13
1687	P34932;P34932-2	2	30	30	28	P34932	44.2	94.33	Heat shock 70 kDa protein 4	HSPA4	HSPA4		HSPA4	26	2	11	9	2	2	1	2	8	23	12	2	2	6	4	5	8	0	2	8	11	4	2	17	3	4	19	8	10	10	2	12	20	17	11	3
4270	Q9H1E3;Q9H1E3-2	2	12	12	12	Q9H1E3	32.5	27.296	Nuclear ubiquitous casein and cyclin-dependent kinase substrate 1	NUCKS1	NUCKS1		NUCKS1	15	4	3	9	5	4	6	5	6	8	7	15	7	9	4	5	9	18	19	4	15	19	16	9	5	11	2	4	7	3	27	14	11	3	13	13
4154	Q9BWF3;Q9BQ04;Q9BWF3-4;Q9BWF3-3;Q9BWF3-2	5	16	16	11	Q9BWF3	45.1	40.313	RNA-binding protein 4;RNA-binding protein 4B	RBM4;RBM4B	RBM4;RBM4B		RBM4;RBM4B	14	9	10	14	0	9	7	0	8	13	12	7	11	13	4	6	12	1	6	12	11	9	12	11	1	9	10	13	15	7	5	13	13	10	11	5
1663	P32455	1	24	24	17	P32455	40.9	67.93	Interferon-induced guanylate-binding protein 1	GBP1	GBP1		GBP1	3	3	10	11	3	0	0	0	1	17	20	3	0	4	2	1	2	0	0	8	3	0	0	1	3	1	30	12	1	27	0	20	20	31	6	0
4847	Q9Y285;Q9Y285-2	2	14	14	14	Q9Y285	41.7	57.563	Phenylalanine--tRNA ligase alpha subunit	FARSA	FARSA		FARSA	13	10	9	11	7	5	1	2	5	14	9	11	9	17	4	7	9	10	6	15	9	17	0	20	3	10	11	5	11	11	9	13	13	11	14	6
1778	P40261	1	8	8	8	P40261	26.1	29.574	Nicotinamide N-methyltransferase	NNMT	NNMT		NNMT	3	13	10	8	7	7	12	8	10	4	7	4	7	5	10	5	16	5	8	11	7	3	7	14	4	11	9	15	16	8	9	12	7	11	1	6
1819	P42704	1	50	50	49	P42704	38.2	157.9	Leucine-rich PPR motif-containing protein, mitochondrial	LRPPRC	LRPPRC		LRPPRC	41	0	10	46	0	1	9	2	4	40	2	7	11	5	1	3	1	1	1	4	12	0	1	18	0	2	21	7	10	12	2	2	16	2	2	3
2675	Q13435	1	26	26	26	Q13435	32.6	100.23	Splicing factor 3B subunit 2	SF3B2	SF3B2		SF3B2	22	5	9	17	1	5	5	2	8	21	4	10	3	8	5	5	10	5	5	7	19	6	7	13	4	4	12	8	8	13	5	10	12	6	11	5
2892	Q15370;Q15370-2	2	12	12	12	Q15370	66.9	13.133	Transcription elongation factor B polypeptide 2	ELOB	ELOB		TCEB2	9	6	5	9	12	10	8	6	13	8	12	10	12	5	10	15	7	9	5	11	13	9	11	9	2	8	6	11	8	6	6	8	10	9	9	12
395	O43776;O43776-2	2	25	25	25	O43776	46	62.942	Asparagine--tRNA ligase, cytoplasmic	NARS	NARS		NARS	9	8	21	16	1	3	6	1	10	15	5	3	10	11	6	9	8	0	0	8	6	6	11	31	0	11	14	5	11	5	3	9	7	8	11	3
405	O43852;O43852-3;O43852-2;O43852-4;O43852-5;O43852-6;O43852-9;O43852-10;O43852-13;O43852-14;O43852-11;O43852-8;O43852-12;O43852-7;O43852-15	15	14	14	14	O43852	49.5	37.106	Calumenin	CALU	CALU		CALU	14	9	3	2	17	7	10	4	7	3	10	7	10	9	4	11	7	7	9	16	7	9	6	2	3	10	9	7	2	10	2	11	11	20	2	6
3658	Q8WXF1;Q8WXF1-2	2	19	18	18	Q8WXF1	28.5	58.743	Paraspeckle component 1	PSPC1	PSPC1		PSPC1	15	8	10	13	1	13	6	0	6	11	4	12	8	3	9	9	7	7	6	11	16	13	9	7	3	6	12	9	9	8	4	8	10	11	12	8
1523	P27482	1	13	13	12	P27482	75.8	16.891	Calmodulin-like protein 3	CALML3	CALML3		CALML3	3	2	3	22	3	4	6	13	2	17	1	2	4	26	3	20	2	9	2	15	26	20	37	3	2	29	7	15	5	3	2	2	14	6	3	29
2876	Q15185-3;Q15185-4;Q15185;Q15185-2	4	8	8	8	Q15185-3	49.2	14.958	Prostaglandin E synthase 3	PTGES3	PTGES3		PTGES3	10	8	9	14	5	7	5	4	9	3	10	14	7	11	5	8	8	7	5	12	10	8	7	9	2	10	11	6	12	13	9	4	11	14	10	8
4459	Q9NR45	1	14	14	14	Q9NR45	45.7	40.307	Sialic acid synthase	NANS	NANS		NANS	16	11	10	10	6	6	4	4	5	7	2	4	8	13	4	3	3	3	6	10	9	6	5	15	1	10	15	12	11	12	6	20	11	11	10	8
881	P05090	1	11	11	11	P05090	38.1	21.275	Apolipoprotein D	APOD	APOD		APOD	7	8	5	4	7	10	6	14	11	6	8	4	13	4	8	5	29	15	31	2	11	8	3	2	8	3	6	8	7	8	8	3	7	13	5	5
1598	P30419;P30419-2;O60551	3	12	12	12	P30419	25.6	56.806	Glycylpeptide N-tetradecanoyltransferase 1	NMT1;NMT2	NMT1;NMT2		NMT1	5	3	16	10	4	9	4	1	7	11	10	7	10	14	7	7	9	3	5	13	9	10	11	10	2	12	12	8	6	10	3	10	12	8	7	8
1937	P49419-2;P49419;P49419-4	3	26	26	26	P49419-2	56.8	55.366	Alpha-aminoadipic semialdehyde dehydrogenase	ALDH7A1	ALDH7A1		ALDH7A1	34	2	16	0	1	1	2	0	9	0	4	21	13	0	5	4	13	4	1	7	4	6	2	34	1	5	21	12	21	4	3	7	19	5	24	0
59	P0DOX8;B9A064;P0CG04	3	11	2	2	P0DOX8	43.1	22.83	Immunoglobulin lambda-like polypeptide 5;Ig lambda-1 chain C regions	IGLL5;IGLC1	IGLL5;IGLC1		IGLL5;IGLC1	14	19	2	6	0	12	14	3	7	3	9	3	6	9	21	8	4	4	20	16	14	12	20	3	0	13	12	6	2	8	1	13	13	16	3	19
1560	P29373	1	16	16	15	P29373	83.3	15.693	Cellular retinoic acid-binding protein 2	CRABP2	CRABP2		CRABP2	0	10	0	0	1	3	1	3	5	2	0	16	42	4	5	3	13	0	0	5	25	4	1	2	3	5	14	4	10	32	5	5	2	8	11	4
2072	P52943;P52943-2	2	9	9	9	P52943	62.5	22.492	Cysteine-rich protein 2	CRIP2	CRIP2		CRIP2	9	10	9	7	3	10	9	5	12	5	10	8	16	4	8	8	17	4	7	8	13	3	11	10	1	7	6	15	8	10	11	10	5	8	12	8
2268	P62304	1	4	4	4	P62304	42.4	10.803	Small nuclear ribonucleoprotein E	SNRPE	SNRPE		SNRPE	8	11	5	7	14	11	10	7	8	6	12	10	8	10	6	10	9	11	12	9	10	11	8	7	6	7	6	8	7	5	13	8	7	7	7	11
3329	Q7Z6Z7-2;Q7Z6Z7-3;Q7Z6Z7	3	64	64	64	Q7Z6Z7-2	19.8	480.19	E3 ubiquitin-protein ligase HUWE1	HUWE1	HUWE1		HUWE1	64	5	5	15	0	6	4	0	1	9	7	2	5	3	2	1	3	2	0	5	13	2	7	26	1	6	25	15	12	13	0	14	9	25	13	1
2476	Q02790	1	32	32	32	Q02790	74.1	51.804	Peptidyl-prolyl cis-trans isomerase FKBP4;Peptidyl-prolyl cis-trans isomerase FKBP4, N-terminally processed	FKBP4	FKBP4		FKBP4	20	3	2	28	4	4	3	2	7	31	16	3	3	16	4	5	1	1	0	12	4	3	18	5	1	2	12	0	5	9	1	1	6	3	7	1
1097	P10153	1	7	7	7	P10153	23	18.354	Non-secretory ribonuclease	RNASE2	RNASE2		RNASE2	5	11	3	0	7	2	23	22	8	0	11	4	4	10	4	1	3	11	9	8	3	10	2	3	13	6	19	4	0	9	4	3	12	40	4	19
2277	P62333	1	20	20	20	P62333	55.8	44.172	26S protease regulatory subunit 10B	PSMC6	PSMC6		PSMC6	10	2	9	10	1	5	3	0	9	15	11	5	7	9	2	2	7	0	0	8	12	1	6	18	1	8	18	16	15	13	2	12	16	15	13	1
2483	Q02978;Q02978-2	2	21	21	21	Q02978	69.1	34.061	Mitochondrial 2-oxoglutarate/malate carrier protein	SLC25A11	SLC25A11		SLC25A11	13	5	33	13	9	9	7	5	6	3	6	10	11	6	9	3	7	4	4	6	11	7	2	8	2	3	8	8	14	10	8	6	12	2	19	6
3364	Q86VP6;Q86VP6-2;Q86VP6-3	3	53	53	49	Q86VP6	41.3	136.37	Cullin-associated NEDD8-dissociated protein 1	CAND1	CAND1		CAND1	16	1	18	16	0	0	2	1	2	27	4	1	2	4	1	0	1	1	1	7	7	1	1	13	0	7	20	8	2	18	0	7	16	7	4	0
4068	Q9BRA2	1	8	8	8	Q9BRA2	68.3	13.941	Thioredoxin domain-containing protein 17	TXNDC17	TXNDC17		TXNDC17	13	7	9	9	3	14	7	5	8	6	6	8	21	8	6	6	13	4	7	11	13	4	6	10	2	7	8	6	15	11	7	6	9	22	15	6
1268	P15941-7;P15941-17;P15941-11;P15941-8;P15941-4;P15941-3;P15941;P15941-2;P15941-15;P15941-6;P15941-12;P15941-16;P15941-9;P15941-10;P15941-13	15	9	9	9	P15941-7	32.5	27.566	Mucin-1;Mucin-1 subunit alpha;Mucin-1 subunit beta	MUC1	MUC1		MUC1	16	27	8	0	0	5	0	0	9	0	14	19	16	0	40	0	11	5	40	0	10	2	0	6	0	0	0	10	25	15	30	18	1	5	21	0
1314	P17661	1	36	30	30	P17661	59.1	53.535	Desmin	DES	DES		DES	32	7	34	2	8	3	17	11	19	2	7	4	10	3	1	10	13	9	6	2	2	9	6	4	2	4	6	3	5	2	4	4	2	7	9	5
4354	Q9H9B4	1	12	12	12	Q9H9B4	35.1	35.619	Sideroflexin-1	SFXN1	SFXN1		SFXN1	23	10	10	7	9	6	2	4	9	17	6	13	6	4	10	11	7	7	5	5	17	8	4	7	3	6	5	5	9	16	5	5	18	3	10	8
4926	Q9Y3Y2-4;Q9Y3Y2;Q9Y3Y2-3	3	6	6	6	Q9Y3Y2-4	29.7	21.918	Chromatin target of PRMT1 protein	CHTOP	CHTOP		CHTOP	8	6	7	8	6	6	6	5	2	6	9	10	9	10	6	5	8	11	14	8	8	10	6	7	3	6	5	12	11	10	10	12	9	8	10	11
1387	P20674	1	7	7	7	P20674	38	16.762	Cytochrome c oxidase subunit 5A, mitochondrial	COX5A	COX5A		COX5A	11	13	4	11	8	7	7	3	8	5	11	12	13	10	11	13	9	8	11	8	10	10	5	6	4	7	10	9	7	12	14	5	7	5	9	5
1496	P25789;P25789-2	2	12	12	12	P25789	47.5	29.483	Proteasome subunit alpha type-4	PSMA4	PSMA4		PSMA4	8	4	9	11	4	6	6	4	8	9	12	6	5	12	7	7	9	3	2	9	8	4	5	8	2	6	8	9	12	13	3	13	14	11	10	5
1673	P33316;P33316-2	2	8	8	8	P33316	42.5	26.563	Deoxyuridine 5-triphosphate nucleotidohydrolase, mitochondrial	DUT	DUT		DUT	10	3	13	11	8	7	3	3	11	13	16	7	13	12	6	15	10	12	4	5	7	15	12	5	3	12	2	3	6	7	9	13	11	7	9	9
215	O00754-2;O00754	2	18	18	18	O00754-2	21.6	113.61	Lysosomal alpha-mannosidase;Lysosomal alpha-mannosidase A peptide;Lysosomal alpha-mannosidase B peptide;Lysosomal alpha-mannosidase C peptide;Lysosomal alpha-mannosidase D peptide;Lysosomal alpha-mannosidase E peptide	MAN2B1	MAN2B1		MAN2B1	11	9	4	6	7	12	8	10	5	6	7	8	13	6	10	10	10	11	7	8	10	11	6	5	3	7	8	4	12	6	4	5	6	12	7	12
2098	P54136;P54136-2	2	26	26	26	P54136	43.2	75.378	Arginine--tRNA ligase, cytoplasmic	RARS	RARS		RARS	15	5	12	9	4	6	4	1	8	15	11	8	5	9	2	4	10	1	2	6	11	6	2	17	1	8	23	11	8	17	6	12	12	6	6	1
2114	P54886-2;P54886	2	30	30	30	P54886-2	40.7	87.088	Delta-1-pyrroline-5-carboxylate synthase;Glutamate 5-kinase;Gamma-glutamyl phosphate reductase	ALDH18A1	ALDH18A1		ALDH18A1	24	10	8	13	0	8	4	2	5	2	9	11	45	2	0	1	7	0	1	10	7	0	1	38	0	11	23	12	9	0	2	3	12	4	8	0
1693	P35221;P35221-2;P35221-3;P26232-2;P26232-5;P26232;P26232-3;P26232-4;P26232-6;Q9UI47	10	33	33	33	P35221	42.5	100.07	Catenin alpha-1	CTNNA1;CTNNA2;CTNNA3	CTNNA1;CTNNA2;CTNNA3		CTNNA1	16	5	14	12	0	7	5	1	7	7	6	4	8	9	8	11	7	1	1	6	12	9	4	14	2	7	15	6	16	10	5	9	12	8	17	5
1859	P46108	1	14	14	2	P46108	51.6	33.83	Adapter molecule crk	CRK	CRK		CRK	7	11	11	7	11	9	2	9	9	5	10	7	9	12	6	8	10	9	14	6	5	13	9	9	5	8	4	5	11	5	16	9	5	10	8	11
732	P00918	1	20	20	20	P00918	69.2	29.246	Carbonic anhydrase 2	CA2	CA2		CA2	7	20	2	4	3	9	12	5	6	7	13	9	3	3	12	4	3	3	1	2	2	3	2	7	4	8	14	7	8	5	8	2	2	6	106	16
2146	P55795	1	18	11	11	P55795	49.2	49.263	Heterogeneous nuclear ribonucleoprotein H2	HNRNPH2	HNRNPH2		HNRNPH2	21	12	14	12	3	7	3	2	12	8	3	8	11	8	3	2	11	3	4	7	9	14	11	10	0	7	6	14	15	9	13	9	10	8	18	4
536	O75821	1	12	12	12	O75821	29.7	35.611	Eukaryotic translation initiation factor 3 subunit G	EIF3G	EIF3G		EIF3G	9	5	6	12	4	8	3	5	9	9	12	7	6	12	3	11	7	4	6	11	4	14	11	9	3	11	9	11	8	7	9	10	12	8	11	8
2192	P60891;P60891-2	2	17	17	8	P60891	56.3	34.834	Ribose-phosphate pyrophosphokinase 1	PRPS1	PRPS1		PRPS1	13	11	14	14	4	9	5	1	8	14	8	7	13	11	4	2	4	4	1	5	14	4	8	3	3	9	9	9	6	10	2	12	14	11	8	4
4235	Q9GZT3-2;Q9GZT3	2	11	11	11	Q9GZT3-2	81.3	12.122	SRA stem-loop-interacting RNA-binding protein, mitochondrial	SLIRP	SLIRP		SLIRP	10	10	7	10	5	8	12	8	11	9	10	18	17	11	9	12	7	11	12	11	13	5	5	12	2	9	5	9	10	6	12	5	7	6	5	12
2265	P62273;P62273-2	2	4	4	4	P62273	48.2	6.6767	40S ribosomal protein S29	RPS29	RPS29		RPS29	5	12	10	8	11	11	12	11	12	6	11	6	6	9	6	12	11	13	9	8	4	5	7	5	1	8	6	7	7	6	7	4	5	10	11	11
517	O75531	1	9	9	9	O75531	79.8	10.058	Barrier-to-autointegration factor;Barrier-to-autointegration factor, N-terminally processed	BANF1	BANF1		BANF1	9	7	8	7	7	12	10	6	9	10	7	14	10	10	9	15	8	9	10	8	9	9	8	5	6	9	6	6	8	8	11	12	3	7	9	9
3819	Q96D15	1	13	13	13	Q96D15	49.7	37.493	Reticulocalbin-3	RCN3	RCN3		RCN3	3	8	0	7	24	19	12	11	11	6	6	2	7	8	0	6	3	1	8	20	10	4	10	0	3	12	12	9	1	8	1	10	4	10	1	13
1085	P0DOX2;A0A0J9YVY3	2	16	9	2	P0DOX2	46.4	48.462		IGHV7-4-1	IGHV7-4-1			15	15	5	6	3	8	7	8	5	4	9	6	4	9	19	5	5	5	10	14	9	6	10	9	5	11	15	5	5	8	6	11	10	9	6	9
1368	P20042	1	22	22	22	P20042	57.4	38.388	Eukaryotic translation initiation factor 2 subunit 2	EIF2S2	EIF2S2		EIF2S2	9	6	8	8	5	6	6	3	9	11	6	7	7	16	5	5	6	8	4	14	8	8	5	14	0	9	12	10	8	5	10	12	8	8	7	7
2758	Q14166	1	24	24	24	Q14166	45.3	74.403	Tubulin--tyrosine ligase-like protein 12	TTLL12	TTLL12		TTLL12	13	12	3	27	0	13	6	1	12	21	9	6	13	19	9	15	6	3	2	9	11	7	17	6	0	10	9	2	6	14	1	2	10	10	2	6
2896	Q15393;Q15393-3;Q15393-2	3	33	33	33	Q15393	31.8	135.58	Splicing factor 3B subunit 3	SF3B3	SF3B3		SF3B3	13	1	6	19	0	6	5	0	4	17	5	10	6	12	1	4	6	0	2	14	13	6	7	10	3	8	13	11	5	13	0	16	13	6	15	3
1128	P11177-2;P11177;P11177-3	3	13	13	13	P11177-2	55.4	37.2	Pyruvate dehydrogenase E1 component subunit beta, mitochondrial	PDHB	PDHB		PDHB	22	7	17	11	0	6	3	0	8	6	7	24	15	4	7	2	8	3	0	4	15	4	3	16	1	6	11	11	9	14	1	6	11	10	26	4
1540	P28072	1	6	6	6	P28072	25.1	25.357	Proteasome subunit beta type-6	PSMB6	PSMB6		PSMB6	8	6	7	9	6	13	9	12	15	5	5	5	6	15	11	15	6	15	8	7	7	10	8	7	6	7	9	7	11	3	10	5	5	5	12	10
3353	Q86U42-2;Q86U42;Q92843-2;A6NDY0-2;A6NDY0;A6NDY0-4	6	11	11	11	Q86U42-2	50.3	31.496	Polyadenylate-binding protein 2	PABPN1;BCL2L2;PABPN1L	PABPN1;BCL2L2;PABPN1L		PABPN1	9	7	13	8	8	6	4	4	6	6	6	6	11	11	4	9	5	9	6	7	10	9	11	6	5	7	7	8	10	11	13	12	11	6	13	10
1109	P10606	1	7	7	7	P10606	35.7	13.696	Cytochrome c oxidase subunit 5B, mitochondrial	COX5B	COX5B		COX5B	16	14	3	10	5	6	5	2	12	7	7	15	10	7	11	7	8	6	7	6	8	10	9	10	3	8	10	11	14	9	8	6	9	5	8	5
2280	P62495;P62495-2	2	16	16	16	P62495	36.4	49.03	Eukaryotic peptide chain release factor subunit 1	ETF1	ETF1		ETF1	13	7	8	6	6	3	9	5	6	10	8	7	10	10	5	7	7	5	6	10	9	12	7	9	2	9	12	9	7	6	5	17	7	9	11	6
2790	Q14624;Q14624-3;Q14624-2;Q14624-4;CON__Q3T052	5	25	25	25	Q14624	29.1	103.36	Inter-alpha-trypsin inhibitor heavy chain H4;70 kDa inter-alpha-trypsin inhibitor heavy chain H4;35 kDa inter-alpha-trypsin inhibitor heavy chain H4	ITIH4	ITIH4		ITIH4	6	11	13	3	3	19	10	14	10	4	20	3	7	2	9	12	3	3	33	11	18	7	6	4	12	3	7	11	4	7	12	5	3	18	7	2
350	O43396	1	13	13	13	O43396	62.6	32.251	Thioredoxin-like protein 1	TXNL1	TXNL1		TXNL1	6	3	15	8	0	3	0	1	16	8	7	8	10	9	3	12	12	1	4	8	7	5	11	19	3	11	14	8	13	4	9	4	7	9	11	12
2328	P63167	1	8	8	5	P63167	65.2	10.366	Dynein light chain 1, cytoplasmic	DYNLL1	DYNLL1		DYNLL1	6	11	8	15	9	10	9	9	14	9	8	6	6	15	9	9	5	8	5	10	9	8	12	8	2	11	9	9	9	7	7	4	6	11	7	12
4754	Q9UKK9	1	11	11	11	Q9UKK9	47	24.327	ADP-sugar pyrophosphatase	NUDT5	NUDT5		NUDT5	3	8	10	7	5	4	6	4	5	2	9	10	13	6	3	11	10	5	3	5	12	11	12	7	2	9	3	9	17	11	6	13	11	14	5	5
1691	P35080-2	1	8	8	4	P35080-2	45.7	15.088	Profilin-2	PFN2	PFN2		PFN2	4	4	7	11	13	5	11	9	6	9	10	5	4	12	3	9	5	15	2	9	13	9	16	4	6	7	7	11	7	5	12	9	11	4	3	17
1813	P42330;P42330-2	2	24	13	13	P42330	65.9	36.853	Aldo-keto reductase family 1 member C3	AKR1C3	AKR1C3		AKR1C3	1	5	6	43	0	2	1	4	19	30	4	13	4	11	4	6	11	21	0	0	0	26	19	13	0	29	3	2	37	0	8	3	5	1	9	21
3091	Q5JTV8	1	21	21	1	Q5JTV8	45.5	66.248	Torsin-1A-interacting protein 1	TOR1AIP1	TOR1AIP1		TOR1AIP1	22	6	8	8	5	6	5	3	10	8	9	8	12	5	5	6	10	7	7	6	9	7	4	9	2	7	7	6	9	10	8	8	10	7	24	9
1843	P43487-2;P43487	2	8	8	8	P43487-2	61	23.239	Ran-specific GTPase-activating protein	RANBP1	RANBP1		RANBP1	8	5	5	16	2	11	6	5	8	15	8	6	9	11	5	13	6	5	6	8	9	10	10	8	1	9	10	8	8	7	4	6	11	7	8	6
2427	Q00325-2;Q00325	2	12	12	12	Q00325-2	28.8	39.958	Phosphate carrier protein, mitochondrial	SLC25A3	SLC25A3		SLC25A3	19	6	27	12	4	5	5	1	8	8	9	12	5	5	15	6	5	4	2	5	15	4	3	12	4	4	8	9	6	10	5	6	7	4	15	3
1273	P16112-2;P16112;P16112-3	3	29	29	29	P16112-2	12.2	246.3	Aggrecan core protein;Aggrecan core protein 2	ACAN	ACAN		ACAN	1	0	0	11	0	0	1	1	71	0	0	6	8	28	0	0	0	0	0	0	0	24	123	0	0	80	0	0	0	0	0	0	3	0	0	0
3951	Q96QK1	1	23	23	23	Q96QK1	33.5	91.706	Vacuolar protein sorting-associated protein 35	VPS35	VPS35		VPS35	7	5	18	17	1	9	8	3	6	12	6	6	7	9	3	4	5	2	2	8	7	5	5	12	4	7	18	8	6	13	4	7	9	4	9	5
4515	Q9NUQ9;Q9NUQ9-2	2	14	14	12	Q9NUQ9	61.7	36.748	Protein FAM49B	FAM49B	FAM49B		FAM49B	9	4	14	8	9	5	3	2	5	12	10	1	10	13	6	11	18	5	2	6	6	8	1	7	6	5	11	4	4	13	3	10	9	8	7	6
323	O15511;O15511-2	2	8	8	7	O15511	66.9	16.32	Actin-related protein 2/3 complex subunit 5	ARPC5	ARPC5		ARPC5	3	9	9	7	10	7	4	4	8	6	9	7	6	7	6	6	5	7	4	10	10	4	7	7	4	6	10	7	7	9	5	9	12	18	9	5
1330	P18085	1	9	6	6	P18085	52.8	20.511	ADP-ribosylation factor 4	ARF4	ARF4		ARF4	9	9	9	5	18	11	9	10	10	5	9	8	8	9	6	8	7	5	6	7	3	6	6	6	7	6	7	8	7	7	7	11	8	8	9	7
1544	P28331;P28331-2;P28331-4;P28331-5;P28331-3	5	32	32	32	P28331	55.8	79.467	NADH-ubiquinone oxidoreductase 75 kDa subunit, mitochondrial	NDUFS1	NDUFS1		NDUFS1	23	7	5	18	0	4	1	0	7	13	3	4	8	5	6	3	5	0	0	3	16	3	2	19	0	7	16	10	26	8	1	7	19	5	31	2
2163	P56537;P56537-2	2	7	7	7	P56537	45.7	26.599	Eukaryotic translation initiation factor 6	EIF6	EIF6		EIF6	10	11	8	9	8	12	7	10	6	2	8	11	9	11	5	7	7	21	7	11	5	8	6	5	8	5	8	5	8	9	12	8	5	9	7	15
310	O15371-2;O15371-3;O15371	3	21	21	21	O15371-2	46.5	58.14	Eukaryotic translation initiation factor 3 subunit D	EIF3D	EIF3D		EIF3D	14	5	9	17	0	4	4	2	10	9	7	2	6	9	3	5	3	1	0	19	4	8	4	7	0	11	16	9	10	10	0	9	10	11	9	7
1638	P31327;P31327-3;P31327-2	3	81	81	78	P31327	55.5	164.94	Carbamoyl-phosphate synthase [ammonia], mitochondrial	CPS1	CPS1		CPS1	1	38	0	0	0	1	0	0	1	0	1	0	1	0	0	0	8	1	33	0	0	3	0	237	0	38	23	1	8	0	0	10	0	0	1	0
756	P01619	1	6	6	3	P01619	46.6	12.557	Ig kappa chain V-III region B6	IGKV3-20	IGKV3-20			6	9	7	10	2	9	13	7	5	5	10	6	5	7	17	7	7	3	10	12	12	5	12	6	7	10	8	9	4	13	6	9	7	9	7	6
890	P05155-2;P05155;P05155-3	3	14	14	14	P05155-2	30.8	49.757	Plasma protease C1 inhibitor	SERPING1	SERPING1		SERPING1	8	10	9	7	5	12	10	13	15	4	23	4	9	6	20	9	6	3	16	9	14	4	9	3	8	7	9	7	3	13	5	6	5	7	7	3
4961	Q9Y5M8	1	14	14	14	Q9Y5M8	60.1	29.702	Signal recognition particle receptor subunit beta	SRPRB	SRPRB		SRPRB	11	11	8	5	7	7	3	3	8	4	8	8	10	9	6	3	6	12	6	13	7	8	9	8	5	9	7	11	10	7	6	10	12	8	13	9
383	O43684-2;O43684	2	15	15	15	O43684-2	50.6	36.954	Mitotic checkpoint protein BUB3	BUB3	BUB3		BUB3	17	7	3	11	4	6	4	1	6	12	8	7	6	9	5	6	6	3	1	9	13	9	11	10	0	6	10	13	10	10	7	15	15	10	12	4
3525	Q8NBJ5	1	21	21	21	Q8NBJ5	34.4	71.635	Procollagen galactosyltransferase 1	COLGALT1	COLGALT1		COLGALT1	7	11	5	8	17	13	7	4	5	10	7	6	4	13	7	16	5	0	4	9	6	3	4	1	1	6	13	8	2	12	0	11	14	13	4	6
1924	P49207	1	11	11	11	P49207	43.6	13.293	60S ribosomal protein L34	RPL34	RPL34		RPL34	7	8	9	10	12	10	8	11	2	4	9	5	4	12	5	4	5	8	12	9	5	8	4	5	6	7	5	10	8	9	12	7	7	15	6	13
3175	Q6IAA8	1	8	8	8	Q6IAA8	65.2	17.745	Ragulator complex protein LAMTOR1	LAMTOR1	LAMTOR1		LAMTOR1	7	9	17	6	16	7	4	8	8	4	8	10	10	5	6	7	9	8	6	7	9	7	6	3	6	6	6	4	13	6	2	8	6	15	12	11
4133	Q9BV40	1	7	7	7	Q9BV40	53	11.438	Vesicle-associated membrane protein 8	VAMP8	VAMP8		VAMP8	12	7	14	2	6	5	2	4	3	1	9	6	16	6	4	10	6	13	9	3	10	9	4	7	9	3	8	9	21	20	6	4	5	12	16	4
4963	Q9Y5P6;Q9Y5P6-2	2	13	13	13	Q9Y5P6	43.1	39.834	Mannose-1-phosphate guanyltransferase beta	GMPPB	GMPPB		GMPPB	13	8	12	9	1	9	5	3	10	2	12	8	11	4	13	3	5	2	2	9	9	3	3	11	1	6	11	11	10	5	5	15	11	13	17	4
2217	P61221	1	28	28	28	P61221	45.1	67.314	ATP-binding cassette sub-family E member 1	ABCE1	ABCE1		ABCE1	15	2	5	8	3	4	5	2	5	18	45	3	6	8	2	5	8	3	2	13	8	3	4	12	2	11	15	5	10	7	4	11	11	11	8	4
2663	Q13363;Q13363-2	2	15	15	9	Q13363	35.9	47.535	C-terminal-binding protein 1	CTBP1	CTBP1		CTBP1	15	8	10	13	1	11	4	4	10	11	4	11	8	7	8	5	9	2	1	8	8	4	5	13	2	6	8	8	9	14	4	9	9	9	11	7
3814	Q96CT7	1	14	14	14	Q96CT7	50.2	25.835	Coiled-coil domain-containing protein 124	CCDC124	CCDC124		CCDC124	9	8	5	4	8	7	5	4	6	2	5	7	9	14	1	10	5	11	16	12	9	10	11	1	4	11	6	11	6	5	12	12	9	12	6	16
176	O00303	1	12	12	12	O00303	33.1	37.563	Eukaryotic translation initiation factor 3 subunit F	EIF3F	EIF3F		EIF3F	7	9	6	13	4	7	2	2	7	8	8	5	7	9	4	5	5	5	6	12	5	11	5	9	4	7	9	6	8	6	4	11	11	12	10	10
1208	P13861;P13861-2	2	22	22	19	P13861	56.9	45.518	cAMP-dependent protein kinase type II-alpha regulatory subunit	PRKAR2A	PRKAR2A		PRKAR2A	22	4	19	2	3	5	3	1	7	2	8	17	14	6	1	1	10	3	3	2	13	4	2	16	2	7	10	11	17	13	3	7	8	10	20	5
1768	P39060-2;P39060-1;P39060	3	18	18	18	P39060-2	15.2	135.76	Collagen alpha-1(XVIII) chain;Endostatin	COL18A1	COL18A1		COL18A1	7	10	8	3	13	18	13	11	16	0	7	12	12	1	16	5	11	4	8	8	3	1	13	10	15	4	1	5	8	4	18	4	0	2	11	6
490	O75347;O75347-2	2	11	11	11	O75347	63.9	12.855	Tubulin-specific chaperone A	TBCA	TBCA		TBCA	7	4	6	6	9	5	5	6	5	10	7	10	6	8	5	9	9	8	11	9	11	11	5	6	9	8	6	6	6	5	8	10	7	11	9	9
3933	Q96NY7-2;Q96NY7	2	27	27	25	Q96NY7-2	69	70.995	Chloride intracellular channel protein 6	CLIC6	CLIC6		CLIC6	35	10	14	2	0	0	10	1	0	0	0	0	45	0	0	0	15	0	13	0	0	9	2	17	0	4	4	52	28	1	0	9	1	1	5	0
4039	Q99873-3;Q99873-2;Q99873-4;Q99873;Q9NR22-2;Q9NR22	6	15	15	15	Q99873-3	45.2	39.602	Protein arginine N-methyltransferase 1	PRMT1;PRMT8	PRMT1;PRMT8		PRMT1	7	3	1	15	1	6	10	1	7	24	6	5	4	15	4	3	7	1	1	22	6	3	8	9	2	6	23	8	8	11	2	5	13	12	6	2
2727	Q13885	1	32	8	2	Q13885	73	49.906	Tubulin beta-2A chain	TUBB2A	TUBB2A		TUBB2A	12	4	5	5	11	9	13	2	8	8	2	8	10	10	1	5	6	2	1	11	11	7	7	10	1	4	11	26	2	7	0	1	4	11	5	3
1136	P11310;P11310-2	2	19	19	19	P11310	42	46.588	Medium-chain specific acyl-CoA dehydrogenase, mitochondrial	ACADM	ACADM		ACADM	18	7	18	10	3	10	8	0	5	3	15	20	8	4	3	0	14	0	4	4	0	1	3	21	0	5	16	8	9	10	6	8	7	6	29	4
1536	P28065;P28065-2	2	11	11	11	P28065	54.8	23.264	Proteasome subunit beta type-9	PSMB9	PSMB9		PSMB9	9	16	11	8	13	2	2	3	4	7	11	5	3	4	6	2	7	2	0	4	8	5	0	0	9	0	4	8	4	18	4	20	13	20	6	3
2339	P63313;CON__P21752	2	7	5	5	P63313	88.6	5.0256	Thymosin beta-10	TMSB10	TMSB10		TMSB10	8	7	7	4	20	8	2	7	6	4	13	5	7	6	5	5	9	8	10	9	6	8	5	3	5	9	6	6	15	13	6	6	7	13	4	10
2553	Q08257;Q08257-3;Q08257-2	3	20	20	20	Q08257	70.2	35.206	Quinone oxidoreductase	CRYZ	CRYZ		CRYZ	26	7	31	1	4	9	3	3	7	0	2	33	13	2	17	5	9	1	0	4	4	2	1	12	1	2	8	8	15	5	3	3	8	3	35	5
1404	P21397;P21397-2	2	24	24	22	P21397	52.9	59.681	Amine oxidase [flavin-containing] A	MAOA	MAOA		MAOA	3	8	36	10	0	4	0	0	1	3	1	23	8	2	2	1	7	0	3	1	7	2	3	71	0	22	14	10	34	0	21	2	8	0	22	1
1504	P26368-2;P26368	2	16	16	16	P26368-2	50.3	53.12	Splicing factor U2AF 65 kDa subunit	U2AF2	U2AF2		U2AF2	13	5	5	11	1	12	3	0	4	13	10	10	9	18	5	3	11	2	1	18	10	6	9	9	0	5	6	11	8	7	3	9	8	11	10	4
199	O00515	1	26	26	26	O00515	52.6	57.13	Ladinin-1	LAD1	LAD1		LAD1	12	8	6	21	0	3	0	4	13	21	5	1	11	21	6	2	9	8	2	6	0	8	7	11	0	12	19	1	24	12	2	1	7	5	28	11
1147	P11766	1	17	17	17	P11766	38	39.724	Alcohol dehydrogenase class-3	ADH5	ADH5		ADH5	11	3	11	13	1	8	3	1	5	11	4	8	6	8	4	7	5	0	0	6	10	4	8	34	0	13	12	3	18	9	0	9	16	4	22	9
1694	P35222	1	24	20	20	P35222	37	85.496	Catenin beta-1	CTNNB1	CTNNB1		CTNNB1	13	6	12	12	0	9	5	2	20	4	7	7	14	6	9	7	5	2	0	9	10	7	3	19	0	5	7	4	6	3	9	1	9	3	24	4
2184	P60468	1	3	3	3	P60468	37.5	9.9743	Protein transport protein Sec61 subunit beta	SEC61B	SEC61B		SEC61B	6	8	9	9	10	9	9	9	9	4	6	7	5	8	7	8	8	7	7	10	7	7	10	5	4	10	4	8	8	5	8	8	9	9	8	9
899	P05362	1	18	18	18	P05362	30.3	57.825	Intercellular adhesion molecule 1	ICAM1	ICAM1		ICAM1	20	3	16	1	6	5	1	5	2	3	11	26	14	2	2	1	5	6	7	4	9	1	3	0	4	4	11	4	3	12	0	9	5	13	3	3
1820	P42765	1	22	22	22	P42765	56.9	41.924	3-ketoacyl-CoA thiolase, mitochondrial	ACAA2	ACAA2		ACAA2	30	7	22	1	2	4	5	1	4	1	4	39	15	1	4	3	5	1	1	1	4	0	2	7	0	4	14	9	13	9	0	4	4	7	25	4
2438	Q00796;Q00796-2	2	16	16	16	Q00796	57.7	38.324	Sorbitol dehydrogenase	SORD	SORD		SORD	12	15	9	14	0	8	4	0	8	5	2	3	10	8	2	4	10	9	3	6	9	3	8	18	0	11	8	10	14	7	9	13	13	7	22	2
2352	P68400;Q8NEV1;P68400-2	3	14	14	14	P68400	48.3	45.143	Casein kinase II subunit alpha;Casein kinase II subunit alpha 3	CSNK2A1;CSNK2A3	CSNK2A1;CSNK2A3	CSNK2A1	CSNK2A1;CSNK2A3	6	12	9	9	5	9	7	3	9	12	8	6	8	6	5	16	4	8	2	8	12	7	10	11	5	8	5	6	9	5	5	11	10	6	8	9
3057	Q53GG5-2;Q53GG5;Q53GG5-3	3	14	14	14	Q53GG5-2	69.9	34.279	PDZ and LIM domain protein 3	PDLIM3	PDLIM3		PDLIM3	3	7	5	10	0	8	9	1	21	11	1	2	8	3	4	4	7	1	4	9	4	4	11	1	0	13	3	20	2	8	0	1	2	23	3	4
4108	Q9BTV4	1	17	17	17	Q9BTV4	53.5	44.875	Transmembrane protein 43	TMEM43	TMEM43		TMEM43	14	0	11	9	25	8	2	4	3	3	7	19	6	8	5	11	3	7	0	3	6	4	3	5	7	4	10	4	7	17	0	4	0	9	14	6
1423	P22102;P22102-2	2	30	30	30	P22102	35.5	107.77	Trifunctional purine biosynthetic protein adenosine-3;Phosphoribosylamine--glycine ligase;Phosphoribosylformylglycinamidine cyclo-ligase;Phosphoribosylglycinamide formyltransferase	GART	GART		GART	11	3	8	13	0	9	5	0	8	18	9	2	9	5	1	2	7	2	0	5	6	5	2	8	0	1	15	9	12	14	1	5	18	15	5	1
1720	P35613-2;P35613;P35613-3;P35613-4	4	8	8	8	P35613-2	36.8	29.221	Basigin	BSG	BSG		BSG	8	5	6	10	10	14	2	7	10	7	8	3	3	11	4	8	6	8	9	8	7	7	8	0	7	5	7	6	5	11	8	6	10	8	3	6
929	P06730;P06730-2;P06730-3	3	7	7	7	P06730	42.4	25.097	Eukaryotic translation initiation factor 4E	EIF4E	EIF4E		EIF4E	8	7	6	7	7	7	3	2	9	7	7	5	7	8	6	7	8	5	7	11	7	4	5	8	2	10	9	8	11	8	6	11	11	13	8	7
714	P00492	1	9	9	8	P00492	48.2	24.579	Hypoxanthine-guanine phosphoribosyltransferase	HPRT1	HPRT1		HPRT1	6	7	4	8	8	8	4	6	3	7	6	5	4	12	3	15	6	10	0	11	9	8	6	3	12	8	2	4	3	11	5	12	11	13	5	8
455	O60763;O60763-2;REV__Q5VZ89-5;REV__Q5VZ89-3;REV__Q5VZ89;REV__Q5VZ89-7	6	26	26	26	O60763	32.5	107.89	General vesicular transport factor p115	USO1	USO1		USO1	29	6	7	3	4	5	3	1	2	8	4	6	6	2	4	2	7	3	3	6	4	3	2	14	1	4	17	11	9	17	3	8	8	7	10	3
1004	P08571	1	12	12	12	P08571	36	40.076	Monocyte differentiation antigen CD14;Monocyte differentiation antigen CD14, urinary form;Monocyte differentiation antigen CD14, membrane-bound form	CD14	CD14		CD14	2	5	9	7	19	11	4	6	4	9	7	3	4	7	7	2	9	7	9	8	8	3	6	2	11	7	13	11	6	6	3	11	6	10	4	8
1057	P09668	1	10	10	10	P09668	24.5	37.393	Pro-cathepsin H;Cathepsin H mini chain;Cathepsin H;Cathepsin H heavy chain;Cathepsin H light chain	CTSH	CTSH		CTSH	13	0	35	2	3	12	7	3	3	1	2	19	7	6	4	1	15	6	4	8	2	7	3	8	2	4	7	11	10	6	1	17	4	10	20	5
2782	Q14498-2;Q14498;Q14498-3;Q86U06-3;Q86U06-4;Q86U06-5;Q86U06-2;Q86U06	8	13	13	13	Q14498-2	30.7	58.656	RNA-binding protein 39	RBM39;RBM23	RBM39;RBM23		RBM39	9	10	7	11	3	10	8	5	7	13	6	8	10	11	3	8	6	7	5	8	7	9	8	8	2	7	6	9	7	4	9	11	10	7	7	9
1978	P50213;P50213-2	2	16	16	16	P50213	38.5	39.591	Isocitrate dehydrogenase [NAD] subunit alpha, mitochondrial	IDH3A	IDH3A		IDH3A	20	7	15	14	4	6	2	2	6	14	7	10	12	7	6	5	6	5	0	5	14	3	5	6	0	9	14	7	9	7	2	5	8	7	10	4
2205	P61026	1	10	9	8	P61026	48	22.541	Ras-related protein Rab-10	RAB10	RAB10		RAB10	8	8	8	8	8	8	6	7	11	9	4	5	6	9	8	5	6	5	4	10	7	5	6	8	3	9	6	9	12	6	4	7	3	8	9	10
2972	Q16630-3;Q16630;Q16630-2	3	13	13	13	Q16630-3	24.7	52.325	Cleavage and polyadenylation specificity factor subunit 6	CPSF6	CPSF6		CPSF6	9	6	7	7	4	7	7	4	7	7	8	7	9	8	5	3	9	5	8	9	8	9	9	11	2	5	4	8	6	9	6	9	13	7	15	5
4182	Q9BY44-3;Q9BY44;Q9BY44-4;Q9BY44-2	4	20	20	20	Q9BY44-3	52.5	62.288	Eukaryotic translation initiation factor 2A;Eukaryotic translation initiation factor 2A, N-terminally processed	EIF2A	EIF2A		EIF2A	11	0	9	15	1	3	4	2	4	11	9	7	3	9	3	6	8	7	1	12	8	11	10	8	0	11	10	7	5	7	5	13	8	9	6	10
4273	Q9H223	1	21	19	17	Q9H223	45.5	61.174	EH domain-containing protein 4	EHD4	EHD4		EHD4	17	6	13	3	8	5	4	4	5	4	4	5	7	12	5	5	6	5	2	5	4	3	4	7	3	8	14	5	3	11	4	6	5	12	13	5
4347	Q9H8Y8;Q9H8Y8-3;Q9H8Y8-2	3	9	9	9	Q9H8Y8	30.8	47.145	Golgi reassembly-stacking protein 2	GORASP2	GORASP2		GORASP2	13	2	15	8	2	3	1	1	9	7	6	9	10	8	6	5	8	6	3	6	10	9	7	6	0	8	9	10	13	7	4	10	6	9	15	6
2196	P60981;P60981-2	2	13	11	11	P60981	66.1	18.506	Destrin	DSTN	DSTN		DSTN	8	11	11	7	4	9	7	6	10	8	3	4	10	3	6	8	7	5	2	8	9	7	8	13	4	6	6	9	14	8	4	5	7	8	8	7
2542	Q07812-5;Q07812-8;Q07812;Q07812-2;Q07812-7;Q07812-6;Q07812-4;Q07812-3	8	8	8	8	Q07812-5	51.2	18.129	Apoptosis regulator BAX	BAX	BAX		BAX	5	4	11	7	10	5	3	9	6	2	5	5	6	8	7	5	10	8	4	7	6	4	3	12	8	4	7	9	10	5	4	6	13	19	11	8
2722	Q13835-2;Q13835	2	29	29	29	Q13835-2	48.1	80.496	Plakophilin-1	PKP1	PKP1		PKP1	0	0	0	33	0	1	1	6	0	37	0	0	1	46	0	13	0	2	0	8	0	35	47	16	1	19	14	2	2	0	0	0	0	0	0	19
3960	Q96RQ9;Q96RQ9-2	2	25	25	25	Q96RQ9	47.3	62.88	L-amino-acid oxidase	IL4I1	IL4I1		IL4I1	1	4	12	1	18	17	3	4	0	6	31	4	2	1	1	1	5	3	1	2	7	1	0	1	1	1	4	13	0	32	0	22	7	26	3	3
372	O43598;O43598-2	2	7	7	7	O43598	44.3	19.108	2-deoxynucleoside 5-phosphate N-hydrolase 1	DNPH1	DNPH1		DNPH1	7	9	9	6	5	4	6	9	4	0	4	7	5	7	3	9	5	9	6	10	5	8	2	9	7	6	4	7	12	11	8	10	10	8	15	9
2684	Q13501;Q13501-2	2	20	20	20	Q13501	71.4	47.687	Sequestosome-1	SQSTM1	SQSTM1		SQSTM1	18	3	46	8	1	5	3	1	6	14	4	14	8	7	3	4	3	21	0	7	4	3	6	6	0	9	4	4	2	10	2	11	10	11	6	5
4986	Q9Y696	1	17	17	17	Q9Y696	66.4	28.772	Chloride intracellular channel protein 4	CLIC4	CLIC4		CLIC4	4	3	4	12	9	3	3	2	8	4	4	9	2	10	1	5	2	2	3	9	3	3	8	3	1	5	6	10	2	10	2	9	6	15	16	8
571	O94760;O94760-2	2	21	21	20	O94760	73.3	31.121	N(G),N(G)-dimethylarginine dimethylaminohydrolase 1	DDAH1	DDAH1		DDAH1	14	6	12	0	4	5	1	3	3	0	4	37	25	3	11	3	11	4	4	0	3	2	1	13	2	3	3	9	16	13	7	5	1	11	44	4
928	P06727;CON__Q32PJ2	2	26	26	26	P06727	58.3	45.398	Apolipoprotein A-IV	APOA4	APOA4		APOA4	8	3	18	3	2	8	0	9	7	5	11	6	17	2	6	20	9	7	23	0	18	1	8	10	3	9	5	14	4	15	4	1	8	4	17	7
1098	P10155-3;P10155-5;P10155-4;P10155;P10155-2	5	21	21	21	P10155-3	39.2	58.482	60 kDa SS-A/Ro ribonucleoprotein	TROVE2	TROVE2		TROVE2	14	2	11	6	2	5	5	0	7	6	10	13	14	6	6	3	12	3	1	6	17	5	7	11	0	6	7	6	10	12	2	8	4	5	16	3
2350	P68366-2;P68366	2	31	5	5	P68366-2	66.3	48.328	Tubulin alpha-4A chain	TUBA4A	TUBA4A		TUBA4A	15	4	7	3	1	8	3	4	3	13	6	11	10	14	3	6	8	4	3	10	2	6	9	9	2	13	14	7	7	13	4	7	8	14	12	3
4894	Q9Y383	1	15	15	1	Q9Y383	41.3	46.513	Putative RNA-binding protein Luc7-like 2	LUC7L2	LUC7L2		LUC7L2	9	2	8	14	1	4	13	0	3	6	6	8	10	11	2	6	4	4	2	18	10	9	7	6	0	6	8	6	8	10	3	8	20	9	13	6
328	O15533-2;O15533;O15533-3;O15533-4	4	7	7	7	O15533-2	21.4	43.885	Tapasin	TAPBP	TAPBP		TAPBP	5	11	9	11	7	7	3	1	5	8	13	4	1	5	6	2	4	3	0	3	7	2	1	2	1	4	18	9	4	16	2	16	19	12	4	4
740	P01023;P20742-2;P20742;CON__ENSEMBL:ENSBTAP00000024146	4	45	45	45	P01023	37.9	163.29	Alpha-2-macroglobulin	A2M;PZP	A2M;PZP		A2M	49	3	13	3	0	4	3	5	2	2	10	4	4	2	23	4	6	1	6	5	15	2	8	11	4	4	35	6	4	3	4	4	6	14	4	1
2130	P55145	1	10	10	10	P55145	51.6	20.7	Mesencephalic astrocyte-derived neurotrophic factor	MANF	MANF		MANF	7	14	4	5	5	9	14	5	5	3	4	3	3	3	10	6	3	5	10	12	11	2	7	10	9	3	8	7	7	8	7	9	9	10	6	4
3655	Q8WX93-3;Q8WX93;Q8WX93-8;Q8WX93-5;Q8WX93-4;Q8WX93-2;Q8WX93-9;Q8WX93-6;Q86TC9-2;Q86TC9	10	30	30	13	Q8WX93-3	37.7	108.63	Palladin	PALLD;MYPN	PALLD;MYPN		PALLD	4	7	2	16	0	10	4	4	16	11	5	4	4	15	0	8	3	0	2	10	3	6	9	7	0	14	13	7	2	8	0	1	5	29	3	9
1002	P08559-3;P08559;P08559-4;P08559-2;P29803	5	19	19	19	P08559-3	53.2	40.188	Pyruvate dehydrogenase E1 component subunit alpha, somatic form, mitochondrial	PDHA1;PDHA2	PDHA1;PDHA2		PDHA1	17	6	13	9	1	5	4	2	8	8	5	23	10	1	2	4	7	4	5	4	9	3	3	15	5	4	5	8	8	6	3	5	8	4	22	1
1884	P47813	1	8	8	2	P47813	52.1	16.46	Eukaryotic translation initiation factor 1A, X-chromosomal	EIF1AX	EIF1AX		EIF1AX	5	14	3	6	14	4	9	6	7	7	5	5	6	11	5	6	5	11	11	7	6	13	8	4	4	7	5	2	6	8	7	6	5	7	9	11
2094	P53992;P53992-2	2	18	18	18	P53992	24.5	118.32	Protein transport protein Sec24C	SEC24C	SEC24C		SEC24C	12	13	10	9	1	6	9	1	9	4	13	6	9	3	5	2	7	1	1	10	7	2	2	8	1	5	13	10	6	11	2	16	10	13	10	1
3953	Q96QR8;Q9UJV8-2;Q9UJV8	3	13	11	11	Q96QR8	41.7	33.24	Transcriptional activator protein Pur-beta	PURB;PURG	PURB;PURG		PURB	14	5	9	8	6	10	7	5	5	9	6	7	6	12	3	5	6	6	6	10	5	9	7	5	5	7	4	5	5	11	9	8	9	8	7	11
512	O75489;O75489-2	2	10	10	10	O75489	33	30.241	NADH dehydrogenase [ubiquinone] iron-sulfur protein 3, mitochondrial	NDUFS3	NDUFS3		NDUFS3	5	12	7	10	5	5	6	7	10	7	9	6	9	11	6	7	9	10	6	5	6	9	7	10	2	9	5	4	10	7	7	5	11	7	8	7
2588	Q12792;Q12792-3;Q12792-4	3	14	12	12	Q12792	39.7	40.282	Twinfilin-1	TWF1	TWF1		TWF1	8	9	11	15	5	6	2	2	5	8	4	2	6	10	9	4	5	3	3	7	3	6	9	4	4	6	8	7	13	6	4	5	11	10	8	6
796	P02511	1	18	18	18	P02511	73.7	20.159	Alpha-crystallin B chain	CRYAB	CRYAB		CRYAB	4	2	8	2	1	12	6	11	5	3	0	3	3	5	1	71	6	0	2	14	0	8	32	1	0	19	0	5	2	0	1	2	5	1	6	10
1235	P14854	1	10	10	10	P14854	83.7	10.192	Cytochrome c oxidase subunit 6B1	COX6B1	COX6B1		COX6B1	7	12	2	3	11	5	8	8	7	2	11	19	18	11	7	8	13	14	6	6	9	15	2	9	3	4	7	6	9	5	11	6	4	4	9	6
3537	Q8NC56;Q8NC56-2	2	15	15	15	Q8NC56	35	56.974	LEM domain-containing protein 2	LEMD2	LEMD2		LEMD2	7	6	16	7	6	9	2	3	9	3	2	9	11	10	8	0	9	4	4	4	8	11	9	10	1	9	2	5	6	7	4	10	9	4	16	7
1487	P25325-2	1	14	14	1	P25325-2	53.3	35.249	3-mercaptopyruvate sulfurtransferase	MPST	MPST		MPST	10	7	6	10	1	6	2	1	5	5	3	13	14	5	8	7	6	3	4	2	7	11	8	11	4	7	5	8	24	8	1	5	7	4	18	7
3806	Q96C86	1	14	14	14	Q96C86	47.5	38.608	m7GpppX diphosphatase	DCPS	DCPS		DCPS	8	6	6	6	5	6	5	6	3	6	7	8	14	4	4	7	9	10	5	5	8	5	3	5	7	4	4	18	5	10	7	7	6	14	19	7
1019	P08727	1	54	2	2	P08727	96.5	44.105	Keratin, type I cytoskeletal 19	KRT19	KRT19		KRT19	14	5	9	3	0	8	0	12	9	4	0	10	15	27	1	2	11	11	11	0	13	10	10	6	9	13	4	8	14	13	3	2	21	5	2	5
1926	P49257	1	8	8	8	P49257	26.1	57.548	Protein ERGIC-53	LMAN1	LMAN1		LMAN1	15	7	10	8	1	8	6	3	4	6	4	5	4	6	9	9	5	3	3	8	9	5	7	13	0	6	13	8	6	8	3	8	6	6	11	3
2272	P62314	1	4	4	4	P62314	37.8	13.281	Small nuclear ribonucleoprotein Sm D1	SNRPD1	SNRPD1		SNRPD1	7	8	4	8	14	8	9	8	6	4	6	6	6	7	4	6	5	7	9	8	7	8	5	4	9	5	4	8	5	5	10	8	7	8	7	10
3031	Q3LXA3;Q3LXA3-2	2	24	24	24	Q3LXA3	52.9	58.946	Bifunctional ATP-dependent dihydroxyacetone kinase/FAD-AMP lyase (cyclizing);ATP-dependent dihydroxyacetone kinase;FAD-AMP lyase (cyclizing)	TKFC	TKFC		DAK	18	3	7	8	0	4	3	0	9	6	6	8	14	13	5	1	14	5	0	4	13	10	9	11	0	9	6	9	26	13	2	4	13	4	10	2
3567	Q8NFW8;Q8NFW8-2	2	19	19	19	Q8NFW8	44.9	48.379	N-acylneuraminate cytidylyltransferase	CMAS	CMAS		CMAS	11	7	7	6	4	9	7	3	4	9	5	10	6	6	4	5	20	8	2	15	5	10	10	5	0	7	7	6	4	10	5	6	12	5	3	4
1133	P11234;P11234-3;P11234-2	3	10	10	7	P11234	35.4	23.408	Ras-related protein Ral-B	RALB	RALB		RALB	8	12	9	11	12	2	3	4	8	6	7	2	4	7	11	7	3	2	4	3	5	2	9	6	1	4	5	5	11	13	2	5	4	12	10	8
1288	P16435	1	22	22	22	P16435	40.3	76.689	NADPH--cytochrome P450 reductase	POR	POR		POR	14	8	21	6	2	6	4	0	22	22	8	2	16	4	2	5	9	3	0	5	16	4	3	6	0	7	5	3	7	4	1	6	10	3	16	12
2464	Q02218-2;Q02218;Q02218-3;Q9ULD0-3;Q9ULD0-2;Q9ULD0	6	36	36	36	Q02218-2	38.8	115.51	2-oxoglutarate dehydrogenase, mitochondrial	OGDH;OGDHL	OGDH;OGDHL		OGDH	34	3	24	17	0	5	0	0	5	6	3	14	5	1	4	1	4	0	0	2	9	1	2	15	0	3	22	4	9	11	0	9	12	3	24	2
4291	Q9H3G5	1	13	13	13	Q9H3G5	29.2	54.163	Probable serine carboxypeptidase CPVL	CPVL	CPVL		CPVL	6	4	8	2	10	15	15	8	6	4	8	4	14	3	8	2	13	4	3	5	3	4	5	29	8	11	12	6	3	3	4	8	4	15	9	5
4093	Q9BSJ8;Q9BSJ8-2	2	23	23	23	Q9BSJ8	25.8	122.85	Extended synaptotagmin-1	ESYT1	ESYT1		ESYT1	19	5	13	6	3	5	4	1	4	2	9	13	5	9	4	3	5	4	3	6	4	1	3	6	1	5	15	6	5	17	2	6	7	16	8	2
1588	P30049	1	3	3	3	P30049	17.3	17.49	ATP synthase subunit delta, mitochondrial	ATP5D	ATP5D		ATP5D	9	7	9	5	7	6	8	8	8	7	9	16	6	5	8	6	5	12	11	6	8	8	6	7	5	7	6	8	11	7	9	5	6	6	9	5
238	O14737;O14737-2	2	9	9	9	O14737	70.4	14.285	Programmed cell death protein 5	PDCD5	PDCD5		PDCD5	4	6	4	8	12	10	4	3	6	9	7	7	4	13	3	10	12	8	8	10	6	9	9	5	7	9	9	6	8	5	6	7	6	11	5	8
960	P07585;P07585-2;P07585-3;P07585-4	4	13	12	12	P07585	35.9	39.746	Decorin	DCN	DCN		DCN	3	4	4	10	2	18	12	5	7	4	6	21	8	5	1	6	1	5	10	16	7	9	19	5	4	11	3	12	2	9	0	4	5	9	11	10
1291	P16615;P16615-5;P16615-2;P16615-3;P16615-4;O14983-2;O14983;O14983-3	8	29	29	22	P16615	32.8	114.76	Sarcoplasmic/endoplasmic reticulum calcium ATPase 2	ATP2A2;ATP2A1	ATP2A2;ATP2A1		ATP2A2	18	7	18	29	0	0	7	2	4	8	0	4	1	4	6	1	2	2	0	4	18	3	0	17	1	3	17	19	7	5	8	8	9	2	8	1
1477	P24752;P24752-2	2	19	19	19	P24752	44.7	45.199	Acetyl-CoA acetyltransferase, mitochondrial	ACAT1	ACAT1		ACAT1	19	3	25	14	1	3	3	1	5	3	5	26	13	2	2	2	5	1	1	3	4	2	3	29	1	8	12	6	7	10	2	5	8	6	22	1
2087	P53621;P53621-2	2	35	35	35	P53621	32.8	138.34	Coatomer subunit alpha;Xenin;Proxenin	COPA	COPA		COPA	9	7	12	12	1	3	10	1	6	11	1	5	9	3	4	0	5	0	0	5	5	3	3	20	1	6	20	5	4	13	2	8	8	5	7	4
4795	Q9UMY4-2;Q9UMY4;Q9UMY4-3	3	12	10	10	Q9UMY4-2	53.1	18.884	Sorting nexin-12	SNX12	SNX12		SNX12	6	7	11	9	9	11	8	6	9	4	3	9	10	7	4	9	7	9	6	3	4	9	7	7	5	8	4	5	10	5	9	5	4	5	12	9
1305	P17213	1	14	14	14	P17213	39	53.899	Bactericidal permeability-increasing protein	BPI	BPI		BPI	0	20	1	0	10	7	9	6	20	3	31	0	2	2	16	2	0	10	8	3	12	15	6	0	15	3	6	10	0	5	1	10	3	15	0	4
1395	P20933	1	9	9	9	P20933	32.9	37.208	N(4)-(beta-N-acetylglucosaminyl)-L-asparaginase;Glycosylasparaginase alpha chain;Glycosylasparaginase beta chain	AGA	AGA		AGA	4	0	6	2	2	12	5	5	3	0	1	8	23	4	0	4	18	8	16	0	11	8	10	34	0	9	9	12	20	1	10	4	0	6	16	5
1455	P23368;P23368-2;Q16798-2	3	18	18	17	P23368	37.3	65.443	NAD-dependent malic enzyme, mitochondrial	ME2;ME3	ME2;ME3		ME2	10	5	9	8	4	3	3	3	6	12	5	13	21	3	8	8	5	3	1	4	4	3	2	9	3	3	10	7	4	6	2	6	10	8	8	4
1218	P14317;P14317-2	2	23	23	23	P14317	46.3	54.013	Hematopoietic lineage cell-specific protein	HCLS1	HCLS1		HCLS1	1	4	11	7	5	3	0	1	6	10	6	0	0	1	0	2	5	10	0	2	7	5	2	1	1	5	27	5	0	10	0	11	13	16	6	1
2183	P60228	1	17	17	17	P60228	38.4	52.22	Eukaryotic translation initiation factor 3 subunit E	EIF3E	EIF3E		EIF3E	11	7	11	11	0	5	5	0	10	8	6	4	5	9	7	4	4	1	1	14	6	5	5	11	0	9	16	10	2	9	1	11	11	5	7	0
4047	Q9BPW8	1	13	13	12	Q9BPW8	45.1	33.31	Protein NipSnap homolog 1	NIPSNAP1	NIPSNAP1		NIPSNAP1	15	9	16	7	1	3	8	1	2	1	6	17	16	7	3	12	9	1	2	2	12	11	3	9	0	3	3	3	13	12	2	1	2	4	9	9
4766	Q9UL25	1	9	9	9	Q9UL25	44.9	24.347	Ras-related protein Rab-21	RAB21	RAB21		RAB21	7	9	11	8	5	10	5	4	8	6	4	3	4	8	5	5	7	6	4	7	4	9	5	6	3	5	6	13	9	7	9	5	8	7	8	6
1113	P10768	1	11	11	11	P10768	42.2	31.462	S-formylglutathione hydrolase	ESD	ESD		ESD	10	6	11	6	0	14	5	1	9	11	3	14	8	5	4	2	5	0	0	5	8	4	8	13	0	7	8	10	10	9	1	5	9	10	20	5
2569	Q08J23-2;Q08J23;Q08J23-3	3	31	31	31	Q08J23-2	48.1	82.392	tRNA (cytosine(34)-C(5))-methyltransferase	NSUN2	NSUN2		NSUN2	16	3	7	12	3	7	4	0	3	6	6	0	13	14	1	5	13	6	0	21	10	5	7	10	1	5	13	20	2	4	10	8	5	4	3	1
513	O75494-5;O75494-4;O75494-6;O75494-3;O75494-2;O75494;Q8WXF0	7	10	10	10	O75494-5	36.4	20.117	Serine/arginine-rich splicing factor 10	SRSF10;SRSF12	SRSF10;SRSF12		SRSF10	6	4	5	9	3	5	9	5	2	7	4	9	11	14	4	4	6	6	6	10	8	11	10	3	5	6	3	5	11	8	11	12	14	9	10	8
1704	P35270	1	13	13	13	P35270	52.5	28.048	Sepiapterin reductase	SPR	SPR		SPR	27	6	11	4	2	5	2	2	4	6	1	16	10	9	7	2	8	13	1	6	6	9	5	12	2	5	4	7	20	9	4	7	8	5	18	8
1739	P36543;P36543-3;P36543-2;Q96A05	4	11	11	11	P36543	37.6	26.145	V-type proton ATPase subunit E 1	ATP6V1E1;ATP6V1E2	ATP6V1E1;ATP6V1E2		ATP6V1E1	4	5	12	5	5	3	3	3	6	7	8	6	3	6	5	3	8	6	1	7	8	2	4	3	3	3	11	12	4	14	3	7	7	16	3	7
2770	Q14247;Q14247-3;Q14247-2	3	34	34	34	Q14247	55.3	61.585	Src substrate cortactin	CTTN	CTTN		CTTN	12	2	15	11	0	2	2	1	3	9	7	2	10	3	6	23	4	2	0	2	5	0	0	20	1	5	13	3	8	15	0	3	3	13	5	0
1320	P17858;P17858-2	2	28	24	23	P17858	40.8	85.018	ATP-dependent 6-phosphofructokinase, liver type	PFKL	PFKL		PFKL	4	8	9	11	3	8	4	0	7	7	3	11	7	8	10	0	7	0	0	7	3	2	5	8	0	6	13	5	10	14	0	8	8	10	10	4
100	CON__P19012;P19012-2	2	34	20	1	CON__P19012	66	49.167	Keratin, type I cytoskeletal 15	KRT15	KRT15		KRT15	5	1	14	40	0	0	3	1	0	7	0	0	3	4	0	17	0	24	0	20	1	19	15	0	7	14	0	2	0	0	0	1	16	1	0	3
1716	P35606-2;P35606	2	27	27	27	P35606-2	36.8	99.045	Coatomer subunit beta	COPB2	COPB2		COPB2	11	10	9	14	3	5	7	0	4	6	1	4	5	3	3	2	3	3	2	5	9	2	5	9	0	3	15	7	4	9	3	9	11	6	15	4
4801	Q9UN86;Q9UN86-2	2	13	12	12	Q9UN86	34	54.12	Ras GTPase-activating protein-binding protein 2	G3BP2	G3BP2		G3BP2	12	8	8	7	8	8	3	6	7	7	10	7	8	4	4	9	8	7	8	8	9	6	5	6	3	7	3	3	6	6	3	3	6	12	9	8
1492	P25774-2;P25774	2	9	9	9	P25774-2	33.8	31.626	Cathepsin S	CTSS	CTSS		CTSS	8	21	10	2	5	5	7	5	2	2	9	4	6	4	7	1	14	7	3	2	5	2	5	5	3	6	9	10	14	6	7	13	5	16	12	2
4992	Q9Y6C9	1	12	12	12	Q9Y6C9	41.9	33.331	Mitochondrial carrier homolog 2	MTCH2	MTCH2		MTCH2	14	5	13	11	1	8	6	0	4	5	1	12	17	7	5	3	3	2	1	7	11	3	5	7	3	5	5	8	13	12	1	7	15	5	12	1
2228	P61513;A6NKH3	2	8	8	8	P61513	67.4	10.275	60S ribosomal protein L37a	RPL37A;RPL37AP8	RPL37A;RPL37AP8		RPL37A	6	12	6	8	6	6	9	8	5	3	5	2	4	10	4	6	4	7	4	5	2	5	3	4	1	4	4	6	8	5	12	7	6	16	7	16
2300	P62861	1	3	3	3	P62861	20.3	6.6478	40S ribosomal protein S30	FAU	FAU		FAU	7	8	6	8	7	6	6	7	6	6	8	7	8	6	6	6	8	10	10	8	6	8	8	7	5	9	7	6	7	6	6	6	5	5	4	9
2668	Q13418;Q13418-3	2	20	20	5	Q13418	50.9	51.419	Integrin-linked protein kinase	ILK	ILK	ILK	ILK	7	5	10	11	1	11	3	0	12	5	1	7	7	5	4	3	7	0	0	7	3	3	4	7	0	7	6	5	9	9	2	6	9	11	14	3
2904	Q15435;Q15435-2;Q15435-3;Q15435-5;Q15435-4	5	19	19	19	Q15435	43.9	41.564	Protein phosphatase 1 regulatory subunit 7	PPP1R7	PPP1R7		PPP1R7	8	9	4	3	6	2	2	2	8	2	6	7	8	6	6	3	9	8	5	4	7	4	2	4	3	5	4	8	12	11	6	13	5	10	15	8
3071	Q56VL3;Q56VL3-2	2	12	12	12	Q56VL3	64.9	16.953	OCIA domain-containing protein 2	OCIAD2	OCIAD2		OCIAD2	24	20	3	5	0	4	3	1	6	8	7	8	7	2	12	5	10	0	3	1	5	2	3	5	0	3	9	5	18	16	3	4	2	7	13	4
4146	Q9BW04;Q9BW04-2	2	25	25	25	Q9BW04	57.4	63.964	Specifically androgen-regulated gene protein	SARG	C1orf116		SARG	31	6	17	0	0	2	0	1	5	0	1	31	32	1	5	0	7	1	0	0	0	4	1	25	0	2	9	0	20	10	0	2	0	1	41	2
2715	Q13724-2;Q13724	2	24	24	24	Q13724-2	42.3	80.702	Mannosyl-oligosaccharide glucosidase	MOGS	MOGS		MOGS	17	10	7	5	3	11	7	10	4	2	3	9	7	5	5	5	3	4	3	7	3	4	4	4	2	4	7	7	8	6	4	10	10	5	8	6
701	P00325;P00325-2;P08319;P08319-2	4	22	22	10	P00325	55.2	39.854	Alcohol dehydrogenase 1B	ADH1B;ADH4	ADH1B;ADH4		ADH1B	18	8	36	9	1	5	4	1	10	0	0	11	13	0	8	5	13	3	0	0	1	0	5	18	0	4	2	1	26	0	0	0	1	0	59	5
1161	P12268	1	15	15	14	P12268	36.2	55.804	Inosine-5-monophosphate dehydrogenase 2	IMPDH2	IMPDH2		IMPDH2	13	0	12	11	1	5	3	1	6	9	13	2	7	1	1	6	0	1	1	6	11	1	1	10	0	2	18	5	8	19	1	6	12	12	9	0
4527	Q9NVJ2;Q9NVJ2-2	2	8	8	4	Q9NVJ2	48.9	21.539	ADP-ribosylation factor-like protein 8B	ARL8B	ARL8B		ARL8B	8	9	8	6	8	8	5	5	7	2	4	9	8	6	6	5	6	5	2	3	5	6	4	4	5	4	4	12	12	9	4	8	5	7	10	7
4874	Q9Y2V2	1	7	7	7	Q9Y2V2	74.1	15.892	Calcium-regulated heat stable protein 1	CARHSP1	CARHSP1		CARHSP1	13	8	2	6	2	6	1	5	9	3	8	7	5	4	5	11	6	5	6	8	6	6	8	2	7	7	9	7	4	7	4	12	3	12	7	9
775	P01833	1	27	27	27	P01833	35.6	83.283	Polymeric immunoglobulin receptor;Secretory component	PIGR	PIGR		PIGR	27	20	1	0	0	1	0	0	2	0	1	29	9	1	4	1	2	0	30	0	0	3	1	23	1	6	5	25	14	0	0	11	7	0	34	2
932	P06737-2;P06737	2	37	31	30	P06737-2	44.9	93.133	Glycogen phosphorylase, liver form	PYGL	PYGL		PYGL	6	3	11	11	4	5	3	2	7	11	14	0	2	5	3	1	3	0	0	1	11	0	3	5	2	3	24	9	2	34	0	6	6	8	6	0
4502	Q9NTZ6	1	16	16	16	Q9NTZ6	19	97.394	RNA-binding protein 12	RBM12	RBM12		RBM12	4	5	6	10	3	5	4	3	4	9	9	7	8	6	2	6	6	5	2	7	7	5	3	6	3	5	10	7	5	5	3	8	14	10	7	3
719	P00734;CON__P00735	2	24	24	24	P00734	49.4	70.036	Prothrombin;Activation peptide fragment 1;Activation peptide fragment 2;Thrombin light chain;Thrombin heavy chain	F2	F2		F2	3	3	6	1	5	15	3	8	13	5	30	3	3	3	3	35	1	0	11	8	45	2	13	2	1	1	8	3	1	19	12	1	10	13	8	0
2441	Q01082;Q01082-2	2	44	44	5	Q01082	23.7	274.61	Spectrin beta chain, non-erythrocytic 1	SPTBN1	SPTBN1		SPTBN1	15	7	12	7	2	3	7	4	11	7	4	4	5	4	6	1	3	6	3	3	6	3	1	25	3	2	25	5	6	6	5	3	8	3	9	6
1112	P10644;P10644-2;P31321	3	18	18	18	P10644	47	42.981	cAMP-dependent protein kinase type I-alpha regulatory subunit;cAMP-dependent protein kinase type I-alpha regulatory subunit, N-terminally processed	PRKAR1A;PRKAR1B	PRKAR1A;PRKAR1B		PRKAR1A	14	4	11	5	10	2	4	3	6	6	16	5	6	9	3	5	4	2	1	3	4	5	6	4	0	2	12	6	11	10	0	9	8	12	6	4
2833	Q15008;Q15008-4;Q15008-3;Q15008-2	4	15	15	15	Q15008	37.8	45.531	26S proteasome non-ATPase regulatory subunit 6	PSMD6	PSMD6		PSMD6	10	5	8	11	2	4	1	1	7	11	7	4	6	6	3	5	7	0	1	4	11	4	5	14	3	8	15	7	10	12	4	6	9	8	8	3
625	O95292;O95292-2	2	16	16	15	O95292	52.3	27.228	Vesicle-associated membrane protein-associated protein B/C	VAPB	VAPB		VAPB	10	7	6	8	7	11	4	4	10	13	1	10	6	9	7	10	12	8	2	11	13	7	3	7	3	8	5	6	6	2	11	3	4	5	7	4
1282	P16278-3;P16278;P16278-2;Q6UWU2-2;Q6UWU2	5	19	19	19	P16278-3	35.7	72.75	Beta-galactosidase	GLB1;GLB1L	GLB1;GLB1L		GLB1	14	3	12	1	7	6	4	3	3	2	2	6	16	2	2	4	11	1	1	4	12	3	2	29	0	8	7	5	14	3	2	2	4	9	6	3
3177	Q6IBS0;Q9NR96-4	2	19	19	17	Q6IBS0	63.9	39.548	Twinfilin-2	TWF2;TLR9	TWF2;TLR9		TWF2	12	6	10	6	5	4	4	0	8	5	8	3	3	4	5	0	3	0	1	8	7	1	2	5	1	5	11	6	5	17	1	9	11	10	7	4
2379	P80188-2;P80188	2	10	10	10	P80188-2	49.5	22.457	Neutrophil gelatinase-associated lipocalin	LCN2	LCN2		LCN2	5	20	1	3	16	9	10	17	22	7	16	0	2	4	25	3	1	4	8	3	12	11	5	0	15	3	7	11	1	11	2	5	3	8	0	2
1135	P11279;P11279-2	2	6	6	6	P11279	12.2	44.882	Lysosome-associated membrane glycoprotein 1	LAMP1	LAMP1		LAMP1	6	8	10	6	9	9	8	6	5	3	5	6	8	6	7	7	7	6	6	5	5	6	8	4	7	5	7	7	6	5	8	7	8	7	6	5
1524	P27487	1	33	33	33	P27487	41.5	88.278	Dipeptidyl peptidase 4;Dipeptidyl peptidase 4 membrane form;Dipeptidyl peptidase 4 soluble form	DPP4	DPP4		DPP4	41	1	10	0	0	2	4	1	0	0	3	83	18	0	3	1	4	0	0	0	11	0	0	30	0	8	4	12	8	5	0	0	0	2	23	2
987	P08195-2;P08195-3;P08195;P08195-4	4	16	16	16	P08195-2	36.9	57.944	4F2 cell-surface antigen heavy chain	SLC3A2	SLC3A2		SLC3A2	6	1	2	14	5	11	4	7	11	20	5	3	4	15	3	7	0	9	5	11	4	2	9	3	11	10	12	6	1	5	5	8	11	2	2	8
2022	P51570;P51570-2	2	15	15	15	P51570	46.7	42.272	Galactokinase	GALK1	GALK1		GALK1	11	7	7	5	2	9	5	2	6	6	9	6	14	5	7	4	10	4	0	9	8	2	7	7	2	6	7	6	7	11	0	5	6	9	8	3
2101	P54577	1	25	25	25	P54577	50.8	59.143	Tyrosine--tRNA ligase, cytoplasmic;Tyrosine--tRNA ligase, cytoplasmic, N-terminally processed	YARS	YARS		YARS	9	1	12	9	3	2	5	1	7	6	11	4	7	7	2	2	7	1	0	8	5	3	3	20	1	8	11	10	4	10	0	8	9	6	7	3
2886	Q15363	1	4	4	4	Q15363	20.4	22.761	Transmembrane emp24 domain-containing protein 2	TMED2	TMED2		TMED2	3	7	7	4	10	9	6	3	6	5	7	6	6	6	7	5	10	9	6	6	6	5	3	8	6	5	7	6	7	2	9	5	5	7	6	5
2027	P51608-2;P51608	2	22	22	22	P51608-2	53	53.323	Methyl-CpG-binding protein 2	MECP2	MECP2		MECP2	4	5	2	1	4	10	12	5	0	3	0	34	10	5	2	3	9	4	6	7	1	15	11	1	1	5	1	0	3	3	2	21	5	5	12	5
4364	Q9HAB8;Q9HAB8-2	2	16	16	16	Q9HAB8	39.9	34.005	Phosphopantothenate--cysteine ligase	PPCS	PPCS		PPCS	2	13	9	3	12	6	5	5	4	2	17	6	10	10	7	5	6	6	8	4	7	4	1	3	4	3	4	3	3	4	10	7	5	8	5	6
1168	P12532;P12532-2	2	18	18	15	P12532	49.2	47.036	Creatine kinase U-type, mitochondrial	CKMT1A	CKMT1A		CKMT1A	4	46	8	10	0	3	3	1	5	3	0	1	0	20	29	14	3	5	6	15	0	10	10	4	0	14	2	0	6	0	10	5	14	0	0	7
1177	P12955;P12955-3;P12955-2	3	17	17	17	P12955	40.8	54.548	Xaa-Pro dipeptidase	PEPD	PEPD		PEPD	8	5	8	5	1	4	4	1	6	3	6	4	2	8	5	4	8	2	0	11	8	2	4	6	2	7	7	9	7	6	1	12	13	7	5	2
1672	P33241;P33241-3;P33241-2	3	17	17	17	P33241	79.6	37.191	Lymphocyte-specific protein 1	LSP1	LSP1		LSP1	7	3	6	6	0	4	0	1	9	8	6	3	3	1	3	0	6	2	0	11	8	0	1	3	1	3	25	12	2	17	0	12	23	8	6	1
1234	P14780	1	30	30	30	P14780	42.1	78.457	Matrix metalloproteinase-9;67 kDa matrix metalloproteinase-9;82 kDa matrix metalloproteinase-9	MMP9	MMP9		MMP9	0	23	0	0	16	7	5	11	11	8	20	0	4	3	10	1	1	4	8	1	3	7	2	0	8	3	11	1	0	8	0	5	4	5	0	0
1565	P29508;P29508-2	2	27	27	13	P29508	56.7	44.564	Serpin B3	SERPINB3	SERPINB3		SERPINB3	0	0	0	0	0	1	1	0	44	0	0	0	0	14	82	0	0	13	48	17	0	9	0	11	2	9	2	3	0	0	0	0	0	0	0	33
286	O15173;O15173-2	2	8	7	7	O15173	36.3	23.818	Membrane-associated progesterone receptor component 2	PGRMC2	PGRMC2		PGRMC2	9	9	8	6	7	7	7	7	7	5	4	7	8	6	6	5	6	4	7	4	5	5	6	6	7	4	6	7	8	7	6	5	5	5	8	7
2597	Q12874	1	13	13	13	Q12874	30.9	58.848	Splicing factor 3A subunit 3	SF3A3	SF3A3		SF3A3	10	5	4	11	0	6	4	0	8	8	5	6	8	8	8	3	4	2	2	11	7	5	4	9	1	5	7	10	9	7	4	12	11	9	11	4
4035	Q99829	1	12	12	12	Q99829	25	59.058	Copine-1	CPNE1	CPNE1		CPNE1	3	5	3	1	3	12	5	2	5	4	1	8	10	5	6	6	5	14	2	3	5	4	3	4	8	9	6	2	4	13	4	9	13	7	1	3
1100	P10301	1	11	11	8	P10301	57.3	23.48	Ras-related protein R-Ras	RRAS	RRAS		RRAS	6	5	13	3	16	14	3	3	11	2	2	9	4	2	10	4	3	3	0	3	5	1	5	6	4	4	4	3	10	8	3	7	4	9	13	3
2132	P55209-2;P55209;P55209-3	3	8	6	6	P55209-2	29.6	42.761	Nucleosome assembly protein 1-like 1	NAP1L1	NAP1L1		NAP1L1	6	3	9	7	4	2	1	2	6	11	8	6	6	10	2	10	6	5	1	8	6	5	10	5	3	7	11	8	2	7	3	7	9	8	2	4
2253	P62140	1	18	6	6	P62140	48.6	37.186	Serine/threonine-protein phosphatase PP1-beta catalytic subunit	PPP1CB	PPP1CB		PPP1CB	6	6	10	9	2	7	5	3	3	5	7	5	8	6	1	3	3	3	0	9	5	9	8	9	2	7	5	7	9	5	7	8	8	8	8	4
1110	P10619-2;P10619	2	11	11	11	P10619-2	27.6	52.488	Lysosomal protective protein;Lysosomal protective protein 32 kDa chain;Lysosomal protective protein 20 kDa chain	CTSA	CTSA		CTSA	9	10	21	3	5	6	3	5	6	4	8	4	14	5	5	4	8	2	4	5	7	5	3	14	2	4	4	5	12	8	7	6	4	11	3	4
4250	Q9H0D6-2;Q9H0D6	2	17	17	17	Q9H0D6-2	20.8	99.96	5-3 exoribonuclease 2	XRN2	XRN2		XRN2	9	5	5	6	3	8	2	2	5	14	4	5	10	5	3	6	7	3	3	7	7	3	9	12	1	8	9	6	6	5	4	7	11	6	5	5
2720	Q13813-3;Q13813;Q13813-2	3	39	39	39	Q13813-3	18.9	282.28	Spectrin alpha chain, non-erythrocytic 1	SPTAN1	SPTAN1		SPTAN1	25	1	13	5	3	1	5	3	8	7	2	8	2	3	2	3	2	6	4	4	14	5	3	19	0	5	25	3	3	7	2	2	6	4	14	4
2093	P53990-2;P53990-3;P53990;P53990-4;P53990-5;P53990-6	6	8	8	8	P53990-2	19.4	36.622	IST1 homolog	IST1	IST1		IST1	3	11	9	7	3	5	4	2	8	4	9	6	7	4	9	8	5	7	4	5	10	4	3	8	2	5	7	7	12	8	5	3	9	5	9	4
3841	Q96EP5-2;Q96EP5	2	7	7	7	Q96EP5-2	24.9	40.529	DAZ-associated protein 1	DAZAP1	DAZAP1		DAZAP1	12	4	8	8	1	8	4	1	8	6	4	9	7	11	4	3	7	4	4	7	9	11	9	8	0	7	8	7	6	9	5	4	7	8	10	4
4791	Q9UMS4	1	14	14	14	Q9UMS4	41.9	55.18	Pre-mRNA-processing factor 19	PRPF19	PRPF19		PRPF19	15	6	8	14	0	6	2	0	5	11	5	4	9	13	1	1	5	0	0	12	10	3	6	7	0	8	13	6	2	7	2	7	16	8	8	1
2635	Q13148;Q13148-4	2	10	10	10	Q13148	28.5	44.739	TAR DNA-binding protein 43	TARDBP	TARDBP		TARDBP	9	4	6	8	2	8	5	4	6	8	6	3	6	11	2	5	6	5	4	4	8	4	3	10	0	5	7	13	8	11	3	6	12	8	11	4
857	P04233-2	1	12	12	2	P04233-2	52.2	26.398	HLA class II histocompatibility antigen gamma chain	CD74	CD74		CD74	12	10	9	2	11	4	1	2	1	2	13	8	1	3	6	1	6	5	1	3	1	2	1	1	4	1	6	5	5	9	1	24	10	7	18	4
2199	P61006;P61006-2;P59190-2;P59190;Q96E17	5	9	7	5	P61006	43.5	23.668	Ras-related protein Rab-8A	RAB8A;RAB15;RAB3C	RAB8A;RAB15;RAB3C		RAB8A	8	11	4	9	8	5	3	3	10	7	7	5	4	6	7	5	4	3	5	4	6	6	4	4	3	7	10	8	9	7	5	7	6	7	9	4
2755	Q14157-4;Q14157-1;Q14157-3;Q14157;Q14157-5	5	13	13	13	Q14157-4	21.5	103.17	Ubiquitin-associated protein 2-like	UBAP2L	UBAP2L		UBAP2L	9	5	10	6	1	5	4	4	7	9	5	5	8	6	3	3	7	7	8	8	8	10	7	12	0	8	10	7	4	10	5	3	6	4	9	3
724	P00747;CON__P06868;Q02325	3	23	23	23	P00747	35.6	90.568	Plasminogen;Plasmin heavy chain A;Activation peptide;Angiostatin;Plasmin heavy chain A, short form;Plasmin light chain B	PLG;PLGLB1	PLG;PLGLB2		PLG	10	4	4	3	1	22	13	10	6	6	14	1	9	4	9	11	3	1	14	6	23	3	6	4	6	2	4	7	1	6	7	3	4	8	10	0
1472	P24534	1	9	9	9	P24534	50.7	24.763	Elongation factor 1-beta	EEF1B2	EEF1B2		EEF1B2	4	5	6	8	2	3	3	2	6	7	6	3	7	9	3	5	7	6	3	8	4	11	7	10	0	10	11	7	6	5	2	10	8	5	10	2
1285	P16402	1	23	3	3	P16402	44.8	22.35	Histone H1.3	HIST1H1D	HIST1H1D		HIST1H1D	6	6	2	5	4	7	9	4	0	8	2	9	5	10	2	7	8	9	8	8	2	11	12	0	8	7	2	4	3	5	8	15	8	8	5	10
2442	Q01085-2;Q01085	2	11	11	6	Q01085-2	31.9	43.448	Nucleolysin TIAR	TIAL1	TIAL1		TIAL1	8	6	6	10	1	7	6	1	6	5	6	6	3	7	3	3	5	3	5	8	10	10	8	4	0	5	9	7	5	7	6	8	9	9	6	3
1191	P13674	1	20	20	3	P13674	44.4	61.049	Prolyl 4-hydroxylase subunit alpha-1	P4HA1	P4HA1		P4HA1	8	5	7	8	4	10	2	1	4	9	11	4	6	4	6	8	7	0	0	11	18	1	1	2	0	2	6	5	2	23	0	3	13	5	3	0
930	P06731-2;P06731;P40198-2;P40198-3;P40198	5	11	11	9	P06731-2	25.2	76.723	Carcinoembryonic antigen-related cell adhesion molecule 5	CEACAM5;CEACAM3	CEACAM5;CEACAM3		CEACAM5	11	13	1	8	3	4	5	3	13	3	2	3	6	2	17	4	3	2	17	2	23	11	4	12	3	6	5	10	8	2	3	33	5	1	1	2
332	O43169	1	7	7	6	O43169	61	16.332	Cytochrome b5 type B	CYB5B	CYB5B		CYB5B	5	6	8	3	13	11	3	1	5	6	8	13	5	11	7	9	7	4	4	5	8	6	3	6	5	6	4	5	8	5	7	4	6	4	12	6
1748	P36952;P36952-2	2	20	20	20	P36952	62.7	42.1	Serpin B5	SERPINB5	SERPINB5		SERPINB5	0	4	0	10	0	19	5	7	5	7	4	0	0	26	7	11	0	4	0	5	0	10	21	6	5	8	26	0	1	0	0	0	3	4	0	15
2817	Q14914-2;Q14914	2	14	14	14	Q14914-2	46.2	32.895	Prostaglandin reductase 1	PTGR1	PTGR1		PTGR1	6	8	0	28	2	2	1	1	12	26	3	17	4	8	1	1	6	4	1	1	1	2	16	24	0	42	1	2	0	3	4	10	28	2	5	10
3762	Q969X5-2;Q969X5;Q969X5-3	3	8	8	8	Q969X5-2	48	22.16	Endoplasmic reticulum-Golgi intermediate compartment protein 1	ERGIC1	ERGIC1		ERGIC1	10	12	13	5	4	7	8	1	8	3	2	9	7	2	5	2	11	2	2	5	2	4	5	6	0	5	6	9	14	6	4	9	7	7	10	4
2859	Q15102	1	9	9	9	Q15102	58.9	25.734	Platelet-activating factor acetylhydrolase IB subunit gamma	PAFAH1B3	PAFAH1B3		PAFAH1B3	2	0	2	3	1	3	10	6	3	4	5	3	10	7	1	2	7	6	7	10	7	10	5	2	8	5	7	8	10	9	6	15	4	7	5	8
4260	Q9H0U4;Q92928	2	13	7	7	Q9H0U4	80.6	22.171	Ras-related protein Rab-1B	RAB1B;RAB1C	RAB1B;RAB1C		RAB1B	7	12	10	7	7	7	3	3	10	2	4	2	6	6	9	2	6	4	3	4	8	3	4	7	2	5	3	9	9	6	4	7	3	11	15	3
597	O94979-6;O94979-3;O94979-10;O94979-4;O94979-9;O94979-2;O94979;O94979-8;O94979-5	9	24	24	6	O94979-6	21.7	117.67	Protein transport protein Sec31A	SEC31A	SEC31A		SEC31A	12	11	9	6	3	2	4	1	6	6	2	4	5	2	7	2	2	3	6	7	4	2	1	9	1	7	13	9	6	6	1	11	5	7	6	1
1420	P22061;P22061-2	2	12	12	12	P22061	67.4	24.636	Protein-L-isoaspartate(D-aspartate) O-methyltransferase	PCMT1	PCMT1		PCMT1	7	2	5	2	7	10	8	4	1	8	11	14	5	9	2	4	4	3	0	8	5	5	5	0	1	3	9	4	6	9	3	9	4	4	5	6
4738	Q9UJS0;Q9UJS0-2	2	20	20	15	Q9UJS0	35.9	74.175	Calcium-binding mitochondrial carrier protein Aralar2	SLC25A13	SLC25A13		SLC25A13	23	7	10	9	2	1	4	0	7	7	6	13	8	2	10	3	4	2	0	3	13	1	3	7	2	2	4	3	6	9	2	6	6	2	11	2
1476	P24666;P24666-4;P24666-3;P24666-2	4	10	10	10	P24666	62.7	18.042	Low molecular weight phosphotyrosine protein phosphatase	ACP1	ACP1		ACP1	11	4	11	9	1	2	6	1	10	8	4	8	7	7	4	4	3	4	1	6	6	4	5	12	2	3	7	10	11	4	5	10	7	10	11	5
3629	Q8WUM4;Q8WUM4-2;Q8WUM4-3	3	33	33	33	Q8WUM4	44.7	96.022	Programmed cell death 6-interacting protein	PDCD6IP	PDCD6IP		PDCD6IP	18	2	26	6	0	1	0	3	5	3	7	3	2	3	11	1	4	0	1	1	3	1	0	8	0	4	17	5	9	29	1	6	10	5	10	1
1927	P49321;P49321-3;P49321-4;P49321-2	4	14	14	14	P49321	29.1	85.237	Nuclear autoantigenic sperm protein	NASP	NASP		NASP	6	1	6	14	0	5	4	2	7	7	10	3	5	9	2	12	2	1	0	10	9	2	4	6	3	5	5	6	1	4	0	14	10	8	6	2
2353	P68402;P68402-3;P68402-2;P68402-4	4	4	4	4	P68402	24.9	25.569	Platelet-activating factor acetylhydrolase IB subunit beta	PAFAH1B2	PAFAH1B2		PAFAH1B2	6	7	6	7	4	4	4	4	4	4	6	8	9	7	6	5	7	4	4	7	4	8	8	6	4	9	6	7	6	9	4	5	8	7	7	4
4061	Q9BQE3	1	35	2	2	Q9BQE3	74.2	49.895	Tubulin alpha-1C chain	TUBA1C	TUBA1C		TUBA1C	9	2	4	12	2	10	7	2	5	11	5	4	8	10	1	6	7	4	1	5	3	6	10	10	1	6	11	5	3	7	2	5	13	7	4	5
1398	P21266	1	21	21	20	P21266	69.3	26.559	Glutathione S-transferase Mu 3	GSTM3	GSTM3		GSTM3	0	5	3	34	1	3	9	1	2	6	3	2	4	7	3	1	6	7	0	2	3	1	22	7	0	17	2	1	1	0	1	2	11	2	5	4
2408	P84095	1	11	10	10	P84095	70.7	21.308	Rho-related GTP-binding protein RhoG	RHOG	RHOG		RHOG	5	8	11	6	7	11	3	2	10	7	4	4	5	4	9	2	4	3	2	8	3	3	6	4	1	7	11	5	5	7	1	6	8	10	7	4
4156	Q9BWM7	1	16	16	16	Q9BWM7	48.6	35.503	Sideroflexin-3	SFXN3	SFXN3		SFXN3	17	5	12	4	9	8	1	1	5	4	4	14	14	0	10	2	4	1	0	3	9	1	3	2	1	3	3	4	6	19	0	4	4	2	12	4
4809	Q9UNM6;Q9UNM6-2	2	16	16	16	Q9UNM6	42.3	42.945	26S proteasome non-ATPase regulatory subunit 13	PSMD13	PSMD13		PSMD13	11	0	8	5	0	4	0	0	6	13	8	5	7	10	2	5	6	0	0	5	8	4	3	11	0	7	10	8	7	12	0	8	12	8	7	3
4294	Q9H3K6;Q9H3K6-2	2	6	6	6	Q9H3K6	72.1	10.116	BolA-like protein 2	BOLA2	BOLA2		BOLA2	5	6	3	6	3	10	2	4	4	5	8	4	10	9	5	5	7	7	6	7	6	5	6	5	8	7	5	6	5	6	4	7	5	8	6	7
3722	Q92900-2;Q92900	2	34	34	34	Q92900-2	39.4	123.03	Regulator of nonsense transcripts 1	UPF1	UPF1		UPF1	13	1	5	10	0	4	4	2	6	11	1	4	7	8	1	2	3	1	2	10	4	4	8	9	0	6	11	6	3	3	0	7	11	3	6	4
594	O94925-3	1	30	30	5	O94925-3	52.5	65.459	Glutaminase kidney isoform, mitochondrial	GLS	GLS		GLS	59	0	24	1	0	7	2	0	0	3	2	23	3	0	0	0	1	0	0	1	41	0	0	1	0	1	7	0	0	30	0	0	1	21	5	6
2841	Q15029-2;Q15029;Q15029-3	3	26	25	25	Q15029-2	37.1	105.38	116 kDa U5 small nuclear ribonucleoprotein component	EFTUD2	EFTUD2		EFTUD2	12	4	2	14	0	5	5	1	6	18	6	5	5	6	2	8	6	0	1	6	6	3	7	10	0	7	13	5	4	4	1	7	8	6	7	1
4456	Q9NR28-2;Q9NR28;Q9NR28-3	3	10	10	10	Q9NR28-2	43.5	21.232	Diablo homolog, mitochondrial	DIABLO	DIABLO		DIABLO	11	4	15	5	5	4	4	2	2	3	9	17	7	5	6	4	6	8	4	6	6	6	3	5	7	2	5	9	4	6	8	4	5	4	9	7
1901	P48506	1	29	29	28	P48506	41.6	72.765	Glutamate--cysteine ligase catalytic subunit	GCLC	GCLC		GCLC	0	1	0	37	0	1	2	4	3	12	0	2	1	3	2	8	25	5	0	4	0	12	5	15	0	17	1	0	20	1	2	5	12	0	0	3
3217	Q6PCB0;Q6PCB0-2	2	14	14	14	Q6PCB0	44.3	46.804	von Willebrand factor A domain-containing protein 1	VWA1	VWA1		VWA1	6	4	9	1	7	13	1	6	11	1	5	5	7	2	2	12	4	4	11	10	1	3	9	5	3	2	5	4	9	8	22	2	9	3	8	2
3987	Q99426;Q99426-2	2	12	12	12	Q99426	48.8	27.325	Tubulin-folding cofactor B	TBCB	TBCB		TBCB	3	6	5	5	5	6	7	2	4	5	5	5	7	3	1	9	7	4	1	5	7	6	6	6	3	4	6	7	6	4	2	10	7	9	5	6
1610	P30491;P30685	2	23	5	0	P30491	64.9	40.495	HLA class I histocompatibility antigen, B-53 alpha chain;HLA class I histocompatibility antigen, B-35 alpha chain	HLA-B	HLA-B		HLA-B	1	21	4	3	12	2	6	1	1	9	8	5	3	0	0	0	8	3	0	6	7	0	3	5	0	2	8	10	0	2	2	15	12	15	4	8
1780	P40394;P40394-2	2	25	25	25	P40394	66.3	41.481	Alcohol dehydrogenase class 4 mu/sigma chain	ADH7	ADH7		ADH7	0	0	0	60	0	0	0	0	0	58	4	0	3	6	0	0	0	0	0	0	0	22	33	0	0	14	0	0	0	0	0	0	40	0	0	13
4390	Q9HC38-2;Q9HC38;Q9HC38-3	3	15	15	15	Q9HC38-2	55	33.232	Glyoxalase domain-containing protein 4	GLOD4	GLOD4		GLOD4	8	7	10	6	2	4	1	0	7	4	6	5	5	3	5	4	13	2	1	4	8	3	0	12	2	3	5	6	10	8	2	6	5	7	12	1
454	O60762	1	13	13	13	O60762	45	29.634	Dolichol-phosphate mannosyltransferase subunit 1	DPM1	DPM1		DPM1	8	8	4	6	13	3	3	2	7	1	5	7	7	13	3	3	7	4	4	6	7	4	3	2	0	5	5	5	8	4	3	7	6	6	7	7
487	O75323;O75323-2	2	12	11	11	O75323	40.9	33.742	Protein NipSnap homolog 2	NIPSNAP2	NIPSNAP2		GBAS	14	5	14	8	2	7	2	1	4	1	2	18	18	4	5	3	2	4	1	2	9	1	3	10	0	2	2	4	7	15	7	5	3	1	15	4
657	O95571	1	11	11	11	O95571	72	27.873	Persulfide dioxygenase ETHE1, mitochondrial	ETHE1	ETHE1		ETHE1	17	6	3	2	0	6	2	1	6	3	5	11	9	4	10	6	4	2	0	1	6	5	3	0	4	5	13	3	6	7	2	6	12	9	6	5
1300	P17066;P48741	2	14	1	1	P17066	18.7	71.027	Heat shock 70 kDa protein 6	HSPA6;HSPA7	HSPA6;HSPA7		HSPA6	10	5	7	7	5	6	6	5	6	6	6	5	5	5	4	4	5	5	5	6	8	5	5	9	5	7	8	5	6	6	5	5	8	5	7	5
2589	Q12797-10;Q12797;Q12797-9;Q12797-6;Q12797-5;Q12797-8;Q12797-2;Q12797-7;Q12797-4;Q12797-3	10	23	23	23	Q12797-10	31.8	83.267	Aspartyl/asparaginyl beta-hydroxylase	ASPH	ASPH		ASPH	29	3	4	11	3	5	0	2	13	15	2	14	7	3	2	2	1	6	1	2	17	1	2	0	0	1	5	0	5	1	5	0	12	3	18	2
750	P01591	1	8	8	8	P01591	43.4	18.098	Immunoglobulin J chain	JCHAIN	JCHAIN		IGJ	4	18	2	2	2	6	5	5	5	4	4	12	5	4	12	5	5	12	22	12	6	8	6	5	1	6	6	8	4	4	4	6	7	4	5	9
2240	P61956-2;P61956	2	4	4	3	P61956-2	45.1	8.1111	Small ubiquitin-related modifier 2	SUMO2	SUMO2		SUMO2	6	3	2	8	7	6	5	4	3	4	9	7	6	8	4	5	6	7	5	6	9	12	9	6	2	5	8	5	4	7	4	5	7	6	4	5
3685	Q92598-2;Q92598;Q92598-3;Q92598-4	4	26	25	23	Q92598-2	36.9	92.115	Heat shock protein 105 kDa	HSPH1	HSPH1		HSPH1	10	6	4	8	0	4	2	2	7	21	7	1	6	8	4	5	2	0	0	15	21	2	4	12	0	7	15	3	2	0	5	3	14	5	4	2
1324	P17980	1	19	19	19	P17980	49.2	49.203	26S protease regulatory subunit 6A	PSMC3	PSMC3		PSMC3	10	2	10	9	0	0	1	0	8	10	12	2	2	6	1	3	3	0	0	2	12	1	2	17	0	3	15	4	5	11	1	3	9	10	7	1
4521	Q9NVA2;Q9NVA2-2	2	17	17	12	Q9NVA2	47.8	49.398	Septin-11	SEPT11	SEPT11		SEPT11	12	1	4	9	1	6	7	2	5	11	4	3	4	2	1	2	3	0	1	7	9	2	3	2	0	6	18	2	2	7	0	4	7	7	13	5
160	O00182-3;O00182-2;O00182-6;O00182;Q3B8N2-2;Q6DKI2;Q3B8N2;O00182-5;O00182-4	9	11	11	11	O00182-3	44.1	34.69	Galectin-9	LGALS9;LGALS9B;LGALS9C	LGALS9;LGALS9B;LGALS9C		LGALS9	3	8	12	6	8	10	5	4	2	3	3	10	10	5	7	3	7	3	1	4	2	4	4	3	1	4	7	6	5	7	2	8	4	11	5	4
2652	Q13247-3;Q13247;Q13247-2;Q08170	4	11	11	10	Q13247-3	24.2	38.418	Serine/arginine-rich splicing factor 6	SRSF6;SRSF4	SRSF6;SRSF4		SRSF6	8	4	5	11	2	7	11	5	3	8	4	5	8	9	3	4	9	8	7	8	4	11	5	8	7	5	4	4	6	5	11	5	7	5	9	6
2570	Q09028-3;Q09028;Q09028-2;Q09028-4	4	13	13	8	Q09028-3	47.3	46.158	Histone-binding protein RBBP4	RBBP4	RBBP4		RBBP4	10	3	4	7	2	3	8	2	9	6	7	3	5	7	3	5	5	3	1	8	10	4	6	3	0	2	8	6	2	9	3	12	9	9	7	2
3982	Q96TA1-2;Q96TA1	2	22	22	22	Q96TA1-2	38.9	82.682	Niban-like protein 1	FAM129B	FAM129B		FAM129B	19	2	2	11	5	3	1	0	6	6	5	4	4	7	4	5	3	0	0	6	6	1	4	4	0	6	8	6	4	18	2	7	3	7	12	1
746	P01042-2;P01042-3;P01042	3	16	16	15	P01042-2	42.2	47.883	Kininogen-1;Kininogen-1 heavy chain;T-kinin;Bradykinin;Lysyl-bradykinin;Kininogen-1 light chain;Low molecular weight growth-promoting factor	KNG1	KNG1		KNG1	9	7	12	4	2	11	2	7	8	1	10	4	10	3	4	6	4	2	7	4	9	4	6	4	7	2	8	9	3	8	6	1	4	13	6	4
1008	P08579	1	12	9	9	P08579	44	25.486	U2 small nuclear ribonucleoprotein B	SNRPB2	SNRPB2		SNRPB2	2	6	5	5	12	7	3	5	3	6	6	7	6	7	6	8	7	9	7	5	8	9	4	3	2	1	1	5	3	5	9	2	6	8	7	9
1644	P31937	1	13	13	13	P31937	48.8	35.329	3-hydroxyisobutyrate dehydrogenase, mitochondrial	HIBADH	HIBADH		HIBADH	23	2	28	7	2	4	0	1	4	3	5	27	12	5	4	3	4	3	0	4	12	2	2	6	0	5	4	4	10	8	2	2	6	3	2	0
2045	P51911;P51911-2	2	12	12	12	P51911	41.8	33.17	Calponin-1	CNN1	CNN1		CNN1	6	7	9	15	0	0	8	5	12	5	1	0	5	2	6	7	6	0	1	11	4	4	17	4	0	9	2	12	6	4	0	2	2	8	5	4
2608	Q12931-2;Q12931	2	24	24	24	Q12931-2	43	74.267	Heat shock protein 75 kDa, mitochondrial	TRAP1	TRAP1		TRAP1	44	3	15	17	2	1	6	1	6	7	2	7	5	2	1	7	5	2	6	5	4	2	1	17	5	5	7	2	6	5	6	2	9	0	1	1
168	O00232;O00232-2	2	16	16	16	O00232	31.1	52.904	26S proteasome non-ATPase regulatory subunit 12	PSMD12	PSMD12		PSMD12	9	2	8	10	2	4	3	2	6	13	5	5	2	3	2	6	2	1	1	5	6	1	4	13	0	4	12	5	5	11	2	4	11	9	8	2
1431	P22352	1	8	8	8	P22352	34.5	25.552	Glutathione peroxidase 3	GPX3	GPX3		GPX3	4	4	6	5	9	6	10	7	8	3	4	16	10	3	2	9	7	2	12	4	5	7	8	5	3	6	0	10	7	1	8	3	1	6	8	7
1857	P46063	1	22	22	22	P46063	34.7	73.457	ATP-dependent DNA helicase Q1	RECQL	RECQL		RECQL	2	3	2	9	2	8	7	1	2	15	7	9	1	6	0	4	11	0	0	18	1	16	9	2	0	6	6	1	0	6	0	14	13	4	0	3
2075	P53007	1	12	12	12	P53007	35	34.012	Tricarboxylate transport protein, mitochondrial	SLC25A1	SLC25A1		SLC25A1	11	8	10	10	2	1	1	1	3	3	2	13	8	2	8	4	2	4	1	2	10	5	3	5	1	1	3	8	11	8	2	3	9	1	9	6
3378	Q86XR7-2;Q9Y3B3-2;Q9Y3B3	3	5	5	5	Q86XR7-2	15.6	46.172	Transmembrane emp24 domain-containing protein 7	TICAM2;TMED7	TICAM2;TMED7		TMED7	6	7	8	3	3	4	3	2	5	3	4	5	4	5	5	5	7	4	3	5	6	4	5	6	3	5	7	8	9	4	6	7	7	6	8	7
2150	P55957;P55957-2;P55957-4	3	6	6	6	P55957	34.4	21.994	BH3-interacting domain death agonist;BH3-interacting domain death agonist p15;BH3-interacting domain death agonist p13;BH3-interacting domain death agonist p11	BID	BID		BID	4	3	3	8	4	7	3	5	6	6	4	5	10	5	5	8	8	13	3	7	3	20	4	1	10	9	4	2	4	3	4	6	4	5	2	10
4800	Q9UN81;Q96Q89-4	2	13	13	13	Q9UN81	35.5	40.055	LINE-1 retrotransposable element ORF1 protein	L1RE1;KIF20B	L1RE1;KIF20B		L1RE1	0	0	1	8	0	1	2	0	0	14	1	0	1	30	0	10	9	9	1	14	14	17	18	7	0	9	17	0	2	1	3	7	9	1	0	21
2030	P51648;P51648-2	2	19	18	18	P51648	35.7	54.847	Fatty aldehyde dehydrogenase	ALDH3A2	ALDH3A2		ALDH3A2	4	6	6	12	0	1	8	2	4	7	1	4	1	3	1	2	17	2	0	0	7	3	5	31	0	5	3	13	18	1	4	3	11	2	7	1
4832	Q9Y224	1	14	14	14	Q9Y224	58.2	28.068	UPF0568 protein C14orf166	RTRAF	C14orf166		C14orf166	9	4	3	6	1	4	3	1	5	4	4	6	7	9	4	6	10	2	4	6	9	5	7	10	1	6	11	7	5	9	2	7	7	6	6	5
1662	P32322;P32322-3;P32322-2	3	17	17	16	P32322	54.5	33.36	Pyrroline-5-carboxylate reductase 1, mitochondrial	PYCR1	PYCR1		PYCR1	36	3	9	3	1	2	3	1	8	1	7	5	33	1	0	2	5	1	0	2	8	0	1	18	1	1	3	16	10	9	2	3	4	2	2	4
538	O75828	1	21	18	18	O75828	85.6	30.85	Carbonyl reductase [NADPH] 3	CBR3	CBR3		CBR3	4	1	5	11	1	1	1	1	15	32	4	3	6	1	1	2	4	4	0	1	1	4	8	10	0	12	0	0	30	1	10	6	36	5	4	7
685	O95861-4;O95861;O95861-2;O95861-3	4	17	17	17	O95861-4	59.2	29.188	3(2),5-bisphosphate nucleotidase 1	BPNT1	BPNT1		BPNT1	17	8	12	2	0	2	0	0	1	4	7	9	15	1	1	1	11	2	1	2	8	3	4	13	1	2	6	5	11	11	5	11	6	5	19	3
1861	P46109	1	14	14	14	P46109	51.8	33.777	Crk-like protein	CRKL	CRKL		CRKL	4	3	4	9	1	6	2	5	2	8	4	5	5	11	3	12	4	7	2	10	5	11	8	2	1	6	1	7	5	6	1	3	9	5	5	9
2028	P51610-2;P51610;P51610-4;P51610-3	4	23	23	23	P51610-2	17.7	201.85	Host cell factor 1;HCF N-terminal chain 1;HCF N-terminal chain 2;HCF N-terminal chain 3;HCF N-terminal chain 4;HCF N-terminal chain 5;HCF N-terminal chain 6;HCF C-terminal chain 1;HCF C-terminal chain 2;HCF C-terminal chain 3;HCF C-terminal chain 4;HCF C-terminal chain 5;HCF C-terminal chain 6	HCFC1	HCFC1		HCFC1	12	3	3	7	0	4	5	0	3	10	6	4	7	6	2	3	5	3	0	11	14	4	4	4	0	2	11	6	3	5	3	12	11	4	9	0
2340	P67775;P67775-2	2	13	13	2	P67775	56.3	35.594	Serine/threonine-protein phosphatase 2A catalytic subunit alpha isoform	PPP2CA	PPP2CA		PPP2CA	7	4	5	7	3	4	3	1	5	9	4	9	4	12	4	3	6	2	0	10	11	5	10	5	0	5	10	5	8	9	3	9	5	5	8	6
2465	Q02252;Q02252-2	2	25	25	25	Q02252	52.5	57.839	Methylmalonate-semialdehyde dehydrogenase [acylating], mitochondrial	ALDH6A1	ALDH6A1		ALDH6A1	28	0	19	5	0	1	0	0	3	0	0	27	2	0	1	0	7	0	0	0	11	0	0	34	0	3	10	4	22	3	5	4	2	1	17	0
4907	Q9Y3C8	1	8	8	8	Q9Y3C8	41.9	19.458	Ubiquitin-fold modifier-conjugating enzyme 1	UFC1	UFC1		UFC1	7	12	4	2	1	1	2	1	6	4	8	4	6	4	4	2	8	7	9	3	5	6	5	11	1	6	5	6	11	5	11	8	8	9	9	5
1484	P25205;P25205-2	2	26	26	26	P25205	35.4	90.98	DNA replication licensing factor MCM3	MCM3	MCM3		MCM3	4	1	5	18	0	2	9	0	7	15	5	5	3	21	0	14	3	1	0	8	2	9	13	1	2	7	10	2	0	7	0	10	7	9	1	2
1940	P49458;P49458-2	2	9	9	9	P49458	75.6	10.112	Signal recognition particle 9 kDa protein	SRP9	SRP9		SRP9	4	4	5	5	11	6	6	4	7	5	4	8	9	11	3	7	6	10	7	2	3	9	7	8	4	3	3	3	6	3	7	6	3	5	8	9
554	O75947-2;O75947	2	10	10	10	O75947-2	56.9	15.773	ATP synthase subunit d, mitochondrial	ATP5H	ATP5H		ATP5H	12	5	9	9	2	5	4	0	7	7	5	11	2	4	7	3	2	2	0	3	8	4	6	6	0	4	7	5	8	7	3	3	9	3	15	1
475	O75131;Q86YQ8-2;Q9HCH3-2;Q8IYJ1;O95741;Q9UBL6-2;Q86YQ8;Q9HCH3;O95741-2;Q9UBL6	10	18	18	17	O75131	35.6	60.13	Copine-3	CPNE3;CPNE8;CPNE5;CPNE9;CPNE6;CPNE7	CPNE3;CPNE8;CPNE5;CPNE9;CPNE6;CPNE7		CPNE3	7	3	5	10	1	6	6	3	7	11	4	6	12	15	3	3	2	1	0	6	7	3	10	11	1	5	12	2	4	4	2	3	10	4	14	3
2033	P51665	1	10	10	10	P51665	42.3	37.025	26S proteasome non-ATPase regulatory subunit 7	PSMD7	PSMD7		PSMD7	8	3	8	7	2	5	5	2	5	11	7	5	4	5	3	5	5	0	4	5	7	4	3	10	3	6	11	5	9	9	3	5	10	6	9	4
1205	P13798	1	15	15	15	P13798	25.5	81.224	Acylamino-acid-releasing enzyme	APEH	APEH		APEH	11	5	11	5	0	5	0	2	5	2	7	8	6	3	5	2	6	1	1	5	8	1	1	3	1	5	7	5	12	11	3	6	2	10	8	2
1255	P15374	1	9	9	9	P15374	55.7	26.182	Ubiquitin carboxyl-terminal hydrolase isozyme L3	UCHL3	UCHL3		UCHL3	6	5	2	3	10	10	3	3	8	2	4	5	4	3	3	1	3	11	4	4	8	9	7	1	5	7	5	9	3	3	9	5	13	9	3	5
2963	Q16543	1	13	13	13	Q16543	33.3	44.468	Hsp90 co-chaperone Cdc37;Hsp90 co-chaperone Cdc37, N-terminally processed	CDC37	CDC37		CDC37	10	5	5	8	1	4	1	1	7	8	6	6	5	7	5	3	4	1	0	8	6	3	4	11	0	3	14	5	4	10	0	5	9	8	5	1
733	P00966	1	21	21	21	P00966	37.6	46.53	Argininosuccinate synthase	ASS1	ASS1		ASS1	14	20	0	5	0	1	0	0	8	0	0	0	1	2	1	0	1	1	0	8	0	6	0	4	0	1	7	0	6	0	1	35	9	0	18	0
2861	Q15113	1	9	9	9	Q15113	27.2	47.972	Procollagen C-endopeptidase enhancer 1	PCOLCE	PCOLCE		PCOLCE	4	3	1	7	14	9	6	11	6	3	3	6	7	3	2	6	5	1	9	9	5	6	9	0	7	8	3	10	2	4	4	5	2	5	3	9
1809	P42167;P42167-2	2	21	11	11	P42167	52.9	50.67	Lamina-associated polypeptide 2, isoforms beta/gamma;Thymopoietin;Thymopentin	TMPO	TMPO		TMPO	5	6	9	5	3	4	3	2	7	3	5	4	4	3	3	3	4	8	1	2	4	5	8	6	5	4	4	4	3	7	21	5	7	6	13	4
1590	P30084	1	14	14	14	P30084	50.7	31.387	Enoyl-CoA hydratase, mitochondrial	ECHS1	ECHS1		ECHS1	23	3	28	11	0	2	4	0	2	2	4	8	4	2	10	2	4	2	1	3	11	0	1	9	0	3	5	3	9	12	2	3	5	3	18	3
1376	P20290-2	1	10	10	2	P20290-2	67.3	17.699	Transcription factor BTF3	BTF3	BTF3		BTF3	7	5	4	3	8	4	2	4	7	6	5	4	1	4	4	5	8	5	7	8	3	12	9	4	7	6	3	6	6	5	8	4	7	10	5	10
2121	P55036;P55036-2;A2A3N6	3	12	12	12	P55036	33.2	40.736	26S proteasome non-ATPase regulatory subunit 4	PSMD4;PIPSL	PSMD4;PIPSL		PSMD4	10	2	5	9	1	4	3	3	4	6	10	6	6	8	2	6	5	4	2	4	8	5	4	9	0	7	10	1	6	9	2	3	6	8	4	6
2536	Q07021	1	6	6	6	Q07021	33.7	31.362	Complement component 1 Q subcomponent-binding protein, mitochondrial	C1QBP	C1QBP		C1QBP	8	6	8	9	1	6	12	2	7	10	7	6	7	5	4	5	8	4	6	5	9	7	7	9	2	6	7	5	8	7	5	2	4	6	7	2
1737	P36507	1	16	16	9	P36507	41.5	44.424	Dual specificity mitogen-activated protein kinase kinase 2	MAP2K2	MAP2K2	MAP2K2	MAP2K2	8	4	7	10	5	14	3	3	6	9	5	7	10	3	4	5	4	3	1	7	9	4	6	3	1	1	6	6	6	5	2	5	7	5	5	4
2319	P63010;P63010-2;P63010-3	3	21	21	8	P63010	25.8	104.55	AP-2 complex subunit beta	AP2B1	AP2B1		AP2B1	7	5	7	4	1	3	7	0	7	3	9	8	1	3	3	2	6	0	1	4	1	1	0	13	0	1	11	8	8	11	4	6	7	8	10	1
4458	Q9NR31;Q9NR31-2	2	16	16	11	Q9NR31	57.1	22.367	GTP-binding protein SAR1a	SAR1A	SAR1A		SAR1A	5	10	9	5	13	5	4	5	5	1	4	6	6	6	4	4	4	2	3	3	3	2	3	4	1	4	3	6	5	7	2	9	2	6	8	3
682	O95834;O95834-2;O95834-3;O00423;O00423-3	5	21	21	21	O95834	42.4	70.678	Echinoderm microtubule-associated protein-like 2	EML2;EML1	EML2;EML1		EML2	12	2	5	1	0	5	3	1	3	1	2	7	3	3	6	1	3	2	0	6	6	2	3	15	0	4	6	3	18	3	0	7	17	5	18	4
1116	P10915	1	20	20	19	P10915	56.5	40.165	Hyaluronan and proteoglycan link protein 1	HAPLN1	HAPLN1		HAPLN1	0	0	0	7	0	0	0	0	36	0	0	5	6	24	0	0	0	0	0	0	0	23	84	1	0	55	0	0	0	0	0	0	1	0	0	0
2830	Q15005	1	11	11	11	Q15005	45.6	25.003	Signal peptidase complex subunit 2	SPCS2	SPCS2		SPCS2	5	6	4	3	6	4	10	3	7	5	4	2	3	2	8	3	3	2	3	5	5	7	5	6	3	5	9	4	6	6	3	6	6	6	4	4
2996	Q16836;Q16836-3;Q16836-2	3	13	13	13	Q16836	47.1	34.293	Hydroxyacyl-coenzyme A dehydrogenase, mitochondrial	HADH	HADH		HADH	27	4	8	4	3	3	2	0	3	8	4	18	10	2	3	3	4	5	7	2	7	5	2	11	1	5	12	4	7	4	1	3	4	1	11	1
4898	Q9Y3A5	1	14	14	14	Q9Y3A5	58.4	28.763	Ribosome maturation protein SBDS	SBDS	SBDS		SBDS	6	10	7	3	7	3	2	1	5	5	7	4	6	10	2	1	5	2	2	11	4	5	5	4	1	8	4	3	6	7	6	8	3	4	7	9
4117	Q9BUF5	1	25	12	12	Q9BUF5	65.5	49.857	Tubulin beta-6 chain	TUBB6	TUBB6		TUBB6	6	4	4	2	10	8	1	7	3	11	1	0	1	4	0	9	8	2	3	12	1	8	5	0	3	11	16	3	0	9	0	4	1	7	1	11
2948	Q16186	1	6	6	6	Q16186	16.7	42.153	Proteasomal ubiquitin receptor ADRM1	ADRM1	ADRM1		ADRM1	8	4	8	5	4	7	3	2	4	8	4	4	6	5	5	4	5	4	4	4	5	5	2	4	5	6	7	4	6	5	5	7	5	7	6	4
4917	Q9Y3F4;Q9Y3F4-2	2	15	15	15	Q9Y3F4	54.9	38.438	Serine-threonine kinase receptor-associated protein	STRAP	STRAP		STRAP	8	6	10	11	2	7	2	1	6	10	6	4	6	10	3	4	2	1	0	5	3	3	6	12	0	7	8	9	5	6	2	4	10	8	4	2
1066	P09936	1	17	17	17	P09936	77.1	24.824	Ubiquitin carboxyl-terminal hydrolase isozyme L1	UCHL1	UCHL1		UCHL1	0	0	0	23	0	1	4	0	3	41	0	0	0	0	0	2	11	12	0	3	0	0	0	76	2	16	6	0	1	0	4	0	7	0	0	7
2417	P98095;P98095-2	2	15	15	15	P98095	14.4	126.57	Fibulin-2	FBLN2	FBLN2		FBLN2	1	2	1	5	1	6	9	8	5	1	5	4	12	4	0	4	6	0	12	14	12	4	10	0	3	13	0	15	1	2	2	7	0	6	2	19
3444	Q8IZ83;Q8IZ83-3;Q8IZ83-2	3	13	13	13	Q8IZ83	21.1	85.126	Aldehyde dehydrogenase family 16 member A1	ALDH16A1	ALDH16A1		ALDH16A1	5	4	6	11	0	5	6	0	4	9	3	4	4	9	2	1	4	1	0	8	5	1	4	3	0	7	13	5	12	7	0	8	10	1	7	3
4499	Q9NTK5;Q9NTK5-2;Q9NTK5-3	3	14	14	14	Q9NTK5	31.8	44.743	Obg-like ATPase 1	OLA1	OLA1		OLA1	4	6	10	12	3	1	8	2	10	11	5	0	4	9	1	4	2	3	2	4	6	5	3	6	0	4	7	2	4	9	4	5	9	6	4	5
4666	Q9UBS4	1	13	13	13	Q9UBS4	38.8	40.513	DnaJ homolog subfamily B member 11	DNAJB11	DNAJB11		DNAJB11	8	8	4	8	0	4	5	0	3	3	1	1	1	5	4	11	3	1	2	10	5	3	6	1	0	2	10	9	1	6	2	16	12	10	5	5
4984	Q9Y678	1	21	21	20	Q9Y678	27.5	97.717	Coatomer subunit gamma-1	COPG1	COPG1		COPG1	10	7	10	9	1	5	4	1	4	8	1	1	7	1	5	2	2	0	1	4	4	0	1	9	0	6	22	8	7	9	0	5	6	7	7	1
152	O00154-4;O00154-6;O00154-7;O00154;O00154-5;O00154-2;O00154-3;Q6ZUV0	8	16	16	16	O00154-4	49.4	37.419	Cytosolic acyl coenzyme A thioester hydrolase	ACOT7;ACOT7L	ACOT7;ACOT7L		ACOT7	10	2	1	5	12	8	2	2	1	12	3	2	1	14	0	14	2	1	0	6	4	0	0	2	0	2	2	7	0	5	1	1	9	5	1	10
452	O60716-21;O60716-19;O60716-18;O60716-17;O60716-13;O60716-11;O60716-10;O60716-9;O60716-5;O60716-3;O60716-2;O60716;O60716-24;O60716-23;O60716-22;O60716-20;O60716-16;O60716-15;O60716-14;O60716-12;O60716-8;O60716-7;O60716-6;O60716-4;O60716-29;O60716-27;O60716	32	26	26	26	O60716-21	39.7	92.674	Catenin delta-1	CTNND1	CTNND1		CTNND1	14	2	3	11	0	4	2	0	3	12	4	5	10	6	4	7	1	2	0	2	7	8	3	4	1	6	10	3	6	5	1	2	5	3	13	1
814	P02748;CON__Q3MHN2	2	14	14	14	P02748	25.6	63.173	Complement component C9;Complement component C9a;Complement component C9b	C9	C9		C9	4	8	3	3	2	10	7	7	12	6	14	3	5	2	6	10	4	3	8	9	15	4	4	3	4	4	4	5	1	10	4	3	3	7	4	3
313	O15382;O15382-2	2	11	11	11	O15382	42.9	44.287	Branched-chain-amino-acid aminotransferase, mitochondrial	BCAT2	BCAT2		BCAT2	12	1	16	0	1	5	3	1	3	1	1	17	7	1	2	2	4	1	1	2	18	0	1	13	0	2	7	20	18	6	2	2	7	3	16	1
392	O43765	1	7	7	7	O43765	24.3	34.063	Small glutamine-rich tetratricopeptide repeat-containing protein alpha	SGTA	SGTA		SGTA	6	4	2	5	3	3	2	0	5	7	7	5	6	10	4	4	5	2	5	6	10	6	7	3	3	6	4	7	5	5	2	5	8	8	5	5
4389	Q9HC35;Q9HC35-2	2	32	32	32	Q9HC35	41.7	108.91	Echinoderm microtubule-associated protein-like 4	EML4	EML4		EML4	27	0	6	4	0	3	3	1	0	8	2	9	10	0	0	0	1	0	0	5	7	0	0	15	0	1	10	2	1	5	0	6	7	4	5	0
1971	P49915-2;P49915	2	22	22	22	P49915-2	46.8	65.928	GMP synthase [glutamine-hydrolyzing]	GMPS	GMPS		GMPS	10	2	2	13	2	1	4	2	3	11	8	2	1	7	3	8	2	2	1	7	7	9	7	2	0	3	3	5	1	2	0	13	9	5	2	6
3311	Q7Z406-6;Q7Z406-2;Q7Z406;Q7Z406-4;Q7Z406-5	5	41	30	30	Q7Z406-6	24.3	228.66	Myosin-14	MYH14	MYH14		MYH14	3	11	4	3	3	0	3	2	3	6	1	8	4	3	14	10	6	4	3	2	1	6	9	9	1	5	6	3	13	1	2	1	7	2	8	9
1863	P46459;P46459-2	2	31	31	31	P46459	39	82.593	Vesicle-fusing ATPase	NSF	NSF		NSF	14	2	10	4	2	3	7	0	4	5	1	1	4	0	1	1	5	0	0	2	4	0	1	12	0	0	16	4	6	10	1	8	11	4	11	1
3549	Q8NE71-2;Q8NE71	2	16	16	16	Q8NE71-2	21.2	91.679	ATP-binding cassette sub-family F member 1	ABCF1	ABCF1		ABCF1	5	11	5	9	0	5	4	3	6	5	5	2	4	6	0	4	5	3	1	7	5	5	7	17	1	7	8	3	3	3	5	10	10	4	3	5
863	P04424;P04424-2;P04424-3	3	25	25	25	P04424	49.6	51.657	Argininosuccinate lyase	ASL	ASL		ASL	20	17	7	2	2	4	1	0	5	0	6	8	13	0	8	1	7	0	0	3	2	0	1	9	0	3	4	2	21	10	0	4	6	8	6	2
2906	Q15437	1	24	22	22	Q15437	41.7	86.478	Protein transport protein Sec23B	SEC23B	SEC23B		SEC23B	11	6	12	6	0	1	4	0	2	1	2	3	9	2	3	1	5	1	1	6	5	1	2	11	0	6	8	11	11	5	6	8	13	7	12	1
2141	P55735;P55735-2;P55735-4;P55735-3	4	10	10	10	P55735	48.8	35.54	Protein SEC13 homolog	SEC13	SEC13		SEC13	11	6	8	4	3	6	3	3	5	3	4	7	8	3	4	2	7	3	3	11	5	2	4	7	0	5	7	6	8	3	4	6	9	7	7	2
4511	Q9NUP9;O14910;Q9HAP6	3	9	9	9	Q9NUP9	55.8	21.834	Protein lin-7 homolog C	LIN7C;LIN7A;LIN7B	LIN7C;LIN7A;LIN7B		LIN7C	6	5	5	8	0	5	3	4	4	5	6	8	9	9	3	7	6	6	5	7	4	9	8	5	4	8	2	3	5	3	7	3	7	5	7	7
189	O00429-3;O00429;O00429-6;O00429-4;O00429-5;O00429-2;O00429-8;O00429-7	8	27	27	27	O00429-3	39.7	79.441	Dynamin-1-like protein	DNM1L	DNM1L		DNM1L	8	7	4	10	1	5	4	2	3	13	5	2	1	6	5	7	3	1	1	5	7	4	2	6	0	3	16	6	4	8	0	4	8	3	2	1
1771	P39748;P39748-2	2	11	11	10	P39748	33.4	42.592	Flap endonuclease 1	FEN1	FEN1		FEN1	1	3	6	9	2	9	7	1	4	13	3	2	4	13	1	7	6	3	1	5	11	11	13	1	1	6	5	6	1	5	3	16	6	7	0	0
1779	P40306	1	9	9	9	P40306	41.8	28.936	Proteasome subunit beta type-10	PSMB10	PSMB10		PSMB10	5	10	8	6	7	3	3	2	4	5	10	3	2	2	7	2	6	5	0	1	7	1	1	2	3	0	2	4	4	13	2	13	8	12	4	1
3886	Q96HY6;Q96HY6-2	2	8	8	8	Q96HY6	41.1	35.61	DDRGK domain-containing protein 1	DDRGK1	DDRGK1		DDRGK1	5	5	8	5	3	4	3	5	5	5	5	7	4	4	5	4	6	7	6	5	4	7	5	5	3	5	4	4	8	4	6	6	6	5	6	5
4849	Q9Y295	1	12	12	12	Q9Y295	40.9	40.542	Developmentally-regulated GTP-binding protein 1	DRG1	DRG1		DRG1	3	5	5	8	4	3	6	3	4	9	4	6	5	7	2	2	7	7	3	7	5	7	8	10	1	8	4	5	5	3	6	5	7	5	3	9
522	O75608-2;O75608	2	5	5	5	O75608-2	32.7	22.875	Acyl-protein thioesterase 1	LYPLA1	LYPLA1		LYPLA1	9	5	7	4	0	6	0	0	8	3	4	8	12	7	7	5	5	0	3	6	8	5	4	8	1	4	7	8	9	6	3	2	7	4	9	6
1358	P19652	1	8	5	5	P19652	26.4	23.602	Alpha-1-acid glycoprotein 2	ORM2	ORM2		ORM2	4	10	5	5	2	5	3	13	5	3	10	4	8	3	7	2	4	3	5	9	6	3	10	1	9	2	3	4	5	6	5	4	7	14	4	4
795	P02462-2;P02462;P29400;P29400-2	4	6	6	6	P02462-2	8.1	127.98	Collagen alpha-1(IV) chain;Arresten	COL4A1;COL4A5	COL4A1;COL4A5		COL4A1	4	6	8	2	22	12	9	11	10	1	3	7	7	2	3	8	5	4	4	5	0	1	8	3	9	3	2	3	4	2	6	1	2	4	4	4
1241	P14927;P14927-2	2	9	9	9	P14927	64	13.53	Cytochrome b-c1 complex subunit 7	UQCRB	UQCRB		UQCRB	8	8	2	6	8	4	3	4	7	3	6	7	5	5	13	8	8	5	6	3	7	4	4	8	1	4	5	2	7	6	3	3	6	2	11	4
2900	Q15424;Q15424-4;Q15424-3;Q15424-2	4	20	20	11	Q15424	26.1	102.64	Scaffold attachment factor B1	SAFB	SAFB		SAFB	10	4	4	10	0	5	2	3	4	10	2	5	9	6	1	4	4	4	4	7	6	7	5	6	3	4	10	2	3	3	4	7	9	4	3	3
4297	Q9H3P7	1	11	11	11	Q9H3P7	28.6	60.593	Golgi resident protein GCP60	ACBD3	ACBD3		ACBD3	10	11	10	4	2	2	3	1	6	6	2	3	7	5	2	1	4	4	2	2	7	2	2	8	2	4	6	5	10	7	4	5	5	2	11	3
518	O75533;O75533-2	2	34	34	34	O75533	33.5	145.83	Splicing factor 3B subunit 1	SF3B1	SF3B1		SF3B1	14	1	7	22	0	0	4	0	2	19	1	4	3	6	0	0	0	0	0	6	8	0	5	9	0	3	9	6	1	9	0	10	11	1	6	0
669	O95758-1;O95758-6;O95758-2;O95758;O95758-5;O95758-4;O95758-7	7	15	11	11	O95758-1	34.9	56.501	Polypyrimidine tract-binding protein 3	PTBP3	PTBP3		PTBP3	8	5	3	8	2	2	4	5	4	7	3	5	5	12	4	4	4	6	4	11	4	7	6	1	2	6	4	8	5	7	4	7	8	5	5	5
1312	P17612;P17612-2;P22612	3	12	12	5	P17612	28.5	40.589	cAMP-dependent protein kinase catalytic subunit alpha	PRKACA;PRKACG	PRKACA;PRKACG	PRKACA;PRKACG	PRKACA	12	4	7	4	4	2	2	2	3	3	3	4	4	7	3	2	4	1	1	4	4	1	3	7	0	1	7	6	9	6	1	6	6	5	9	1
1623	P30566;P30566-2	2	10	10	10	P30566	28.3	54.889	Adenylosuccinate lyase	ADSL	ADSL		ADSL	8	4	4	9	0	3	2	0	4	7	3	4	5	9	1	8	3	1	0	5	3	2	3	9	1	3	9	3	8	6	0	8	6	5	6	2
699	O96019;O96019-2;O94805	3	13	13	13	O96019	40.3	47.46	Actin-like protein 6A	ACTL6A;ACTL6B	ACTL6A;ACTL6B		ACTL6A	8	1	3	11	1	1	4	2	4	13	6	6	6	6	2	16	4	0	0	9	4	13	10	2	0	3	3	2	3	4	1	9	11	5	7	4
2236	P61769	1	4	4	4	P61769	26.1	13.714	Beta-2-microglobulin;Beta-2-microglobulin form pI 5.3	B2M	B2M		B2M	3	10	7	3	22	5	3	3	5	4	4	5	3	3	6	6	3	4	4	5	3	3	4	8	5	3	8	3	4	4	5	6	3	6	2	5
3698	Q92688-2;Q92688	2	9	7	7	Q92688-2	41.5	22.276	Acidic leucine-rich nuclear phosphoprotein 32 family member B	ANP32B	ANP32B		ANP32B	5	2	2	10	11	5	3	3	2	9	6	1	1	7	2	9	2	6	4	5	5	10	10	9	3	7	3	3	4	3	9	7	7	5	2	6
4442	Q9NQC3-2;Q9NQC3-5;Q9NQC3;Q9NQC3-4;Q9NQC3-3;Q9NQC3-6	6	9	9	9	Q9NQC3-2	44	40.317	Reticulon-4	RTN4	RTN4		RTN4	12	2	10	4	13	2	1	3	3	5	3	4	2	2	3	4	3	6	5	3	2	3	3	3	5	3	7	8	6	14	3	0	7	1	6	7
1620	P30520	1	17	17	15	P30520	41.9	50.097	Adenylosuccinate synthetase isozyme 2	ADSS	ADSS		ADSS	7	2	2	3	0	2	0	1	2	14	4	3	14	7	0	5	10	4	3	3	10	7	2	6	0	3	9	3	10	6	4	4	5	5	3	3
2590	Q12805-2;Q12805-4;Q12805-3;Q12805;Q12805-5	5	13	13	13	Q12805-2	36.3	53.722	EGF-containing fibulin-like extracellular matrix protein 1	EFEMP1	EFEMP1		EFEMP1	4	1	2	2	4	4	15	9	9	1	3	17	20	1	3	4	3	0	14	2	7	4	17	0	5	3	0	9	2	0	0	1	5	2	8	4
3037	Q3ZCM7	1	12	2	2	Q3ZCM7	25.9	49.775	Tubulin beta-8 chain	TUBB8	TUBB8		TUBB8	8	4	6	7	1	5	4	0	4	6	4	4	4	6	3	5	3	3	2	4	4	3	6	4	0	6	7	5	8	10	3	4	7	11	9	2
3374	Q86X76-2;Q86X76-4;Q86X76;Q86X76-3;Q86X76-5	5	11	11	11	Q86X76-2	45.4	31.858	Nitrilase homolog 1	NIT1	NIT1		NIT1	15	6	7	5	0	3	4	0	4	3	4	9	8	7	4	1	8	1	2	2	4	2	0	9	0	3	7	8	9	12	2	3	4	3	12	2
3498	Q8N684-2;Q8N684;Q8N684-3	3	10	10	10	Q8N684-2	28.1	51.095	Cleavage and polyadenylation specificity factor subunit 7	CPSF7	CPSF7		CPSF7	5	4	6	7	0	6	4	2	5	8	7	4	7	10	1	1	3	4	3	5	9	8	4	4	3	8	4	7	3	6	3	5	6	7	3	2
3566	Q8NFV4;Q8NFV4-4;Q8NFV4-6;Q8NFV4-3;Q8NFV4-2;Q8NFV4-5	6	14	14	14	Q8NFV4	58.1	34.69	Alpha/beta hydrolase domain-containing protein 11	ABHD11	ABHD11		ABHD11	18	15	18	3	0	2	5	0	1	8	3	12	31	2	4	3	7	5	1	1	6	5	3	3	2	1	0	4	9	4	2	1	1	2	6	6
2222	P61289;P61289-2;P61289-3	3	9	9	9	P61289	36.6	29.506	Proteasome activator complex subunit 3	PSME3	PSME3		PSME3	11	5	5	5	0	0	1	0	9	6	3	3	4	6	1	4	3	1	2	2	4	4	2	4	6	6	8	10	4	6	9	6	7	8	6	7
3073	Q58FF8	1	17	2	2	Q58FF8	28.3	44.348	Putative heat shock protein HSP 90-beta 2	HSP90AB2P	HSP90AB2P		HSP90AB2P	7	6	9	5	4	2	3	1	5	8	10	3	4	4	3	8	3	2	3	6	6	2	4	4	4	2	8	3	4	9	3	1	8	6	2	3
679	O95831-3;O95831;O95831-2;O95831-5;O95831-6;O95831-4	6	22	22	22	O95831-3	41.7	66.294	Apoptosis-inducing factor 1, mitochondrial	AIFM1	AIFM1		AIFM1	8	3	20	6	2	2	5	1	5	2	2	9	5	4	7	1	4	2	4	2	6	1	1	21	2	3	7	4	9	2	2	4	6	1	17	2
1994	P50570;P50570-2;P50570-5;P50570-4;P50570-3	5	25	25	17	P50570	33.1	98.063	Dynamin-2	DNM2	DNM2		DNM2	7	8	6	7	2	2	3	1	4	9	2	4	5	8	9	2	1	1	2	5	3	1	2	4	1	3	13	2	3	7	0	4	8	6	6	2
1995	P50579;P50579-2;P50579-3	3	17	17	17	P50579	45.4	52.891	Methionine aminopeptidase 2	METAP2	METAP2		METAP2	4	4	10	6	1	4	5	1	8	14	5	4	5	6	2	1	5	2	1	8	4	5	6	7	1	5	9	4	6	5	2	3	8	7	10	5
2585	Q12765;Q12765-2;Q12765-3	3	13	13	13	Q12765	32.4	46.382	Secernin-1	SCRN1	SCRN1		SCRN1	10	4	15	5	1	3	1	1	2	4	3	5	11	4	1	2	7	1	1	4	6	3	6	15	3	5	6	4	3	3	1	7	1	6	4	4
2731	Q13938;Q13938-3	2	11	11	11	Q13938	51.9	20.967	Calcyphosin	CAPS	CAPS		CAPS	18	11	13	0	1	11	4	1	5	0	3	4	22	9	11	0	3	8	0	0	1	2	7	8	0	2	1	0	10	0	4	0	3	0	12	4
853	P04216	1	4	4	4	P04216	24.8	17.935	Thy-1 membrane glycoprotein	THY1	THY1		THY1	5	2	2	3	9	5	3	7	5	3	2	5	2	4	1	3	4	3	8	6	5	5	2	2	5	4	1	6	4	6	5	8	5	6	7	8
4009	Q99598	1	16	16	16	Q99598	59.7	33.112	Translin-associated protein X	TSNAX	TSNAX		TSNAX	3	3	7	5	2	3	1	3	6	7	8	6	4	9	3	3	4	10	4	3	3	6	3	6	3	4	3	5	7	5	8	3	5	4	11	6
4379	Q9HB71;Q9HB71-3;Q9HB71-2	3	13	13	13	Q9HB71	66.7	26.21	Calcyclin-binding protein	CACYBP	CACYBP		CACYBP	9	3	6	10	3	0	6	1	4	8	5	3	3	9	0	4	3	3	4	6	4	3	2	7	1	2	4	8	3	5	4	4	6	5	7	4
1201	P13761	1	15	10	3	P13761	51.1	29.822	HLA class II histocompatibility antigen, DRB1-7 beta chain	HLA-DRB1	HLA-DRB1		HLA-DRB1	6	2	7	2	1	5	2	3	9	0	6	2	6	2	1	5	0	2	5	3	8	11	0	3	2	4	4	6	10	1	2	5	5	2	19	2
2325	P63151;P63151-2;Q9Y2T4-3;Q00005-6;Q9Y2T4-4;Q00005-2;Q9Y2T4-2;Q9Y2T4;Q00005-3	9	10	10	7	P63151	28.6	51.691	Serine/threonine-protein phosphatase 2A 55 kDa regulatory subunit B alpha isoform	PPP2R2A;PPP2R2C;PPP2R2B	PPP2R2A;PPP2R2C;PPP2R2B		PPP2R2A	2	5	4	9	6	6	4	1	10	7	3	5	2	11	7	2	3	3	2	7	4	4	5	5	0	8	8	12	9	7	3	5	2	5	3	3
4088	Q9BSD7	1	9	9	9	Q9BSD7	54.2	20.713	Cancer-related nucleoside-triphosphatase	NTPCR	NTPCR		NTPCR	5	2	3	5	5	3	2	2	4	14	6	5	3	5	2	9	4	11	5	5	4	14	5	7	1	3	4	6	10	2	11	6	4	1	8	3
1862	P46379-2;P46379;P46379-3;P46379-5;P46379-4	5	22	22	22	P46379-2	29.1	118.69	Large proline-rich protein BAG6	BAG6	BAG6		BAG6	17	7	11	7	0	4	2	2	2	3	4	3	12	6	3	1	4	3	0	8	6	2	4	2	4	2	3	3	6	6	6	7	7	8	7	4
2362	P78344;P78344-2	2	21	21	21	P78344	28.1	102.36	Eukaryotic translation initiation factor 4 gamma 2	EIF4G2	EIF4G2		EIF4G2	6	3	9	8	1	1	2	1	8	8	5	6	5	5	3	2	4	1	0	10	3	3	3	6	1	5	15	4	1	9	1	8	7	2	4	1
2958	Q16527	1	8	8	8	Q16527	56	20.954	Cysteine and glycine-rich protein 2	CSRP2	CSRP2		CSRP2	3	6	10	10	0	13	6	0	11	2	1	1	5	17	4	20	10	0	0	6	1	7	10	4	0	6	1	8	6	1	0	2	2	9	8	3
423	O60264	1	32	32	21	O60264	32.2	121.9	SWI/SNF-related matrix-associated actin-dependent regulator of chromatin subfamily A member 5	SMARCA5	SMARCA5		SMARCA5	6	2	1	12	0	3	6	0	0	23	8	4	0	14	0	5	3	0	0	14	8	10	14	4	0	6	5	1	0	3	2	11	5	4	2	0
2978	Q16666-3;Q16666-2;Q16666;Q16666-6;Q6K0P9-6;Q6K0P9-5	6	19	19	18	Q16666-3	33.1	75.935	Gamma-interferon-inducible protein 16	IFI16;PYHIN1	IFI16;PYHIN1		IFI16	5	4	1	10	2	3	2	0	1	12	2	4	1	8	0	6	7	2	3	11	1	8	9	0	2	8	10	1	0	5	0	10	10	7	3	3
3750	Q969G5	1	12	12	12	Q969G5	44.1	27.701	Protein kinase C delta-binding protein	CAVIN3	CAVIN3		PRKCDBP	4	3	7	4	22	7	3	7	6	1	5	8	3	5	3	4	5	3	6	4	1	4	7	1	6	5	2	4	4	7	2	2	2	6	8	7
3893	Q96IJ6;Q96IJ6-2	2	12	12	12	Q96IJ6	37.4	46.291	Mannose-1-phosphate guanyltransferase alpha	GMPPA	GMPPA		GMPPA	5	6	4	4	1	4	2	2	6	1	8	5	8	3	7	3	3	2	4	6	3	4	4	9	0	4	7	5	7	5	6	10	4	8	8	4
463	O60832;O60832-2	2	16	16	16	O60832	35.6	57.673	H/ACA ribonucleoprotein complex subunit 4	DKC1	DKC1		DKC1	3	4	0	6	2	7	13	4	2	7	4	8	5	9	5	3	6	2	2	6	9	8	7	4	1	2	3	3	4	1	10	9	5	3	5	3
4172	Q9BXP5-4;Q9BXP5-2;Q9BXP5-3;Q9BXP5;Q9BXP5-5	5	27	27	27	Q9BXP5-4	29.3	100.15	Serrate RNA effector molecule homolog	SRRT	SRRT		SRRT	10	3	4	12	0	2	2	0	3	16	2	3	5	7	0	0	4	0	0	11	10	2	3	6	0	4	4	8	3	14	1	11	11	9	4	0
584	O94874;O94874-2;O94874-3	3	20	20	20	O94874	28.2	89.594	E3 UFM1-protein ligase 1	UFL1	UFL1		UFL1	12	1	7	8	0	1	1	0	4	11	1	4	1	3	1	1	6	3	0	7	2	5	3	10	0	3	12	0	7	10	2	12	10	7	1	2
1943	P49589;P49589-3;P49589-2	3	17	17	17	P49589	25.4	85.472	Cysteine--tRNA ligase, cytoplasmic	CARS	CARS		CARS	6	2	7	9	0	1	1	0	3	6	0	1	2	6	0	0	4	0	0	12	2	2	0	6	0	3	12	9	4	15	0	15	8	3	1	1
2175	P58546	1	6	6	6	P58546	65.3	12.895	Myotrophin	MTPN	MTPN		MTPN	5	4	3	4	8	5	3	1	6	4	6	4	8	8	3	6	6	5	2	9	4	5	4	4	0	5	8	4	3	5	1	5	5	13	5	4
2383	P80511	1	7	7	7	P80511	43.5	10.575	Protein S100-A12;Calcitermin	S100A12	S100A12		S100A12	3	10	1	0	8	5	3	13	10	6	8	1	3	5	17	5	2	4	6	9	8	9	3	1	7	4	6	7	0	8	3	6	4	7	1	2
4805	Q9UNH7;Q9UNH7-2	2	14	14	14	Q9UNH7	32.3	46.648	Sorting nexin-6;Sorting nexin-6, N-terminally processed	SNX6	SNX6		SNX6	8	2	7	5	3	2	1	1	4	4	3	6	2	4	5	1	6	1	0	4	4	1	3	7	1	5	6	6	5	7	4	6	5	7	5	3
1357	P19623	1	10	10	10	P19623	40.1	33.824	Spermidine synthase	SRM	SRM		SRM	1	2	2	6	7	6	2	1	3	3	6	1	7	7	1	1	6	0	1	9	9	2	4	4	1	8	10	9	5	2	0	6	10	6	2	2
1873	P46821	1	37	37	35	P46821	22.7	270.63	Microtubule-associated protein 1B;MAP1B heavy chain;MAP1 light chain LC1	MAP1B	MAP1B		MAP1B	19	0	5	5	6	0	1	0	3	47	11	2	1	2	0	19	1	12	0	5	3	15	12	1	1	5	0	0	1	2	1	0	3	0	0	7
1917	P48739;P48739-3;P48739-2	3	12	12	10	P48739	47.2	31.54	Phosphatidylinositol transfer protein beta isoform	PITPNB	PITPNB		PITPNB	2	8	4	10	4	4	2	1	4	8	6	7	4	4	4	8	4	1	0	7	2	9	6	4	1	2	5	3	7	3	0	9	4	3	4	6
4462	Q9NR56;Q9NR56-7;Q9NR56-6;Q9NR56-2;Q9NR56-5;Q9NR56-3;Q9NR56-4;Q9NUK0-2;Q9NUK0;Q9NUK0-4;Q9NUK0-3	11	8	8	3	Q9NR56	22.9	41.817	Muscleblind-like protein 1	MBNL1;MBNL3	MBNL1;MBNL3		MBNL1	9	5	7	6	0	5	5	1	5	4	6	5	8	6	3	5	5	2	0	5	4	7	5	5	0	6	8	4	5	6	1	5	5	7	6	4
1124	P11166	1	8	8	8	P11166	13	54.083	Solute carrier family 2, facilitated glucose transporter member 1	SLC2A1	SLC2A1		SLC2A1	3	6	2	11	3	9	2	7	8	16	6	1	2	14	11	5	0	4	1	7	6	0	7	0	3	9	5	0	1	8	4	0	9	3	0	2
1846	P43686;P43686-2	2	18	18	18	P43686	40.9	47.366	26S protease regulatory subunit 6B	PSMC4	PSMC4		PSMC4	7	4	7	9	1	2	1	3	6	11	6	3	2	5	1	4	2	2	1	4	8	3	4	12	3	4	7	6	7	6	3	3	5	7	7	2
2403	P83881	1	10	10	2	P83881	51.9	12.441	60S ribosomal protein L36a	RPL36A	RPL36A		RPL36A	2	6	4	6	7	7	10	5	4	4	3	4	4	6	3	8	4	7	8	5	5	8	6	4	1	5	2	6	3	3	9	2	2	6	4	7
2699	Q13596-2;Q13596;Q13596-3	3	17	15	15	Q13596-2	40.9	51.812	Sorting nexin-1	SNX1	SNX1		SNX1	7	3	14	7	0	3	0	1	3	5	2	1	3	6	3	2	7	3	2	1	1	2	1	18	0	4	9	7	10	11	3	5	8	3	11	2
2898	Q15417-3;Q15417;Q15417-2	3	12	11	11	Q15417-3	49.5	31.38	Calponin-3	CNN3	CNN3		CNN3	12	3	0	9	1	1	1	2	6	2	4	2	8	3	2	1	3	0	0	4	4	1	2	2	0	5	5	13	5	15	0	4	3	11	6	1
1950	P49721	1	16	16	16	P49721	53.7	22.836	Proteasome subunit beta type-2	PSMB2	PSMB2		PSMB2	5	5	3	4	8	5	4	3	6	2	7	4	2	7	8	7	3	3	3	4	6	4	3	2	3	3	5	7	3	6	2	8	4	6	2	3
4216	Q9BZZ5-2;Q9BZZ5;Q9BZZ5-3;Q9BZZ5-5;Q9BZZ5-6;Q9BZZ5-1	6	15	15	15	Q9BZZ5-2	28.2	56.769	Apoptosis inhibitor 5	API5	API5		API5	8	4	6	3	1	4	2	0	2	8	3	7	5	14	3	2	4	1	0	8	6	7	6	5	0	3	6	5	3	2	1	8	4	8	8	1
4445	Q9NQG5	1	11	11	11	Q9NQG5	38	36.899	Regulation of nuclear pre-mRNA domain-containing protein 1B	RPRD1B	RPRD1B		RPRD1B	5	5	3	9	3	6	2	1	4	11	2	5	4	9	6	4	3	1	2	9	9	4	2	3	7	4	5	3	3	8	3	3	6	3	6	6
4667	Q9UBT2;Q9UBT2-2	2	17	17	17	Q9UBT2	28.3	71.223	SUMO-activating enzyme subunit 2	UBA2	UBA2		UBA2	6	0	2	8	0	2	2	0	4	10	4	4	6	10	0	6	6	0	0	7	6	10	6	7	2	4	9	4	3	6	0	6	9	5	4	1
4885	Q9Y305-2;Q9Y305;Q9Y305-4;Q9Y305-3	4	15	15	15	Q9Y305-2	44.8	46.354	Acyl-coenzyme A thioesterase 9, mitochondrial	ACOT9	ACOT9		ACOT9	10	4	15	2	7	6	1	0	3	4	4	6	9	0	5	4	4	0	0	1	8	1	0	3	1	2	7	2	6	9	0	2	2	10	6	1
1198	P13727;P13727-2	2	11	11	11	P13727	39.2	25.205	Bone marrow proteoglycan;Eosinophil granule major basic protein	PRG2	PRG2		PRG2	3	4	6	0	0	10	20	7	0	0	1	1	4	7	0	0	0	1	0	4	0	0	3	0	3	1	7	3	0	5	1	0	5	29	3	4
3542	Q8NCW5;Q8NCW5-2	2	9	9	9	Q8NCW5	33.3	31.674	NAD(P)H-hydrate epimerase	NAXE	NAXE		APOA1BP	10	2	3	8	1	1	6	1	6	3	3	7	13	5	3	3	4	4	2	2	7	4	2	11	1	4	2	5	9	4	4	5	6	2	11	1
4619	Q9P0M6	1	21	19	19	Q9P0M6	56.2	40.058	Core histone macro-H2A.2	H2AFY2	H2AFY2		H2AFY2	2	1	1	6	3	12	0	1	0	3	0	2	2	9	0	5	4	6	2	13	5	51	16	0	1	9	0	1	2	2	3	7	5	3	2	5
4929	Q9Y446;Q9Y446-2	2	30	30	30	Q9Y446	40.9	87.081	Plakophilin-3	PKP3	PKP3		PKP3	5	8	1	9	0	16	0	1	8	14	0	2	9	13	4	3	1	1	0	10	6	10	14	4	0	14	8	0	3	3	2	1	3	0	8	3
2009	P51114;P51114-2;P51114-3	3	15	15	13	P51114	25.8	69.72	Fragile X mental retardation syndrome-related protein 1	FXR1	FXR1		FXR1	3	2	9	8	0	5	10	4	3	11	9	2	2	10	0	8	2	3	2	6	1	17	9	2	0	4	5	3	2	4	2	2	7	3	3	5
2125	P55060-3;P55060;P55060-4;P55060-2	4	25	25	25	P55060-3	29.1	107.78	Exportin-2	CSE1L	CSE1L		CSE1L	3	0	4	14	1	4	3	2	5	18	3	3	3	9	1	5	3	0	0	9	4	2	1	2	0	6	15	3	1	1	0	0	14	5	0	1
1181	P13073	1	9	9	9	P13073	40.2	19.576	Cytochrome c oxidase subunit 4 isoform 1, mitochondrial	COX4I1	COX4I1		COX4I1	9	10	7	9	2	2	1	0	6	1	3	6	5	1	5	2	5	1	1	1	8	2	3	10	1	2	8	7	8	5	6	1	7	1	12	2
1751	P36969-2;P36969	2	10	10	10	P36969-2	54.7	19.525	Phospholipid hydroperoxide glutathione peroxidase, mitochondrial	GPX4	GPX4		GPX4	11	2	3	4	2	4	6	1	2	5	10	11	4	3	1	4	3	1	5	6	4	4	3	2	4	3	3	7	3	10	4	3	1	9	4	4
4374	Q9HB07	1	10	10	10	Q9HB07	34.6	42.449	UPF0160 protein MYG1, mitochondrial	C12orf10	C12orf10		C12orf10	7	4	4	4	3	4	3	2	5	5	7	3	3	5	4	2	4	3	0	5	5	5	3	5	1	5	6	6	10	2	4	4	5	7	3	3
3055	Q53FA7;Q53FA7-2	2	14	14	14	Q53FA7	53	35.536	Quinone oxidoreductase PIG3	TP53I3	TP53I3		TP53I3	10	8	1	4	2	2	9	2	6	0	5	2	1	0	10	0	0	2	2	2	4	5	1	8	1	6	5	6	12	5	2	4	4	13	8	0
4823	Q9UQ35;Q9UQ35-2;Q9UQ35-3	3	16	16	16	Q9UQ35	8.6	299.61	Serine/arginine repetitive matrix protein 2	SRRM2	SRRM2		SRRM2	8	0	3	11	1	10	0	5	1	6	4	6	9	6	0	1	7	10	14	11	3	10	7	1	3	7	1	0	6	5	12	7	9	3	3	8
1120	P11117;P11117-2	2	11	11	11	P11117	27	48.344	Lysosomal acid phosphatase	ACP2	ACP2		ACP2	5	5	5	3	4	5	4	1	2	1	4	1	6	6	4	1	6	3	0	4	1	1	3	3	1	4	4	10	6	5	0	15	5	9	4	3
2041	P51857-2;P51857;P51857-3	3	4	4	4	P51857-2	9.3	32.747	3-oxo-5-beta-steroid 4-dehydrogenase	AKR1D1	AKR1D1		AKR1D1	1	3	5	12	1	3	7	3	5	9	2	6	1	7	3	2	12	7	0	0	0	8	13	15	1	9	6	2	14	0	9	2	8	1	3	9
4792	Q9UMX0;Q9UMX0-2;Q9UMX0-3;Q9UMX0-4	4	11	11	6	Q9UMX0	26	62.518	Ubiquilin-1	UBQLN1	UBQLN1		UBQLN1	6	2	3	6	12	2	1	2	2	6	4	3	3	9	2	7	2	10	5	5	2	7	7	2	2	5	2	5	5	7	4	2	6	6	6	7
858	P04259	1	68	5	4	P04259	73.2	60.066	Keratin, type II cytoskeletal 6B	KRT6B	KRT6B		KRT6B	4	5	3	3	2	4	6	10	4	8	4	5	3	9	3	6	4	7	4	5	3	9	12	8	5	10	7	1	3	3	2	2	3	2	2	11
1294	P16930;P16930-2	2	10	10	10	P16930	31.5	46.374	Fumarylacetoacetase	FAH	FAH		FAH	7	3	11	2	1	4	2	3	3	6	4	4	6	2	3	1	8	4	0	0	1	1	1	10	2	4	3	4	15	3	6	6	5	3	12	3
2787	Q14566	1	25	25	25	Q14566	38	92.888	DNA replication licensing factor MCM6	MCM6	MCM6		MCM6	3	0	3	17	0	3	15	0	1	15	5	3	2	15	0	17	0	0	0	7	0	5	17	0	3	3	5	1	0	4	0	9	3	9	0	2
4704	Q9UHG3;Q9UHG3-2	2	13	13	13	Q9UHG3	30.7	56.639	Prenylcysteine oxidase 1	PCYOX1	PCYOX1		PCYOX1	3	2	5	7	4	7	2	0	4	3	2	4	5	5	3	4	2	1	0	0	11	1	3	15	0	3	5	4	10	8	0	6	4	1	13	2
686	O95865	1	11	10	10	O95865	54.4	29.644	N(G),N(G)-dimethylarginine dimethylaminohydrolase 2	DDAH2	DDAH2		DDAH2	5	6	3	1	2	0	3	0	10	1	4	5	5	8	8	4	6	4	1	3	9	8	4	1	0	6	5	4	4	3	3	5	3	2	5	6
852	P04196	1	16	16	16	P04196	24.4	59.578	Histidine-rich glycoprotein	HRG	HRG		HRG	2	2	7	2	1	12	5	7	6	5	12	4	10	2	12	5	3	3	25	7	7	5	5	4	7	1	3	3	3	3	6	2	4	6	4	2
1263	P15586-2;P15586	2	10	10	10	P15586-2	20.7	59.988	N-acetylglucosamine-6-sulfatase	GNS	GNS		GNS	8	5	16	0	5	1	4	3	0	0	3	1	11	1	4	2	2	3	1	3	3	4	2	16	0	5	6	3	2	3	3	2	3	11	12	2
1473	P24539	1	13	13	13	P24539	43.8	28.908	ATP synthase F(0) complex subunit B1, mitochondrial	ATP5F1	ATP5F1		ATP5F1	11	5	11	8	1	4	4	0	5	6	4	7	3	3	8	0	2	0	0	2	7	1	2	8	1	4	5	3	5	6	2	3	5	3	11	3
2880	Q15257-3;Q15257-2;Q15257;Q15257-4	4	8	8	8	Q15257-3	36.4	33.467	Serine/threonine-protein phosphatase 2A activator	PTPA	PTPA		PPP2R4	5	2	5	6	4	5	3	1	5	7	3	4	4	6	1	4	3	4	1	4	5	6	5	7	0	5	6	6	4	7	1	8	7	2	10	4
3710	Q92804-2;Q92804	2	12	10	10	Q92804-2	33.3	61.557	TATA-binding protein-associated factor 2N	TAF15	TAF15		TAF15	10	4	4	7	1	3	4	0	3	3	1	6	9	4	3	2	4	3	2	8	6	4	6	6	0	5	3	3	8	9	3	5	8	4	11	0
3166	Q6DRA6;Q6DN03	2	9	1	1	Q6DRA6	30.5	18.018	Putative histone H2B type 2-D;Putative histone H2B type 2-C	HIST2H2BD;HIST2H2BC	HIST2H2BD;HIST2H2BC		HIST2H2BD;HIST2H2BC	2	5	0	1	12	3	8	5	4	4	6	8	7	7	4	4	6	10	11	6	7	10	7	1	10	5	2	1	3	1	6	5	2	4	2	5
507	O75436;O75436-2	2	12	12	11	O75436	50.5	38.169	Vacuolar protein sorting-associated protein 26A	VPS26A	VPS26A		VPS26A	8	3	17	7	2	4	3	2	4	1	3	3	4	3	2	1	3	5	3	3	1	3	0	4	5	2	4	2	7	11	6	2	5	7	7	3
4936	Q9Y4P3	1	20	20	20	Q9Y4P3	48.1	49.797	Transducin beta-like protein 2	TBL2	TBL2		TBL2	11	4	9	10	5	6	3	1	2	2	1	1	12	5	1	3	4	1	1	7	3	3	5	3	0	8	1	2	8	9	1	8	7	3	9	3
187	O00422	1	11	11	11	O00422	62.7	17.561	Histone deacetylase complex subunit SAP18	SAP18	SAP18		SAP18	3	5	3	4	5	5	2	1	4	5	6	1	2	5	4	2	3	5	6	5	5	4	3	1	5	1	3	6	3	3	10	6	5	7	6	9
1783	P40763-3;P40763;P40763-2	3	19	19	19	P40763-3	34.5	83.125	Signal transducer and activator of transcription 3	STAT3	STAT3		STAT3	10	4	6	6	0	5	3	0	4	5	2	5	5	9	0	0	6	1	1	4	2	2	5	11	0	6	8	4	4	7	0	9	5	6	6	1
1877	P46976-2;P46976;P46976-3	3	10	10	10	P46976-2	30	37.478	Glycogenin-1	GYG1	GYG1		GYG1	7	3	5	6	2	1	3	1	2	3	8	3	2	0	2	1	2	0	0	2	6	5	7	0	2	6	2	7	2	8	0	9	8	8	2	7
4099	Q9BT78;Q9BT78-2	2	16	16	16	Q9BT78	52.2	46.268	COP9 signalosome complex subunit 4	COPS4	COPS4		COPS4	12	1	3	9	1	3	1	1	4	11	5	1	8	5	0	3	4	1	0	3	3	3	5	5	0	3	13	2	8	7	1	6	8	3	7	0
4304	Q9H444;Q96CF2;P59074	3	9	9	9	Q9H444	33.9	24.95	Charged multivesicular body protein 4b	CHMP4B;CHMP4C;CHMP4BP1	CHMP4B;CHMP4C;CHMP4BP1		CHMP4B	4	3	5	3	5	3	5	3	4	2	2	3	6	4	6	6	5	4	4	3	4	7	3	2	4	5	6	4	5	9	2	4	6	2	4	4
4580	Q9NYU2-2;Q9NYU2;Q9NYU1	3	25	25	25	Q9NYU2-2	19.5	174.97	UDP-glucose:glycoprotein glucosyltransferase 1	UGGT1;UGGT2	UGGT1;UGGT2		UGGT1	18	4	4	3	1	2	4	0	3	7	2	1	1	3	4	1	2	1	0	3	3	0	1	21	0	3	13	6	3	5	0	5	4	4	8	2
4941	Q9Y512	1	17	17	17	Q9Y512	40.9	51.976	Sorting and assembly machinery component 50 homolog	SAMM50	SAMM50		SAMM50	13	6	8	11	1	3	1	0	2	5	3	10	11	4	5	2	2	2	1	1	7	3	4	5	1	1	3	3	7	7	2	5	5	3	10	8
254	O14908;O14908-2	2	9	9	9	O14908	33.6	36.049	PDZ domain-containing protein GIPC1	GIPC1	GIPC1		GIPC1	5	8	4	3	1	4	0	1	3	5	5	4	8	6	4	6	3	2	2	5	2	9	5	2	3	7	8	2	6	4	2	4	3	9	2	8
379	O43670-2;O43670;O43670-4;O43670-3	4	7	7	7	O43670-2	16.4	49.692	BUB3-interacting and GLEBS motif-containing protein ZNF207	ZNF207	ZNF207		ZNF207	7	4	3	4	2	5	3	1	7	9	5	5	5	7	4	3	6	5	2	8	6	7	8	4	0	6	6	4	4	4	1	4	5	5	5	2
520	O75569;O75569-3;O75569-2	3	13	13	13	O75569	48.6	34.404	Interferon-inducible double-stranded RNA-dependent protein kinase activator A	PRKRA	PRKRA		PRKRA	4	4	4	7	0	2	3	1	3	5	2	7	6	5	4	2	5	8	2	5	9	10	3	10	1	5	3	6	6	3	6	6	4	2	9	7
900	P05386	1	3	2	2	P05386	66.7	11.514	60S acidic ribosomal protein P1	RPLP1	RPLP1		RPLP1	5	4	4	2	2	3	5	3	5	5	5	4	5	9	3	6	6	8	6	7	4	8	6	3	4	7	4	5	5	4	4	5	5	5	2	4
1733	P36269-2;P36269;P36269-3	3	11	11	11	P36269-2	25.3	58.992	Gamma-glutamyltransferase 5;Gamma-glutamyltransferase 5 heavy chain;Gamma-glutamyltransferase 5 light chain	GGT5	GGT5		GGT5	4	0	5	3	4	6	1	3	5	1	4	6	6	5	7	5	5	1	4	7	1	5	6	4	2	5	5	4	3	7	2	5	5	1	10	6
3720	Q92890;Q92890-1;Q92890-3	3	8	8	8	Q92890	37.1	34.5	Ubiquitin fusion degradation protein 1 homolog	UFD1	UFD1		UFD1L	8	3	5	4	1	4	2	2	6	8	6	3	3	5	1	5	5	5	2	4	6	4	7	5	2	5	6	6	7	4	3	3	3	5	4	4
1964	P49821-2;P49821	2	16	16	16	P49821-2	41.3	49.867	NADH dehydrogenase [ubiquinone] flavoprotein 1, mitochondrial	NDUFV1	NDUFV1		NDUFV1	12	9	5	13	1	2	1	0	4	11	6	3	7	2	7	1	1	0	0	1	9	1	3	11	0	9	10	2	10	4	1	2	9	4	12	0
2173	P58107	1	44	37	37	P58107	34.7	555.61	Epiplakin	EPPK1	EPPK1		EPPK1	0	9	1	7	0	3	1	0	8	12	0	0	2	8	22	1	6	0	8	0	1	0	6	2	0	29	4	1	0	5	2	0	0	9	0	14
3751	Q969H8	1	6	6	6	Q969H8	32.9	18.795	Myeloid-derived growth factor	MYDGF	MYDGF		MYDGF	6	10	3	3	12	8	8	3	1	1	2	1	1	3	5	2	2	2	6	3	3	2	0	0	5	0	0	4	4	1	5	5	5	7	6	5
3830	Q96DI7;Q96DI7-2	2	13	13	13	Q96DI7	47.6	39.31	U5 small nuclear ribonucleoprotein 40 kDa protein	SNRNP40	SNRNP40		SNRNP40	4	4	7	6	0	5	3	1	4	5	7	4	12	3	2	3	10	1	0	2	5	5	3	5	0	3	3	6	7	4	3	6	5	6	7	5
4896	Q9Y394-2;Q9Y394	2	13	13	13	Q9Y394-2	38.8	32.267	Dehydrogenase/reductase SDR family member 7	DHRS7	DHRS7		DHRS7	10	3	3	4	1	6	1	1	4	1	2	10	4	3	5	1	2	0	0	3	7	0	2	5	0	2	6	4	9	8	0	5	4	4	30	3
311	O15372	1	14	14	14	O15372	50	39.93	Eukaryotic translation initiation factor 3 subunit H	EIF3H	EIF3H		EIF3H	5	6	7	9	0	2	1	0	5	5	5	1	1	4	1	2	2	0	1	7	5	4	3	9	0	5	11	8	7	6	0	4	4	8	7	1
1111	P10620;P10620-2	2	7	7	7	P10620	31	17.598	Microsomal glutathione S-transferase 1	MGST1	MGST1		MGST1	12	0	12	2	7	1	3	3	2	1	1	21	5	0	0	0	1	10	5	0	1	1	0	16	0	2	1	5	22	0	5	4	0	8	8	0
3052	Q53EL6-2;Q53EL6	2	20	20	20	Q53EL6-2	52.6	50.576	Programmed cell death protein 4	PDCD4	PDCD4		PDCD4	3	1	6	14	0	2	0	1	0	1	2	5	4	7	0	3	3	2	1	5	1	11	4	8	1	6	11	14	3	3	3	6	7	2	6	3
4295	Q9H3N1	1	10	10	10	Q9H3N1	39.6	31.791	Thioredoxin-related transmembrane protein 1	TMX1	TMX1		TMX1	7	4	4	7	7	6	4	3	2	3	4	6	3	9	6	4	6	4	1	5	6	2	3	5	0	1	5	5	7	6	3	6	6	4	4	3
4559	Q9NXG2	1	18	18	18	Q9NXG2	63.2	39.315	THUMP domain-containing protein 1	THUMPD1	THUMPD1		THUMPD1	15	3	4	3	0	3	0	0	4	4	5	10	6	7	2	2	4	1	2	7	4	7	4	11	0	4	5	5	5	3	4	5	5	2	7	4
798	P02545-2	1	64	1	1	P02545-2	77.8	65.134	Prelamin-A/C;Lamin-A/C	LMNA	LMNA		LMNA	7	5	5	4	17	4	1	0	5	0	3	6	3	2	5	2	4	4	5	1	2	3	3	2	4	3	3	3	7	3	12	5	0	5	10	4
4140	Q9BVC6	1	6	6	6	Q9BVC6	13.2	26.21	Transmembrane protein 109	TMEM109	TMEM109		TMEM109	5	4	4	4	5	6	2	3	4	5	3	4	4	2	4	4	3	2	4	4	5	4	6	3	0	5	2	9	7	5	1	5	5	5	5	5
1679	P33993;P33993-3;P33993-2	3	26	26	26	P33993	43.7	81.307	DNA replication licensing factor MCM7	MCM7	MCM7		MCM7	4	0	1	16	0	0	5	0	0	19	4	2	0	22	0	14	1	0	0	10	1	10	15	0	1	2	9	0	0	3	0	10	5	8	0	1
1058	P09669	1	7	7	7	P09669	50.7	8.7813	Cytochrome c oxidase subunit 6C	COX6C	COX6C		COX6C	8	13	5	3	4	4	2	3	6	3	4	4	4	4	6	5	4	3	3	3	4	4	3	4	2	3	3	5	7	6	3	1	4	3	7	4
2667	Q13409-6;Q13409-3;Q13409-7;Q13409-2;Q13409-5;Q13409;O14576-4;O14576-3;O14576-5;O14576-2;O14576	11	10	10	10	Q13409-6	18.3	68.297	Cytoplasmic dynein 1 intermediate chain 2	DYNC1I2;DYNC1I1	DYNC1I2;DYNC1I1		DYNC1I2	3	1	9	5	1	4	1	0	5	3	6	4	3	4	0	0	4	4	2	3	8	2	3	14	0	3	10	2	6	4	5	5	5	5	8	2
2872	Q15165-3;Q15165-1;Q15165	3	5	5	5	Q15165-3	19.9	37.996	Serum paraoxonase/arylesterase 2	PON2	PON2		PON2	10	9	6	4	3	1	2	0	5	4	2	11	11	2	4	1	7	5	3	5	5	2	2	3	0	3	6	1	12	3	4	3	2	8	9	4
4377	Q9HB40;Q9HB40-2	2	7	7	7	Q9HB40	17.5	50.83	Retinoid-inducible serine carboxypeptidase	SCPEP1	SCPEP1		SCPEP1	8	2	10	3	3	5	4	2	2	5	3	3	3	3	2	4	4	4	1	2	5	4	4	7	0	5	2	4	10	4	1	6	4	5	4	2
153	O00159-3;O00159	2	28	28	1	O00159-3	31.1	119.63	Unconventional myosin-Ic	MYO1C	MYO1C		MYO1C	14	2	5	2	1	1	1	0	3	1	4	4	4	0	4	1	6	1	0	2	2	3	3	18	0	4	10	1	3	6	1	3	3	6	10	1
1244	P15104	1	11	11	11	P15104	29.8	42.064	Glutamine synthetase	GLUL	GLUL		GLUL	13	1	3	5	1	1	2	1	2	10	3	5	1	12	1	1	1	2	0	8	9	1	2	2	0	12	1	5	1	4	2	15	15	9	1	11
2245	P61970	1	5	5	5	P61970	56.7	14.478	Nuclear transport factor 2	NUTF2	NUTF2		NUTF2	3	5	5	4	4	8	5	4	5	1	3	3	6	4	5	5	5	4	1	5	6	5	5	2	1	5	1	3	8	3	5	2	2	4	8	5
3804	Q96C23	1	8	8	8	Q96C23	35.7	37.765	Aldose 1-epimerase	GALM	GALM		GALM	6	6	6	1	5	1	2	0	3	0	8	5	9	2	3	1	7	2	2	2	6	2	0	6	1	1	5	9	8	10	6	6	6	5	15	2
118	CON__Q3ZBD7	1	8	2	2	CON__Q3ZBD7	18	62.87						2	11	3	18	0	1	1	0	7	9	3	4	2	9	5	3	13	1	1	4	4	6	7	5	0	6	2	0	11	4	1	11	10	6	4	0
485	O75306-2;O75306	2	13	13	13	O75306-2	28.4	51.851	NADH dehydrogenase [ubiquinone] iron-sulfur protein 2, mitochondrial	NDUFS2	NDUFS2		NDUFS2	9	10	8	12	2	0	0	0	7	6	2	1	1	4	6	0	3	0	0	1	3	0	1	7	0	3	8	3	15	0	0	2	11	2	10	0
1605	P30480	1	23	5	0	P30480	58.6	40.332	HLA class I histocompatibility antigen, B-42 alpha chain	HLA-B	HLA-B		HLA-B	7	5	6	5	15	6	2	3	2	2	9	4	2	3	8	0	2	0	3	3	3	0	3	1	5	1	8	2	5	6	3	2	1	1	3	1
2499	Q04446	1	16	16	16	Q04446	24.5	80.473	1,4-alpha-glucan-branching enzyme	GBE1	GBE1		GBE1	4	7	5	7	2	5	2	1	4	4	4	6	2	3	4	4	6	3	1	3	2	1	5	3	0	4	4	6	6	18	1	3	4	7	7	2
4424	Q9NP97;Q8TF09;Q9NP97-2	3	7	7	7	Q9NP97	87.5	10.921	Dynein light chain roadblock-type 1;Dynein light chain roadblock-type 2	DYNLRB1;DYNLRB2	DYNLRB1;DYNLRB2		DYNLRB1;DYNLRB2	4	4	4	2	7	7	4	7	4	2	5	6	5	3	3	6	6	7	6	4	4	5	4	3	5	2	4	3	4	3	4	4	3	4	4	5
4972	Q9Y5Z4;Q9Y5Z4-2	2	8	8	8	Q9Y5Z4	46.8	22.875	Heme-binding protein 2	HEBP2	HEBP2		HEBP2	4	5	5	3	2	5	1	0	1	2	3	2	4	2	5	0	3	7	3	3	1	5	4	2	2	1	3	6	12	5	6	7	3	5	7	5
2055	P52434;P52434-3;P52434-4;P52434-2;P52434-5	5	7	7	7	P52434	61.3	17.143	DNA-directed RNA polymerases I, II, and III subunit RPABC3	POLR2H	POLR2H		POLR2H	3	6	3	4	3	3	3	4	2	3	5	3	3	2	3	10	4	4	2	2	2	9	2	2	6	2	1	4	4	5	9	5	4	6	2	6
2239	P61923;P61923-4;P61923-2;P61923-3;P61923-5	5	4	4	4	P61923	27.1	20.198	Coatomer subunit zeta-1	COPZ1	COPZ1		COPZ1	4	6	4	5	3	4	4	4	4	2	3	5	5	4	2	4	5	5	6	4	4	5	3	3	3	3	3	5	6	5	5	4	3	5	5	4
2691	Q13547	1	9	9	5	Q13547	23.7	55.102	Histone deacetylase 1	HDAC1	HDAC1		HDAC1	8	5	4	9	2	4	4	1	4	8	4	3	5	5	3	4	6	2	2	5	5	4	4	5	1	5	4	5	4	4	2	5	5	5	4	2
2990	Q16778	1	22	1	0	Q16778	83.3	13.92	Histone H2B type 2-E	HIST2H2BE	HIST2H2BE		HIST2H2BE	3	6	2	3	5	1	5	5	3	3	4	6	5	3	3	4	5	5	8	2	3	6	5	1	6	3	2	8	4	1	9	6	4	3	3	3
204	O00567	1	23	23	23	O00567	36	66.049	Nucleolar protein 56	NOP56	NOP56		NOP56	1	2	2	5	1	7	17	3	1	7	3	8	3	6	2	6	3	1	3	10	3	5	13	7	0	6	1	2	3	2	1	4	6	4	3	2
1904	P48556	1	10	10	10	P48556	32.6	39.611	26S proteasome non-ATPase regulatory subunit 8	PSMD8	PSMD8		PSMD8	5	3	5	5	3	2	0	1	5	7	7	3	3	3	1	5	4	1	1	4	7	3	3	7	2	3	8	2	8	7	1	3	6	3	4	3
3361	Q86VB7-3;Q86VB7;Q86VB7-2;Q86VB7-4	4	23	23	23	Q86VB7-3	27.1	121.61	Scavenger receptor cysteine-rich type 1 protein M130;Soluble CD163	CD163	CD163		CD163	0	0	2	1	20	1	1	1	1	7	2	1	0	0	1	1	4	1	0	3	1	0	0	1	2	2	15	10	0	1	0	13	4	10	1	3
4393	Q9HCC0;Q9HCC0-2	2	19	19	19	Q9HCC0	41.4	61.332	Methylcrotonoyl-CoA carboxylase beta chain, mitochondrial	MCCC2	MCCC2		MCCC2	22	2	11	11	0	3	1	0	1	2	4	12	9	1	2	1	5	0	0	0	8	2	1	9	0	1	14	3	12	7	1	2	8	1	8	0
1383	P20591;P20591-2	2	28	28	26	P20591	43.7	75.519	Interferon-induced GTP-binding protein Mx1;Interferon-induced GTP-binding protein Mx1, N-terminally processed	MX1	MX1		MX1	1	14	1	3	2	1	0	0	7	18	0	1	4	2	0	4	3	0	0	1	4	3	1	0	0	1	36	0	3	3	0	3	5	1	2	2
1391	P20810-9;P20810-5;P20810-10;P20810-7;P20810-6;P20810-3;P20810-4;P20810-8;P20810-2;P20810	10	17	17	17	P20810-9	31.2	80.264	Calpastatin	CAST	CAST		CAST	12	1	9	2	2	3	0	1	2	2	3	4	6	0	2	0	2	0	0	1	7	5	2	3	0	6	8	2	4	17	1	3	5	10	4	0
1935	P49407-2;P49407	2	15	15	13	P49407-2	31.7	46.308	Beta-arrestin-1	ARRB1	ARRB1		ARRB1	6	7	12	0	1	0	6	0	0	0	1	4	6	0	6	0	8	0	2	0	6	0	0	14	1	2	1	14	6	6	0	8	0	3	5	0
1979	P50225;P50225-2;P50226	3	14	14	7	P50225	54.6	34.165	Sulfotransferase 1A1;Sulfotransferase 1A2	SULT1A1;SULT1A2	SULT1A1;SULT1A2		SULT1A1;SULT1A2	7	4	20	4	4	2	2	0	1	1	4	4	3	1	2	3	3	5	0	0	0	2	2	7	0	1	5	4	16	8	5	2	2	3	32	6
2066	P52815	1	5	5	5	P52815	23.7	21.348	39S ribosomal protein L12, mitochondrial	MRPL12	MRPL12		MRPL12	7	3	4	5	1	3	3	0	4	7	5	7	4	4	4	2	3	4	7	3	4	6	6	2	1	6	4	5	4	4	3	4	6	3	5	4
3761	Q969V3-2;Q969V3	2	14	14	14	Q969V3-2	33.5	62.846	Nicalin	NCLN	NCLN		NCLN	10	3	4	6	4	4	2	1	3	4	2	3	3	4	5	1	4	1	1	5	5	2	1	3	0	2	8	5	6	5	3	5	5	2	7	0
3855	Q96FQ6	1	7	7	7	Q96FQ6	58.3	11.801	Protein S100-A16	S100A16	S100A16		S100A16	5	5	1	4	4	4	2	2	5	3	7	8	2	9	11	3	3	12	10	1	2	7	4	4	1	6	7	1	1	1	5	7	2	3	4	8
4610	Q9P016;Q9P016-2	2	9	9	9	Q9P016	37.3	25.697	Thymocyte nuclear protein 1	THYN1	THYN1		THYN1	9	2	6	2	1	3	3	0	5	3	3	10	9	4	4	1	8	4	5	6	3	5	4	5	0	5	3	2	4	1	3	4	5	3	6	2
877	P05026-2;P05026	2	10	10	10	P05026-2	27.9	34.893	Sodium/potassium-transporting ATPase subunit beta-1	ATP1B1	ATP1B1		ATP1B1	10	8	7	6	0	1	1	1	4	6	0	4	7	1	3	2	4	4	3	1	13	0	2	11	0	3	2	3	5	0	8	7	6	0	14	6
1436	P22570;P22570-7;P22570-5;P22570-2;P22570-4;P22570-3;P22570-6	7	24	24	24	P22570	50.1	53.836	NADPH:adrenodoxin oxidoreductase, mitochondrial	FDXR	FDXR		FDXR	27	0	7	11	0	4	0	0	4	1	8	13	10	3	1	4	0	0	0	6	2	7	2	8	0	4	7	0	2	3	0	0	24	4	5	0
1557	P29350;P29350-3;P29350-4;P29350-2	4	21	21	21	P29350	39.3	67.56	Tyrosine-protein phosphatase non-receptor type 6	PTPN6	PTPN6		PTPN6	3	0	7	3	1	1	0	1	2	11	2	1	1	0	1	2	0	2	0	3	1	4	2	3	1	3	16	1	1	11	0	8	17	8	4	2
2343	P67870	1	7	7	7	P67870	38.6	24.942	Casein kinase II subunit beta	CSNK2B	CSNK2B		CSNK2B	3	8	6	6	5	4	4	3	3	3	4	4	2	4	5	5	2	2	1	3	5	5	6	2	1	3	2	5	5	4	3	4	5	3	4	5
3648	Q8WWM7;Q8WWM7-6;Q8WWM7-8;Q8WWM7-5;Q8WWM7-4;Q8WWM7-9;Q8WWM7-2;Q8WWM7-3;Q8WWM7-7	9	15	15	15	Q8WWM7	18	113.37	Ataxin-2-like protein	ATXN2L	ATXN2L		ATXN2L	11	6	3	5	0	0	0	0	7	9	3	1	3	7	4	0	5	1	0	5	6	5	7	7	1	5	8	4	3	6	2	6	8	3	2	1
309	O15355	1	13	13	13	O15355	32.2	59.271	Protein phosphatase 1G	PPM1G	PPM1G		PPM1G	11	0	7	8	1	1	2	0	5	10	4	6	6	3	0	5	3	1	2	5	5	3	2	5	2	4	9	3	5	8	1	5	9	7	1	1
382	O43681	1	10	10	10	O43681	36.8	38.792	ATPase ASNA1	ASNA1	ASNA1		ASNA1	6	7	10	5	1	5	1	3	1	4	5	5	7	7	4	3	1	1	1	3	9	2	3	0	0	2	4	5	2	9	2	5	6	7	6	2
973	P07919;A0A096LP55	2	4	4	4	P07919	38.5	10.739	Cytochrome b-c1 complex subunit 6, mitochondrial	UQCRH;UQCRHL	UQCRH;UQCRHL		UQCRH	3	2	7	5	5	5	4	3	2	6	4	5	7	8	2	3	4	4	6	5	5	8	2	5	4	3	4	2	4	3	7	3	2	5	6	7
1247	P15153	1	10	5	5	P15153	45.8	21.429	Ras-related C3 botulinum toxin substrate 2	RAC2	RAC2		RAC2	3	6	5	1	6	7	5	2	9	3	8	4	2	2	6	1	2	2	1	6	1	5	2	2	2	4	7	3	2	2	0	7	7	7	5	2
2119	P55010	1	9	9	9	P55010	20.6	49.222	Eukaryotic translation initiation factor 5	EIF5	EIF5		EIF5	7	3	5	5	3	3	2	1	3	4	2	4	3	6	1	2	3	3	1	6	5	3	3	3	1	6	10	4	3	4	1	6	9	4	5	4
4554	Q9NX46	1	9	9	9	Q9NX46	32.8	38.946	Poly(ADP-ribose) glycohydrolase ARH3	ADPRHL2	ADPRHL2		ADPRHL2	6	4	10	2	2	3	0	2	4	2	9	8	10	4	5	3	8	0	0	2	5	0	0	5	1	1	4	6	4	7	0	6	4	6	8	1
2015	P51159;P51159-2	2	11	11	9	P51159	42.1	24.868	Ras-related protein Rab-27A	RAB27A	RAB27A		RAB27A	6	10	8	2	4	6	2	3	5	2	8	2	8	1	7	1	6	1	0	3	4	2	2	1	1	1	2	3	15	8	1	8	3	6	6	1
2039	P51812;Q15349;Q15349-3;Q9UK32-2;Q9UK32;Q15349-2;Q96GX5-2;Q96GX5-3;Q96GX5;O60307;Q9Y2H9;Q6P0Q8-2;Q6P0Q8	13	17	17	12	P51812	30.7	83.735	Ribosomal protein S6 kinase alpha-3	RPS6KA3;RPS6KA2;RPS6KA6;MASTL;MAST3;MAST1;MAST2	RPS6KA3;RPS6KA2;RPS6KA6;MASTL;MAST3;MAST1;MAST2	RPS6KA3;RPS6KA2;RPS6KA6;MASTL;MAST3;MAST1;MAST2	RPS6KA3	15	2	10	3	1	3	3	0	1	2	3	9	6	6	2	3	4	1	1	2	4	2	4	9	0	2	4	3	4	6	1	2	5	6	7	1
2281	P62633-2;P62633;P62633-7;P62633-3;P62633-8;P62633-5;P62633-4;P62633-6	8	8	8	8	P62633-2	54.1	18.742	Cellular nucleic acid-binding protein	CNBP	CNBP		CNBP	6	3	3	11	2	2	1	1	4	12	4	2	3	8	2	6	3	3	2	7	7	9	7	1	1	9	8	6	2	2	1	5	3	6	5	4
2638	Q13155	1	4	4	4	Q13155	20	35.348	Aminoacyl tRNA synthase complex-interacting multifunctional protein 2	AIMP2	AIMP2		AIMP2	8	5	6	3	1	3	4	3	3	4	3	4	5	6	3	4	5	4	4	3	4	5	3	4	2	4	6	4	4	6	2	5	5	4	3	5
4222	Q9C0C2;Q9C0C2-2	2	30	30	30	Q9C0C2	26.9	181.79	182 kDa tankyrase-1-binding protein	TNKS1BP1	TNKS1BP1		TNKS1BP1	11	3	1	4	0	8	1	0	4	2	4	2	4	3	1	3	4	3	0	2	0	9	2	6	1	8	21	2	3	3	0	2	1	3	4	2
3643	Q8WW12;Q8WW12-2;Q8WW12-3	3	6	6	6	Q8WW12	37.6	18.925	PEST proteolytic signal-containing nuclear protein	PCNP	PCNP		PCNP	7	1	3	5	5	2	0	1	4	5	6	3	3	6	2	3	5	7	4	3	5	3	5	2	3	4	4	5	5	4	6	4	5	5	4	7
158	O00170	1	11	11	11	O00170	51.2	37.636	AH receptor-interacting protein	AIP	AIP		AIP	5	2	6	2	2	5	2	2	3	7	5	5	8	3	4	2	5	3	1	5	7	3	1	5	1	5	6	5	2	1	2	5	7	6	4	3
2891	Q15369;Q15369-2	2	6	6	6	Q15369	50.9	12.473	Transcription elongation factor B polypeptide 1	ELOC	ELOC		TCEB1	5	3	3	4	1	3	0	0	4	4	4	5	6	6	4	6	4	0	3	7	4	4	2	4	0	4	4	6	7	6	1	7	3	6	5	7
4841	Q9Y266	1	10	10	10	Q9Y266	30.8	38.242	Nuclear migration protein nudC	NUDC	NUDC		NUDC	4	4	7	2	2	0	5	0	3	5	16	3	4	6	2	4	4	0	1	8	0	0	1	7	0	3	8	4	2	6	0	4	11	11	5	2
2778	Q14376;Q14376-2	2	15	15	14	Q14376	42.2	38.281	UDP-glucose 4-epimerase	GALE	GALE		GALE	7	10	22	1	0	4	1	0	4	0	5	4	6	0	11	0	16	0	1	2	5	0	1	12	0	2	4	6	8	7	2	4	2	4	11	0
169	O00233-2;O00233;O00233-3	3	8	8	8	O00233-2	38.3	22.764	26S proteasome non-ATPase regulatory subunit 9	PSMD9	PSMD9		PSMD9	7	1	9	4	2	3	1	1	4	4	8	5	4	5	3	4	4	4	3	5	5	3	2	2	3	1	7	5	3	6	1	5	6	7	5	3
815	P02749;CON__P17690	2	9	9	9	P02749	33.3	38.298	Beta-2-glycoprotein 1	APOH	APOH		APOH	8	3	1	3	2	8	8	8	7	7	7	6	4	2	4	3	1	2	10	4	11	6	10	4	1	4	6	3	3	4	5	1	5	3	3	2
1803	P41252	1	25	25	25	P41252	23.3	144.5	Isoleucine--tRNA ligase, cytoplasmic	IARS	IARS		IARS	10	0	4	10	1	0	3	0	1	13	2	1	1	5	0	2	3	0	1	5	3	1	1	15	0	1	15	2	4	5	1	9	5	3	1	1
1894	P48163;P48163-2	2	16	16	16	P48163	35.3	64.149	NADP-dependent malic enzyme	ME1	ME1		ME1	1	2	8	9	1	0	1	0	6	31	1	0	0	4	0	2	15	8	0	2	0	1	12	13	0	7	6	4	14	5	1	2	8	2	7	4
2363	P78347-2;P78347-4;P78347-3;P78347;P78347-5;Q86UP8-3;Q86UP8;Q6EKJ0	8	22	22	22	P78347-2	26.3	107.97	General transcription factor II-I	GTF2I;GTF2IRD2;GTF2IRD2B	GTF2I;GTF2IRD2;GTF2IRD2B		GTF2I	7	0	4	15	0	2	3	2	2	15	6	2	5	4	3	0	7	1	2	6	3	5	8	9	0	6	7	1	2	8	1	4	4	0	2	0
3186	Q6NUK1;Q6NUK1-2	2	13	13	13	Q6NUK1	31	53.354	Calcium-binding mitochondrial carrier protein SCaMC-1	SLC25A24	SLC25A24		SLC25A24	3	5	10	3	6	5	2	1	5	1	3	11	9	0	8	1	4	2	2	2	5	2	1	4	3	2	4	4	3	7	2	7	3	1	8	2
1829	P43034;P43034-2	2	12	12	12	P43034	40.5	46.637	Platelet-activating factor acetylhydrolase IB subunit alpha	PAFAH1B1	PAFAH1B1		PAFAH1B1	4	5	10	7	0	6	6	0	6	4	1	3	2	1	4	2	7	0	1	4	4	3	3	6	0	5	5	3	7	3	0	5	4	7	6	0
2321	P63092-3;P63092-2;P63092;P63092-4;Q5JWF2-2;Q5JWF2	6	10	9	6	P63092-3	26.9	44.179	Guanine nucleotide-binding protein G(s) subunit alpha isoforms short;Guanine nucleotide-binding protein G(s) subunit alpha isoforms XLas	GNAS	GNAS		GNAS	8	3	8	4	2	5	4	2	5	3	4	4	4	4	5	0	5	2	0	5	7	2	1	3	0	5	5	4	4	6	0	5	3	2	9	2
3101	Q5RKV6	1	8	8	8	Q5RKV6	39	28.235	Exosome complex component MTR3	EXOSC6	EXOSC6		EXOSC6	1	3	1	4	2	4	3	1	5	4	8	3	5	8	3	5	4	4	4	4	2	5	2	5	2	5	3	3	4	6	6	4	5	8	4	5
3380	Q86Y82	1	9	9	9	Q86Y82	39.1	31.642	Syntaxin-12	STX12	STX12		STX12	6	5	9	3	4	4	3	1	4	2	5	7	5	4	3	1	4	3	5	3	4	2	3	5	1	1	6	4	6	9	2	3	3	5	5	1
3430	Q8IY67-2;Q8IY67;Q8IY67-3	3	17	17	17	Q8IY67-2	38.6	77.859	Ribonucleoprotein PTB-binding 1	RAVER1	RAVER1		RAVER1	13	4	1	3	0	5	1	1	1	9	4	8	9	7	3	1	3	1	2	4	11	3	7	1	1	1	5	2	4	4	2	3	11	3	8	1
3805	Q96C36	1	17	16	16	Q96C36	51.9	33.637	Pyrroline-5-carboxylate reductase 2	PYCR2	PYCR2		PYCR2	21	1	7	9	0	0	1	0	2	5	4	8	16	3	0	4	3	0	0	0	10	0	1	10	0	1	4	10	5	5	0	2	6	1	10	5
3924	Q96M27;Q96M27-3;Q96M27-2;Q96M27-4;Q96M27-5	5	8	8	8	Q96M27	20.9	46.701	Protein PRRC1	PRRC1	PRRC1		PRRC1	5	6	7	3	4	6	1	1	3	1	1	4	4	3	2	2	6	1	3	2	1	3	3	4	1	4	2	5	11	6	3	6	7	6	6	5
369	O43583	1	6	6	6	O43583	35.4	22.092	Density-regulated protein	DENR	DENR		DENR	4	2	5	5	1	4	5	2	5	8	5	2	5	5	4	4	5	3	2	5	4	4	5	7	0	3	6	3	2	3	1	1	8	4	4	6
1621	P30533	1	12	12	12	P30533	32.5	41.465	Alpha-2-macroglobulin receptor-associated protein	LRPAP1	LRPAP1		LRPAP1	5	4	4	3	3	4	3	1	5	7	1	1	4	3	4	5	9	3	2	4	7	2	1	4	2	4	5	4	3	3	1	4	4	5	4	1
2204	P61020;P61020-2	2	8	5	5	P61020	47.9	23.707	Ras-related protein Rab-5B	RAB5B	RAB5B		RAB5B	3	7	7	3	4	5	3	2	5	3	5	6	4	6	6	3	3	1	2	6	2	3	3	4	3	2	4	2	4	3	2	2	2	4	6	5
2162	P56470	1	14	14	14	P56470	42.4	35.941	Galectin-4	LGALS4	LGALS4		LGALS4	0	82	0	0	0	0	0	0	0	0	0	51	1	0	20	1	0	0	0	0	0	0	0	0	0	0	0	0	1	0	0	0	0	0	49	3
2518	Q05707-2;Q05707;Q05707-3	3	22	22	22	Q05707-2	13.7	191.9	Collagen alpha-1(XIV) chain	COL14A1	COL14A1		COL14A1	7	0	3	3	5	5	19	10	11	2	4	7	2	2	0	6	4	6	4	1	3	2	7	7	3	3	3	2	3	0	6	2	2	1	6	4
2532	Q06828	1	11	11	11	Q06828	28.7	43.178	Fibromodulin	FMOD	FMOD		FMOD	2	2	0	1	9	9	4	5	19	0	2	5	2	7	3	10	0	0	7	4	3	6	26	0	8	8	1	7	0	2	0	1	1	2	1	1
2757	Q14165	1	12	12	12	Q14165	46.9	32.233	Malectin	MLEC	MLEC		MLEC	9	8	8	5	2	3	4	3	2	2	2	5	1	3	5	4	3	1	1	4	4	0	1	10	1	2	3	9	4	2	3	2	4	3	14	2
4919	Q9Y3L3;Q6ZT62;Q9Y3L3-2;Q6ZT62-2	4	15	15	15	Q9Y3L3	31	75.712	SH3 domain-binding protein 1	SH3BP1;BARGIN	SH3BP1;BARGIN		SH3BP1	1	1	3	8	0	4	0	2	3	7	5	1	2	5	1	8	1	2	0	6	2	6	5	0	4	3	12	4	0	4	1	4	7	5	1	7
4960	Q9Y5L4	1	6	6	6	Q9Y5L4	70.5	10.5	Mitochondrial import inner membrane translocase subunit Tim13	TIMM13	TIMM13		TIMM13	7	3	6	4	6	5	3	3	5	6	5	9	10	8	4	3	4	9	11	5	2	6	4	7	3	5	1	4	5	2	6	1	4	4	3	5
1497	P25815	1	8	8	8	P25815	62.1	10.4	Protein S100-P	S100P	S100P		S100P	2	13	4	1	2	2	1	3	7	2	2	0	2	2	14	0	4	4	20	1	2	0	0	7	3	4	4	4	18	2	14	7	3	1	0	2
670	O95777	1	5	5	5	O95777	54.2	10.403	U6 snRNA-associated Sm-like protein LSm8	LSM8	LSM8		LSM8	5	5	3	3	7	5	2	1	3	1	5	4	3	2	3	7	4	5	7	3	5	6	5	2	6	2	1	1	3	1	6	6	3	5	5	3
1941	P49585;Q9Y5K3-2;Q9Y5K3-4;Q9Y5K3-3;Q9Y5K3	5	12	12	12	P49585	40.1	41.731	Choline-phosphate cytidylyltransferase A	PCYT1A;PCYT1B	PCYT1A;PCYT1B		PCYT1A	3	2	6	12	1	2	1	4	3	15	3	1	2	7	1	8	2	0	0	5	1	5	13	2	0	5	3	1	1	2	0	1	10	4	3	9
4008	Q99584	1	8	8	8	Q99584	55.1	11.471	Protein S100-A13	S100A13	S100A13		S100A13	7	0	2	2	7	2	4	1	2	0	6	19	5	6	3	3	11	5	4	3	2	1	3	5	0	3	4	0	3	5	1	10	0	1	7	3
915	P06132	1	9	9	9	P06132	31.9	40.786	Uroporphyrinogen decarboxylase	UROD	UROD		UROD	7	2	8	4	1	4	0	1	4	3	9	3	2	4	1	3	3	1	0	4	6	0	1	9	0	2	4	4	5	5	0	4	5	7	4	4
2864	Q15121;Q15121-2	2	5	5	5	Q15121	45.4	15.04	Astrocytic phosphoprotein PEA-15	PEA15	PEA15		PEA15	4	3	3	2	6	4	2	3	5	4	2	4	5	4	5	4	3	4	3	5	3	3	4	2	4	5	4	3	2	6	2	5	5	3	6	5
2994	Q16822;Q16822-2;P35558;P35558-2	4	24	24	24	Q16822	44.7	70.729	Phosphoenolpyruvate carboxykinase [GTP], mitochondrial	PCK2;PCK1	PCK2;PCK1		PCK2	13	1	8	9	0	0	2	1	1	3	1	8	10	3	1	1	1	1	0	1	3	0	4	3	0	1	4	6	3	7	0	1	8	6	8	1
3051	Q52LJ0-2;Q52LJ0	2	9	9	7	Q52LJ0-2	29.6	45.547	Protein FAM98B	FAM98B	FAM98B		FAM98B	5	1	7	8	0	2	2	0	2	2	1	4	2	7	0	2	6	0	0	3	1	2	4	10	0	2	4	4	4	4	1	6	8	8	8	1
3712	Q92820	1	11	11	11	Q92820	30.8	35.964	Gamma-glutamyl hydrolase	GGH	GGH		GGH	2	2	1	6	1	7	5	3	18	4	4	0	3	6	3	4	1	3	2	4	8	6	6	3	3	3	4	3	3	1	10	0	5	2	1	3
3732	Q92973-2;Q92973;Q92973-3;O14787-2;O14787	5	21	21	21	Q92973-2	27.1	101.31	Transportin-1	TNPO1;TNPO2	TNPO1;TNPO2		TNPO1	13	2	1	9	0	5	3	0	6	15	1	3	8	3	2	1	2	0	0	6	2	2	1	2	0	3	8	2	4	4	2	4	9	4	4	0
779	P01861	1	13	6	6	P01861	52	35.94	Ig gamma-4 chain C region	IGHG4	IGHG4		IGHG4	2	7	0	1	0	10	2	2	0	3	0	1	1	2	33	4	1	0	0	7	7	3	5	3	0	4	18	2	1	1	0	0	6	6	5	0
2901	Q15427	1	3	3	3	Q15427	10.8	44.385	Splicing factor 3B subunit 4	SF3B4	SF3B4		SF3B4	4	4	4	3	3	3	3	4	3	4	5	4	3	4	3	6	4	4	3	6	7	4	6	3	3	3	4	6	5	3	3	6	4	4	6	4
3557	Q8NF91-8;Q8NF91-2;Q8NF91-4;Q8NF91;Q8NF91-9;Q8NF91-3;Q8NF91-11	7	5	5	5	Q8NF91-8	1.4	367.87	Nesprin-1	SYNE1	SYNE1		SYNE1	5	4	4	6	2	5	2	1	3	3	4	3	3	5	4	4	3	4	3	4	5	4	4	4	1	4	2	6	4	2	3	4	4	4	5	4
3691	Q92616	1	43	43	43	Q92616	17.9	292.75	Translational activator GCN1	GCN1	GCN1		GCN1L1	10	3	9	10	1	1	1	1	2	8	1	2	1	2	1	0	3	0	1	5	3	2	1	22	0	3	30	2	1	5	2	5	2	1	0	1
4185	Q9BY77-2;Q9BY77	2	12	12	12	Q9BY77-2	41.1	42.894	Polymerase delta-interacting protein 3	POLDIP3	POLDIP3		POLDIP3	12	5	3	5	2	4	1	1	2	6	7	9	6	7	1	2	4	3	1	3	5	8	6	7	1	2	1	1	8	5	2	3	4	4	7	1
4596	Q9NZL9;Q9NZL9-2;Q9NZL9-4;Q9NZL9-3;Q9NZL9-5	5	12	12	12	Q9NZL9	53.6	37.551	Methionine adenosyltransferase 2 subunit beta	MAT2B	MAT2B		MAT2B	4	3	6	2	2	5	3	0	4	5	2	4	3	3	1	4	5	2	0	5	4	5	3	7	0	4	6	3	6	6	4	6	8	4	6	3
211	O00629	1	14	14	10	O00629	37	57.886	Importin subunit alpha-3	KPNA4	KPNA4		KPNA4	3	4	5	6	2	5	1	0	5	8	4	4	2	6	2	3	3	4	1	10	6	4	4	4	0	3	5	1	2	4	2	4	6	7	2	3
1299	P17050	1	8	8	8	P17050	26	46.564	Alpha-N-acetylgalactosaminidase	NAGA	NAGA		NAGA	7	2	3	3	2	7	3	3	2	1	3	2	5	3	4	5	3	1	1	4	4	8	3	2	0	2	4	0	9	4	0	5	2	7	5	4
4700	Q9UHB9;Q9UHB9-4;Q9UHB9-2;Q9UHB9-3	4	20	20	20	Q9UHB9	34.4	70.729	Signal recognition particle subunit SRP68	SRP68	SRP68		SRP68	10	4	2	5	2	2	3	0	4	6	1	3	0	2	3	1	3	0	1	6	5	4	4	7	0	2	8	4	2	2	2	10	7	7	4	1
2271	P62312	1	7	7	7	P62312	57.5	9.1275	U6 snRNA-associated Sm-like protein LSm6	LSM6	LSM6		LSM6	2	4	4	5	8	8	5	4	3	2	5	2	2	2	4	7	3	6	7	2	6	3	2	1	1	4	1	3	1	3	2	4	1	3	8	2
2689	Q13526;O15428	2	7	7	7	Q13526	63.8	18.243	Peptidyl-prolyl cis-trans isomerase NIMA-interacting 1	PIN1;PIN1P1	PIN1;PIN1P1		PIN1	3	3	3	5	4	6	4	1	3	7	6	5	5	7	6	7	5	1	3	2	5	4	7	2	1	3	4	2	4	3	2	0	2	7	5	2
4049	Q9BPX5	1	7	6	6	Q9BPX5	68	16.941	Actin-related protein 2/3 complex subunit 5-like protein	ARPC5L	ARPC5L		ARPC5L	1	1	5	4	4	5	3	2	2	2	3	2	5	7	1	5	2	4	5	4	3	3	5	2	1	4	4	4	4	3	4	3	4	7	4	6
4578	Q9NYL9	1	9	9	9	Q9NYL9	35.8	39.594	Tropomodulin-3	TMOD3	TMOD3		TMOD3	3	3	4	4	2	2	2	1	6	3	5	4	3	3	6	2	3	3	1	3	4	3	4	5	0	5	7	2	5	7	2	6	3	3	7	4
995	P08263;Q16772;Q7RTV2	3	12	12	2	P08263	38.7	25.631	Glutathione S-transferase A1;Glutathione S-transferase A1, N-terminally processed;Glutathione S-transferase A3	GSTA1;GSTA3;GSTA5	GSTA1;GSTA3;GSTA5		GSTA1;GSTA3	6	1	3	12	0	0	15	2	0	0	0	1	1	0	0	0	0	1	0	0	0	31	3	18	0	6	2	10	13	0	11	0	9	0	5	0
3719	Q92888;Q92888-3;Q92888-2;Q92888-4	4	24	24	24	Q92888	27.3	102.43	Rho guanine nucleotide exchange factor 1	ARHGEF1	ARHGEF1		ARHGEF1	5	1	2	2	1	3	0	0	0	7	3	0	3	4	0	1	2	0	0	2	1	3	3	5	0	2	22	3	5	9	0	12	11	3	5	2
4975	Q9Y617;Q9Y617-2	2	17	17	17	Q9Y617	49.2	40.422	Phosphoserine aminotransferase	PSAT1	PSAT1		PSAT1	0	2	0	13	0	0	3	2	0	7	1	0	4	20	0	5	0	7	1	0	0	14	11	0	0	3	1	4	0	5	1	4	11	3	0	4
552	O75937	1	12	12	12	O75937	37.9	29.841	DnaJ homolog subfamily C member 8	DNAJC8	DNAJC8		DNAJC8	6	4	4	3	3	1	1	0	4	1	5	4	3	7	2	3	3	3	1	4	4	2	2	6	1	3	4	6	3	4	3	4	7	7	9	4
1044	P09493-3;P09493-4;P09493-10	3	22	13	0	P09493-3	48.9	32.876	Tropomyosin alpha-1 chain	TPM1	TPM1		TPM1	9	2	10	9	0	1	2	0	9	1	0	2	2	1	1	1	2	0	1	4	3	1	3	7	1	7	4	7	2	7	2	2	2	0	11	4
1185	P13473-2;P13473;P13473-3	3	4	4	4	P13473-2	8.3	44.955	Lysosome-associated membrane glycoprotein 2	LAMP2	LAMP2		LAMP2	2	3	6	2	6	6	4	5	4	4	5	3	6	3	5	5	5	5	3	4	3	5	3	4	1	5	4	3	3	2	2	3	3	5	4	3
1969	P49903;P49903-2;P49903-4;P49903-3	4	9	9	9	P49903	37.5	42.91	Selenide, water dikinase 1	SEPHS1	SEPHS1		SEPHS1	2	5	4	3	4	2	3	0	4	1	3	2	3	5	1	2	4	1	0	2	2	5	2	6	0	3	2	6	11	5	4	7	4	4	7	2
4478	Q9NRV9	1	8	8	8	Q9NRV9	55	21.097	Heme-binding protein 1	HEBP1	HEBP1		HEBP1	4	3	4	4	6	3	3	4	4	6	3	8	2	3	3	4	2	3	1	3	3	2	4	3	2	1	4	4	7	2	1	4	3	7	6	2
4843	Q9Y277;Q9Y277-2	2	14	14	14	Q9Y277	63.3	30.658	Voltage-dependent anion-selective channel protein 3	VDAC3	VDAC3		VDAC3	8	2	4	7	1	3	4	1	3	5	1	10	4	4	2	1	1	1	2	4	4	6	5	6	0	7	2	3	4	3	0	4	21	2	6	3
1219	P14324-2;P14324	2	8	8	8	P14324-2	24.9	40.532	Farnesyl pyrophosphate synthase	FDPS	FDPS		FDPS	2	5	2	0	1	2	1	1	5	3	5	3	4	4	2	10	3	4	5	0	5	5	5	3	1	2	2	5	5	5	5	14	1	5	8	7
457	O60784;O60784-4;O60784-2;O60784-3	4	10	10	10	O60784	29.7	53.818	Target of Myb protein 1	TOM1	TOM1		TOM1	7	3	3	2	3	2	0	3	8	3	4	4	7	2	1	2	5	2	3	3	3	7	1	3	4	3	3	3	14	5	2	2	0	4	5	5
650	O95479	1	18	18	18	O95479	26.2	88.892	GDH/6PGL endoplasmic bifunctional protein;Glucose 1-dehydrogenase;6-phosphogluconolactonase	H6PD	H6PD		H6PD	4	8	1	5	9	3	2	2	3	3	3	4	2	1	3	0	6	1	0	0	3	0	1	2	1	1	3	2	3	7	0	7	5	3	6	1
745	P01040	1	10	10	10	P01040	76.5	11.006	Cystatin-A;Cystatin-A, N-terminally processed	CSTA	CSTA		CSTA	0	1	1	16	1	4	2	0	0	2	0	0	1	16	0	3	0	21	0	7	0	25	9	0	1	27	5	0	0	0	0	1	2	1	0	10
1486	P25311	1	12	12	12	P25311	41.6	34.258	Zinc-alpha-2-glycoprotein	AZGP1	AZGP1		AZGP1	13	9	1	0	2	2	4	6	5	0	12	3	8	1	8	2	2	4	17	3	3	4	3	1	4	1	1	3	6	5	8	0	1	9	3	5
3025	Q32MZ4-3;Q32MZ4-2;Q32MZ4;Q32MZ4-4	4	17	17	16	Q32MZ4-3	27.3	82.688	Leucine-rich repeat flightless-interacting protein 1	LRRFIP1	LRRFIP1		LRRFIP1	5	4	7	4	0	1	1	0	5	7	2	1	3	1	3	1	4	1	0	2	2	1	2	11	1	3	13	3	3	7	0	4	4	6	14	0
3389	Q8IUE6;REV__Q8NB25-4;REV__Q8NB25-2;REV__Q8NB25-3;REV__Q8NB25	5	10	2	2	Q8IUE6	49.2	13.995	Histone H2A type 2-B	HIST2H2AB	HIST2H2AB		HIST2H2AB	3	5	2	2	6	4	3	5	3	3	4	2	3	2	4	9	3	14	5	2	4	5	1	0	6	3	0	2	4	3	15	1	2	2	6	4
4687	Q9UGI8-2;Q9UGI8	2	20	20	20	Q9UGI8-2	50	46.91	Testin	TES	TES		TES	9	1	2	4	0	0	0	0	3	2	2	4	9	3	1	0	2	0	0	5	0	1	0	4	0	2	13	1	6	7	0	4	6	19	2	0
163	O00203-3;O00203;Q13367-3;Q13367;Q13367-4	5	17	17	17	O00203-3	17.1	116.19	AP-3 complex subunit beta-1	AP3B1;AP3B2	AP3B1;AP3B2		AP3B1	6	3	5	5	1	2	2	0	2	3	1	3	3	5	1	1	2	2	2	4	3	2	2	4	2	2	5	4	4	5	3	5	5	7	5	3
318	O15460-2;O15460	2	12	12	12	O15460-2	31	60.632	Prolyl 4-hydroxylase subunit alpha-2	P4HA2	P4HA2		P4HA2	14	4	0	1	5	12	0	0	1	3	1	2	2	0	0	5	5	0	0	8	4	0	1	0	0	5	3	2	0	8	0	7	6	10	0	0
559	O76003	1	12	12	12	O76003	38.8	37.432	Glutaredoxin-3	GLRX3	GLRX3		GLRX3	4	2	5	13	0	4	1	0	4	4	7	2	6	2	2	5	3	0	0	4	2	6	3	5	0	4	9	1	6	7	1	3	6	3	1	1
855	P04229	1	14	5	3	P04229	49.6	29.914	HLA class II histocompatibility antigen, DRB1-1 beta chain	HLA-DRB1	HLA-DRB1		HLA-DRB1	5	4	6	3	3	4	5	2	3	2	4	9	2	5	3	1	3	4	2	5	4	0	2	3	2	3	4	3	2	3	4	6	5	3	3	2
1020	P08754	1	10	4	4	P08754	30.8	40.532	Guanine nucleotide-binding protein G(k) subunit alpha	GNAI3	GNAI3		GNAI3	4	5	5	6	0	5	2	0	3	4	4	2	4	2	4	1	1	1	0	2	4	1	1	5	0	2	6	5	3	5	1	4	9	4	7	1
1160	P12236	1	22	8	5	P12236	53.4	32.866	ADP/ATP translocase 3;ADP/ATP translocase 3, N-terminally processed	SLC25A6	SLC25A6		SLC25A6	6	0	5	9	3	2	4	3	2	3	2	7	5	5	6	1	1	1	1	3	5	3	1	4	2	2	6	6	3	1	1	2	3	1	6	4
1514	P26885	1	7	7	7	P26885	47.2	15.649	Peptidyl-prolyl cis-trans isomerase FKBP2	FKBP2	FKBP2		FKBP2	5	5	2	1	3	4	3	2	3	2	1	5	3	2	6	1	4	2	3	6	3	2	1	2	1	3	4	7	6	3	2	5	3	7	5	4
4643	Q9P2T1;Q9P2T1-2;Q9P2T1-3	3	11	11	8	Q9P2T1	31.6	37.874	GMP reductase 2	GMPR2	GMPR2		GMPR2	10	3	4	2	0	5	1	0	2	2	4	3	2	5	3	1	3	0	0	3	7	2	1	5	0	2	5	4	7	3	1	10	7	4	8	0
985	P08174-4;P08174;P08174-3;P08174-5;P08174-2;P08174-6;P08174-7	7	17	17	17	P08174-4	47.3	39.759	Complement decay-accelerating factor	CD55	CD55		CD55	8	9	0	0	0	2	2	0	2	0	3	10	7	0	25	1	0	0	51	0	3	0	0	0	1	0	0	0	11	0	4	6	0	1	4	1
1712	P35555	1	26	26	24	P35555	10.1	312.24	Fibrillin-1	FBN1	FBN1		FBN1	0	0	4	1	7	1	9	2	0	0	0	15	11	0	0	4	2	0	6	0	0	9	7	0	21	4	0	6	0	0	0	0	0	1	5	7
2385	P80748;A0A075B6K5;A0A075B6K2	3	4	4	4	P80748	48.7	12.446	Ig lambda chain V-III region LOI	IGLV3-21;IGLV3-9;IGLV3-12	IGLV3-21;IGLV3-9;IGLV3-12		IGLV3-9	2	3	2	2	1	3	6	3	3	4	8	3	2	3	9	6	2	2	7	6	5	3	6	3	2	4	4	4	3	4	2	4	3	3	3	13
2208	P61086;P61086-3;P61086-2	3	10	10	10	P61086	45.5	22.406	Ubiquitin-conjugating enzyme E2 K	UBE2K	UBE2K		UBE2K	8	4	1	8	4	2	1	3	5	8	7	2	2	5	0	2	2	4	6	2	3	2	3	1	2	4	2	4	3	2	7	2	4	5	2	5
3786	Q96AY3;Q96AY3-2	2	15	15	15	Q96AY3	29.4	64.244	Peptidyl-prolyl cis-trans isomerase FKBP10	FKBP10	FKBP10		FKBP10	7	2	0	5	15	1	3	1	2	2	2	0	4	1	0	10	3	0	2	5	1	1	0	1	4	4	5	7	1	1	0	2	3	8	0	2
4015	Q99627-2;Q99627	2	4	4	4	Q99627-2	37.5	17.909	COP9 signalosome complex subunit 8	COPS8	COPS8		COPS8	2	4	2	5	2	2	2	3	4	6	9	3	5	5	4	6	5	4	1	4	3	2	3	2	0	3	3	2	6	4	4	4	5	5	7	2
4366	Q9HAT2;Q9HAT2-2	2	7	7	7	Q9HAT2	15.5	58.314	Sialate O-acetylesterase	SIAE	SIAE		SIAE	4	8	4	4	2	3	2	2	3	1	3	8	8	2	4	2	11	2	4	1	4	4	3	7	1	3	3	4	6	2	3	2	1	4	5	3
359	O43464;O43464-3;O43464-2	3	10	10	4	O43464	26.9	48.84	Serine protease HTRA2, mitochondrial	HTRA2	HTRA2		HTRA2	12	3	5	0	7	1	2	2	1	1	4	15	9	2	2	1	3	7	4	3	3	2	1	3	5	2	3	3	3	6	1	3	1	1	5	5
692	O96000;O96000-2	2	5	5	5	O96000	35.5	20.776	NADH dehydrogenase [ubiquinone] 1 beta subcomplex subunit 10	NDUFB10	NDUFB10		NDUFB10	3	9	5	4	2	4	2	2	4	3	3	4	3	3	4	3	3	2	3	3	4	5	2	3	2	2	4	2	5	2	4	3	6	3	7	3
923	P06493;P06493-2;Q00526	3	12	12	10	P06493	44.1	34.095	Cyclin-dependent kinase 1	CDK1;CDK3	CDK1;CDK3	CDK1;CDK3	CDK1	2	2	1	12	4	2	6	1	4	10	5	2	2	6	1	4	0	2	1	4	3	8	2	2	0	3	1	0	2	2	6	5	4	4	3	4
1946	P49593-2;P49593	2	9	9	9	P49593-2	35.7	38.518	Protein phosphatase 1F	PPM1F	PPM1F		PPM1F	5	3	1	2	5	4	3	6	4	3	2	3	5	3	3	4	1	4	1	5	3	4	6	1	2	4	4	1	0	2	0	3	2	3	6	5
2082	P53597	1	10	10	10	P53597	32.4	36.249	Succinyl-CoA ligase [ADP/GDP-forming] subunit alpha, mitochondrial	SUCLG1	SUCLG1		SUCLG1	16	5	19	6	0	5	2	0	2	3	3	8	3	2	0	1	3	0	0	2	5	0	4	10	0	3	5	3	9	5	1	3	8	4	13	1
2602	Q12904;Q12904-2	2	11	11	11	Q12904	45.2	34.352	Aminoacyl tRNA synthase complex-interacting multifunctional protein 1;Endothelial monocyte-activating polypeptide 2	AIMP1	AIMP1		AIMP1	11	6	6	3	0	0	1	0	4	11	3	3	1	3	0	0	4	0	1	4	6	1	0	6	0	1	6	8	2	10	6	4	3	3	4	2
4226	Q9GIY3	1	14	10	6	Q9GIY3	46.2	30.139	HLA class II histocompatibility antigen, DRB1-14 beta chain	HLA-DRB1	HLA-DRB1		HLA-DRB1	8	22	9	0	0	5	1	5	0	1	4	0	2	0	4	0	1	3	0	1	0	0	1	1	1	0	6	2	3	3	0	23	1	8	0	1
4491	Q9NSE4	1	25	25	25	Q9NSE4	25.5	113.79	Isoleucine--tRNA ligase, mitochondrial	IARS2	IARS2		IARS2	24	2	9	15	0	0	1	0	1	22	1	8	7	2	1	2	1	1	0	1	3	1	2	13	0	1	5	1	3	9	1	1	3	0	5	1
1516	P27144	1	9	9	9	P27144	53.4	25.268	Adenylate kinase 4, mitochondrial	AK4	AK4		AK4	6	4	8	10	2	12	4	2	0	1	8	16	0	11	3	1	3	3	0	5	4	1	5	7	3	1	1	0	2	7	0	0	2	3	0	3
2477	Q02809;Q02809-2	2	17	17	17	Q02809	29.6	83.549	Procollagen-lysine,2-oxoglutarate 5-dioxygenase 1	PLOD1	PLOD1		PLOD1	2	7	3	2	12	9	1	2	3	3	2	1	4	9	1	6	3	0	1	11	3	0	0	0	1	2	4	2	0	3	0	0	2	2	0	2
3885	Q96HS1;Q96HS1-2	2	16	16	16	Q96HS1	56.4	32.004	Serine/threonine-protein phosphatase PGAM5, mitochondrial	PGAM5	PGAM5		PGAM5	7	5	4	8	1	0	11	2	6	6	4	3	2	6	5	2	1	4	4	3	5	2	1	8	0	0	3	5	1	1	7	1	2	3	3	2
4484	Q9NRX4;Q9NRX4-2	2	5	5	5	Q9NRX4	51.2	13.832	14 kDa phosphohistidine phosphatase	PHPT1	PHPT1		PHPT1	4	1	3	4	3	3	1	0	4	3	3	2	2	1	6	1	7	4	2	4	6	2	3	8	0	3	3	4	8	1	2	6	1	7	10	3
4760	Q9UKV3-5;Q9UKV3;Q9UKV3-3;Q9UKV3-2	4	21	21	21	Q9UKV3-5	23	150.56	Apoptotic chromatin condensation inducer in the nucleus	ACIN1	ACIN1		ACIN1	8	2	2	7	0	0	2	0	3	13	4	2	0	5	3	1	3	0	1	3	5	1	4	7	2	1	7	5	2	4	2	7	7	3	5	1
556	O75964	1	6	6	6	O75964	54.4	11.428	ATP synthase subunit g, mitochondrial	ATP5L	ATP5L		ATP5L	8	8	6	4	2	3	2	2	5	1	4	6	3	2	4	2	1	5	3	1	4	3	1	1	2	2	1	2	8	7	6	4	4	1	7	4
1889	P47985;P0C7P4	2	11	11	11	P47985	43.1	29.668	Cytochrome b-c1 complex subunit Rieske, mitochondrial;Cytochrome b-c1 complex subunit 11;Putative cytochrome b-c1 complex subunit Rieske-like protein 1	UQCRFS1;UQCRFS1P1	UQCRFS1;UQCRFS1P1		UQCRFS1;UQCRFS1P1	4	5	3	4	4	2	2	5	4	3	3	3	2	3	6	2	2	5	5	3	8	5	6	5	2	3	3	1	3	5	1	1	6	1	11	4
4344	Q9H8S9;Q9H8S9-2	2	6	6	1	Q9H8S9	29.2	25.079	MOB kinase activator 1A	MOB1A	MOB1A		MOB1A	2	4	4	2	3	4	2	1	6	4	2	2	1	5	4	4	1	5	2	2	5	0	1	4	3	2	5	3	1	6	1	3	5	5	4	3
1468	P23919-2;P23919	2	11	11	11	P23919-2	54.8	21.064	Thymidylate kinase	DTYMK	DTYMK		DTYMK	10	1	4	6	1	4	0	0	5	8	3	5	5	5	2	2	3	4	1	2	3	2	4	4	0	4	4	2	6	4	3	7	4	8	2	0
4454	Q9NR12;Q9NR12-2;Q9NR12-5;Q9NR12-6;Q9NR12-4;Q9NR12-3	6	13	13	13	Q9NR12	40.9	49.844	PDZ and LIM domain protein 7	PDLIM7	PDLIM7		PDLIM7	3	3	5	4	2	7	5	3	8	2	1	3	3	2	2	4	3	2	2	3	1	2	2	2	0	6	5	2	2	5	0	1	2	10	3	3
4501	Q9NTX5-6;Q9NTX5-2;Q9NTX5;Q9NTX5-3;Q9NTX5-5;Q9NTX5-4	6	9	9	9	Q9NTX5-6	38	31.089	Ethylmalonyl-CoA decarboxylase	ECHDC1	ECHDC1		ECHDC1	5	3	13	1	0	3	1	1	5	4	5	4	5	3	3	1	8	1	1	2	1	2	2	1	0	1	5	4	12	1	0	4	5	5	13	1
4525	Q9NVH1-3;Q9NVH1-2;Q9NVH1	3	8	8	8	Q9NVH1-3	19.3	57.196	DnaJ homolog subfamily C member 11	DNAJC11	DNAJC11		DNAJC11	3	2	6	3	5	5	3	4	5	2	6	6	9	3	4	6	6	3	4	2	6	2	3	7	0	4	3	3	3	5	4	1	1	3	5	0
519	O75534-2;O75534;O75534-3;O75534-4	4	17	17	17	O75534-2	20.6	85.746	Cold shock domain-containing protein E1	CSDE1	CSDE1		CSDE1	6	2	8	8	1	2	1	1	5	7	2	1	7	6	1	1	2	0	1	7	1	1	4	9	1	4	13	3	3	1	2	2	6	5	3	1
1782	P40616-2;P40616	2	8	8	8	P40616-2	46.3	18.565	ADP-ribosylation factor-like protein 1	ARL1	ARL1		ARL1	3	13	1	2	8	7	5	1	2	1	3	3	5	4	3	0	3	3	2	3	3	4	3	3	0	5	3	4	6	2	3	6	2	2	4	4
2338	P63279	1	5	5	5	P63279	27.8	18.007	SUMO-conjugating enzyme UBC9	UBE2I	UBE2I		UBE2I	6	5	3	4	3	5	4	2	6	4	4	2	3	1	2	3	4	3	1	4	4	7	3	3	1	3	2	0	3	4	0	3	2	6	4	3
4332	Q9H773	1	10	10	10	Q9H773	64.1	18.681	dCTP pyrophosphatase 1	DCTPP1	DCTPP1		DCTPP1	5	2	1	2	1	1	1	2	3	5	11	2	2	10	3	8	2	10	5	2	13	7	4	2	4	5	2	2	1	1	3	4	10	2	1	7
4557	Q9NX63	1	9	9	9	Q9NX63	30.4	26.152	MICOS complex subunit MIC19	CHCHD3	CHCHD3		CHCHD3	5	5	6	5	3	3	5	1	5	6	2	7	4	3	5	3	2	2	2	3	5	2	1	8	3	2	4	1	3	4	3	3	4	4	6	6
4715	Q9UI08;Q9UI08-4;Q9UI08-3	3	16	16	0	Q9UI08	44	44.619	Ena/VASP-like protein	EVL	EVL		EVL	3	1	10	2	1	2	2	2	2	2	6	2	2	1	2	1	2	2	1	0	3	2	1	3	0	1	11	6	0	6	0	3	8	13	8	2
2161	P56385	1	4	4	4	P56385	60.9	7.9331	ATP synthase subunit e, mitochondrial	ATP5I	ATP5I		ATP5I	5	5	4	1	3	2	1	3	5	1	3	10	4	4	4	2	2	3	6	1	2	4	3	4	6	2	2	5	3	7	3	1	2	3	8	3
2962	Q16540	1	5	5	5	Q16540	40.5	17.781	39S ribosomal protein L23, mitochondrial	MRPL23	MRPL23		MRPL23	6	2	3	3	3	5	1	2	3	3	4	6	6	7	1	4	2	9	4	4	4	6	3	1	1	5	1	4	4	1	7	3	3	4	2	7
1520	P27361;P27361-2;P27361-3;P31152;Q16659	5	18	13	13	P27361	48	43.135	Mitogen-activated protein kinase 3	MAPK3;MAPK4;MAPK6	MAPK3;MAPK4;MAPK6	MAPK3;MAPK4;MAPK6	MAPK3	9	8	8	2	0	2	0	1	2	5	2	5	8	1	2	3	6	1	0	0	7	1	2	5	1	0	1	1	6	3	1	4	2	3	9	1
2155	P56192;P56192-2	2	21	21	21	P56192	30	101.11	Methionine--tRNA ligase, cytoplasmic	MARS	MARS		MARS	13	0	8	5	0	1	2	0	3	4	2	1	4	1	0	1	2	0	0	5	3	1	1	10	0	1	8	6	4	2	1	4	6	2	3	0
4784	Q9ULZ3-2;Q9ULZ3;Q9ULZ3-3	3	7	7	7	Q9ULZ3-2	33	19.969	Apoptosis-associated speck-like protein containing a CARD	PYCARD	PYCARD		PYCARD	8	3	4	4	1	3	1	2	3	4	3	3	1	2	5	2	2	2	1	1	3	3	2	2	5	5	6	3	2	9	3	4	10	3	5	1
1035	P09417;P09417-2	2	10	10	10	P09417	41.4	25.789	Dihydropteridine reductase	QDPR	QDPR		QDPR	1	5	7	2	3	3	4	2	3	0	1	4	2	0	4	0	2	2	8	2	3	1	1	12	0	1	2	2	6	4	1	2	1	6	19	3
288	O15212	1	7	7	7	O15212	34.1	14.582	Prefoldin subunit 6	PFDN6	PFDN6		PFDN6	4	1	3	2	6	3	3	4	5	3	3	4	4	4	3	4	4	4	3	4	6	4	4	3	2	3	4	4	2	6	2	4	5	4	1	4
1747	P36915;P36915-2	2	13	13	13	P36915	23.4	68.66	Guanine nucleotide-binding protein-like 1	GNL1	GNL1		GNL1	3	4	2	5	0	3	3	0	1	1	4	6	4	4	0	2	4	3	0	4	1	7	2	6	1	4	5	1	2	3	1	6	13	4	2	1
3904	Q96JY6-5;Q96JY6;Q96JY6-3;Q96JY6-4;Q96JY6-2	5	10	10	10	Q96JY6-5	25.4	62.745	PDZ and LIM domain protein 2	PDLIM2	PDLIM2		PDLIM2	4	4	8	3	0	2	1	3	7	0	3	4	8	5	4	1	5	2	3	1	2	5	4	5	0	4	5	3	7	4	0	4	3	5	10	4
4122	Q9BUL8	1	8	8	8	Q9BUL8	40.1	24.701	Programmed cell death protein 10	PDCD10	PDCD10		PDCD10	3	3	2	4	2	4	2	3	4	5	2	3	3	5	5	2	3	4	3	4	2	7	1	2	3	4	3	5	1	4	3	4	5	5	3	3
1449	P23193;P23193-2;Q15560-2;Q15560	4	13	13	13	P23193	45.2	33.969	Transcription elongation factor A protein 1	TCEA1;TCEA2	TCEA1;TCEA2		TCEA1	3	2	6	5	1	1	2	0	3	8	1	3	7	3	1	3	4	0	2	4	6	4	3	4	0	4	4	6	2	2	6	3	7	2	7	3
971	P07910;P07910-3;Q86SE5;Q86SE5-3	4	26	2	2	P07910	61.8	33.67	Heterogeneous nuclear ribonucleoproteins C1/C2	HNRNPC;RALYL	HNRNPC;RALYL		HNRNPC	6	1	3	3	4	0	1	0	4	3	6	5	3	3	0	2	2	3	3	4	5	3	5	0	2	4	4	4	2	8	5	7	7	4	3	2
1141	P11498;P11498-2	2	35	35	35	P11498	35.8	129.63	Pyruvate carboxylase, mitochondrial	PC	PC		PC	30	0	2	5	0	2	0	2	1	26	0	46	4	0	0	0	3	0	0	0	0	0	3	1	0	4	2	1	7	0	0	1	3	0	1	0
1354	P19404	1	6	6	6	P19404	38.2	27.391	NADH dehydrogenase [ubiquinone] flavoprotein 2, mitochondrial	NDUFV2	NDUFV2		NDUFV2	5	6	3	5	1	3	0	0	5	7	3	3	6	5	3	2	3	1	1	2	6	3	2	5	0	4	5	3	5	5	2	3	7	2	8	2
1878	P46977;P46977-2	2	8	8	8	P46977	10.8	80.529	Dolichyl-diphosphooligosaccharide--protein glycosyltransferase subunit STT3A	STT3A	STT3A		STT3A	5	3	7	8	1	2	5	1	2	4	2	3	1	1	2	0	3	1	0	4	4	0	1	5	1	2	9	5	2	5	0	7	5	2	5	0
2545	Q07954	1	28	28	28	Q07954	8.3	504.6	Prolow-density lipoprotein receptor-related protein 1;Low-density lipoprotein receptor-related protein 1 85 kDa subunit;Low-density lipoprotein receptor-related protein 1 515 kDa subunit;Low-density lipoprotein receptor-related protein 1 intracellular domain	LRP1	LRP1		LRP1	2	2	1	4	1	2	7	1	0	2	1	2	3	2	1	2	2	0	3	7	0	2	6	1	1	3	5	5	1	1	2	5	2	4	3	3
4072	Q9BRJ6	1	9	9	9	Q9BRJ6	47.4	22.083	Uncharacterized protein C7orf50	C7orf50	C7orf50		C7orf50	5	4	4	0	4	4	1	1	2	2	2	4	9	9	2	3	4	7	6	3	7	2	4	3	3	6	1	2	5	2	3	7	1	4	1	7
1669	P33121;P33121-2;P33121-3	3	22	22	21	P33121	32.8	77.942	Long-chain-fatty-acid--CoA ligase 1	ACSL1	ACSL1		ACSL1	31	0	12	3	0	0	1	0	4	6	0	2	3	0	0	0	2	0	0	0	10	0	0	7	0	3	5	11	8	2	1	2	2	2	4	0
3125	Q5TDH0;Q5TDH0-3;Q5TDH0-2;Q8WTU0	4	13	13	13	Q5TDH0	51.1	44.522	Protein DDI1 homolog 2	DDI2;DDI1	DDI2;DDI1		DDI2	6	3	7	3	0	1	0	0	4	2	2	3	5	4	3	0	4	3	3	2	1	2	2	8	1	3	9	5	5	5	5	5	4	1	4	2
1150	P11908;P11908-2	2	15	8	7	P11908	53.5	34.769	Ribose-phosphate pyrophosphokinase 2	PRPS2	PRPS2		PRPS2	4	7	7	5	1	5	2	2	2	4	2	4	7	6	0	6	2	3	0	3	7	3	2	4	1	6	3	4	4	3	1	5	6	5	2	2
2165	P56556	1	8	8	8	P56556	57.8	17.871	NADH dehydrogenase [ubiquinone] 1 alpha subcomplex subunit 6	NDUFA6	NDUFA6		NDUFA6	5	7	3	4	7	4	1	2	4	2	4	4	6	4	3	2	4	0	2	2	4	2	2	3	1	2	5	2	4	3	3	3	4	3	5	3
2621	Q13057;Q13057-2	2	12	12	12	Q13057	22.9	62.328	Bifunctional coenzyme A synthase;Phosphopantetheine adenylyltransferase;Dephospho-CoA kinase	COASY	COASY		COASY	6	1	4	8	0	2	0	0	2	5	2	13	6	5	1	0	8	2	0	3	1	4	2	4	0	2	5	2	3	8	0	6	4	3	4	3
1006	P08574	1	6	6	6	P08574	18.2	35.422	Cytochrome c1, heme protein, mitochondrial	CYC1	CYC1		CYC1	6	2	11	6	2	4	0	0	7	6	2	3	5	2	3	1	1	0	0	1	9	1	0	8	0	3	3	3	4	3	1	0	3	1	8	2
1353	P19388	1	4	4	4	P19388	19.5	24.551	DNA-directed RNA polymerases I, II, and III subunit RPABC1	POLR2E	POLR2E		POLR2E	6	3	3	3	2	2	0	1	5	3	4	4	3	4	2	5	4	5	1	4	4	4	4	4	0	3	3	4	4	3	4	4	4	4	5	3
1542	P28161;P28161-2	2	19	18	10	P28161	67.9	25.744	Glutathione S-transferase Mu 2	GSTM2	GSTM2		GSTM2	0	2	4	25	0	1	2	1	0	14	2	0	2	6	0	0	0	5	0	0	0	1	4	4	0	9	2	2	1	2	0	4	7	3	1	6
1910	P48681	1	43	43	43	P48681	33	177.44	Nestin	NES	NES		NES	5	2	3	1	3	1	1	5	3	1	2	0	0	0	1	0	1	2	0	3	6	0	1	1	1	1	7	1	4	2	1	0	0	2	2	1
3601	Q8TDL5;Q8TDL5-2	2	22	22	22	Q8TDL5	48.3	52.441	BPI fold-containing family B member 1	BPIFB1	BPIFB1		BPIFB1	9	0	0	0	0	0	4	0	0	0	0	3	2	3	1	0	0	6	75	0	0	7	1	0	0	0	0	7	19	0	0	2	11	0	0	1
938	P06756-3;P06756-2;P06756	3	27	27	27	P06756-3	28.7	111.13	Integrin alpha-V;Integrin alpha-V heavy chain;Integrin alpha-V light chain	ITGAV	ITGAV		ITGAV	3	0	3	3	2	4	5	4	1	0	2	22	3	0	2	6	0	0	1	5	1	1	4	0	1	6	1	2	1	1	0	2	0	4	3	6
2627	Q13098-5;Q13098;Q13098-7;Q13098-6	4	10	10	10	Q13098-5	26.1	55.092	COP9 signalosome complex subunit 1	GPS1	GPS1		GPS1	7	1	5	9	0	3	1	0	2	11	3	0	4	1	0	2	2	0	0	2	5	0	2	7	0	2	5	2	4	5	0	5	9	9	8	0
4239	Q9GZY8-2;Q9GZY8;Q9GZY8-5;Q9GZY8-4;Q9GZY8-3	5	10	10	10	Q9GZY8-2	52.9	32.973	Mitochondrial fission factor	MFF	MFF		MFF	2	5	4	4	6	0	1	0	4	7	3	4	5	5	2	2	5	12	2	3	2	3	2	2	1	3	2	2	14	3	4	0	9	3	2	2
4348	Q9H910;Q9H910-3;Q9H910-2	3	6	6	6	Q9H910	51.1	20.063	Hematological and neurological expressed 1-like protein	JPT2	JPT2		HN1L	7	0	5	2	2	1	0	1	4	3	4	3	4	5	2	4	3	5	7	3	2	8	5	7	4	3	3	3	3	2	2	4	3	2	3	5
4864	Q9Y2R0	1	7	7	7	Q9Y2R0	47.2	11.731	Cytochrome c oxidase assembly factor 3 homolog, mitochondrial	COA3	COA3		COA3	7	2	3	4	5	1	2	3	3	3	2	15	5	3	3	5	1	7	9	0	2	7	4	8	5	3	2	4	6	1	8	0	2	0	3	5
819	P02760	1	10	10	10	P02760	35.8	38.999	Protein AMBP;Alpha-1-microglobulin;Inter-alpha-trypsin inhibitor light chain;Trypstatin	AMBP	AMBP		AMBP	2	3	4	0	3	6	2	8	4	0	6	5	8	3	4	4	7	2	10	2	6	5	6	1	5	1	2	8	1	4	5	2	1	2	7	4
866	P04440	1	8	6	6	P04440	31	29.159	HLA class II histocompatibility antigen, DP beta 1 chain	HLA-DPB1	HLA-DPB1		HLA-DPB1	7	1	9	0	2	3	0	2	0	0	4	5	1	0	0	0	1	1	0	0	1	0	0	1	0	0	4	0	2	5	0	21	7	5	7	1
1101	P10316	1	29	4	0	P10316	67.7	40.976	HLA class I histocompatibility antigen, A-69 alpha chain	HLA-A	HLA-A		HLA-A	3	11	6	4	3	4	3	1	2	1	3	4	1	6	4	2	3	3	3	5	4	3	3	6	0	4	1	2	2	9	2	7	5	2	1	5
2227	P61457	1	9	9	8	P61457	77.9	11.999	Pterin-4-alpha-carbinolamine dehydratase	PCBD1	PCBD1		PCBD1	6	2	3	1	0	4	4	2	7	0	4	5	9	0	3	1	7	4	1	2	5	2	1	5	2	3	1	4	8	3	8	2	1	5	8	2
3059	Q53GQ0;Q53GQ0-2	2	8	8	8	Q53GQ0	28.5	34.324	Very-long-chain 3-oxoacyl-CoA reductase	HSD17B12	HSD17B12		HSD17B12	6	10	5	5	1	3	1	1	6	3	1	4	3	5	4	2	3	1	1	4	3	0	3	3	0	2	1	5	3	3	1	3	4	3	8	1
3993	Q99460-2;Q99460	2	24	24	24	Q99460-2	33.2	102.26	26S proteasome non-ATPase regulatory subunit 1	PSMD1	PSMD1		PSMD1	7	0	3	5	0	1	1	0	1	9	2	1	0	7	1	1	0	0	0	3	7	0	1	13	1	2	16	1	3	8	0	3	6	1	4	0
5002	Q9Y6M9	1	6	6	6	Q9Y6M9	50.8	21.831	NADH dehydrogenase [ubiquinone] 1 beta subcomplex subunit 9	NDUFB9	NDUFB9		NDUFB9	6	5	3	6	1	4	2	0	3	2	4	4	4	5	3	3	4	1	2	3	5	2	3	5	0	4	5	3	6	5	3	3	7	3	6	2
26	A0AVT1;A0AVT1-2;A0AVT1-3;A0AVT1-4	4	27	27	27	A0AVT1	28.5	117.97	Ubiquitin-like modifier-activating enzyme 6	UBA6	UBA6		UBA6	10	0	4	6	0	3	0	0	1	1	2	0	1	1	0	0	0	0	0	6	3	0	0	1	0	1	10	3	1	18	0	3	4	5	3	0
1556	P29218;P29218-3;P29218-2	3	8	8	8	P29218	31.8	30.188	Inositol monophosphatase 1	IMPA1	IMPA1		IMPA1	6	2	3	3	1	4	2	2	3	1	5	4	5	3	4	2	0	2	1	3	7	3	1	4	1	2	4	7	2	5	3	3	7	2	4	2
1628	P30837	1	16	14	14	P30837	33.5	57.206	Aldehyde dehydrogenase X, mitochondrial	ALDH1B1	ALDH1B1		ALDH1B1	11	0	3	7	1	1	4	0	1	2	4	13	1	0	1	4	2	1	0	0	5	0	0	2	0	3	5	12	1	10	0	4	3	5	5	1
1837	P43307;P43307-2	2	4	4	4	P43307	21	32.235	Translocon-associated protein subunit alpha	SSR1	SSR1		SSR1	1	7	3	2	6	2	2	5	6	2	4	2	2	2	6	3	2	6	8	2	3	3	4	3	3	6	2	3	2	4	7	2	2	2	1	2
2883	Q15287-3;Q15287-2;Q15287	3	5	5	5	Q15287-3	24.6	30.354	RNA-binding protein with serine-rich domain 1	RNPS1	RNPS1		RNPS1	3	3	2	5	1	3	3	2	2	2	1	4	2	5	1	2	3	2	5	3	2	4	2	2	2	2	2	2	4	5	11	7	7	3	7	4
1174	P12830;P12830-2	2	17	17	15	P12830	18.6	97.455	Cadherin-1;E-Cad/CTF1;E-Cad/CTF2;E-Cad/CTF3	CDH1	CDH1		CDH1	4	11	3	1	0	6	1	3	1	1	1	5	7	1	10	3	0	4	2	1	2	3	2	1	5	2	1	3	5	2	3	0	2	2	12	2
1797	P41223;P41223-2	2	7	7	7	P41223	47.2	17	Protein BUD31 homolog	BUD31	BUD31		BUD31	4	4	1	4	4	2	3	1	4	3	2	4	3	8	2	4	3	2	3	5	2	5	4	1	1	3	3	4	1	2	3	4	4	5	2	3
2294	P62837	1	4	4	2	P62837	26.5	16.735	Ubiquitin-conjugating enzyme E2 D2	UBE2D2	UBE2D2		UBE2D2	1	6	5	4	3	3	1	3	4	4	3	3	5	2	4	4	4	3	2	3	2	3	4	3	2	3	3	1	6	3	2	3	2	4	3	4
3637	Q8WVM8;Q8WVM8-2;Q8WVM8-3	3	19	19	19	Q8WVM8	37.2	72.379	Sec1 family domain-containing protein 1	SCFD1	SCFD1		SCFD1	5	1	4	5	1	2	2	0	3	2	4	1	1	1	1	2	32	0	0	2	7	1	2	3	1	2	8	4	6	3	1	5	3	2	4	3
246	O14828;O14828-2	2	10	10	10	O14828	39.8	38.287	Secretory carrier-associated membrane protein 3	SCAMP3	SCAMP3		SCAMP3	5	3	11	5	3	1	0	1	0	1	3	4	5	2	0	0	2	5	2	0	4	4	1	7	0	1	2	2	7	6	3	7	2	0	13	2
537	O75822;O75822-3;O75822-2	3	10	10	10	O75822	34.9	29.062	Eukaryotic translation initiation factor 3 subunit J	EIF3J	EIF3J		EIF3J	3	2	3	2	1	3	0	0	4	6	1	1	2	9	2	1	5	1	2	5	2	5	4	6	0	7	7	4	4	3	5	10	3	3	1	4
1526	P27694	1	19	19	19	P27694	44.5	68.137	Replication protein A 70 kDa DNA-binding subunit;Replication protein A 70 kDa DNA-binding subunit, N-terminally processed	RPA1	RPA1		RPA1	5	1	7	7	0	2	1	0	5	6	3	1	2	7	0	1	5	0	0	4	1	4	3	4	0	3	6	2	2	2	2	6	5	6	8	0
2001	P50851-2	1	43	43	1	P50851-2	17.4	317.7	Lipopolysaccharide-responsive and beige-like anchor protein	LRBA	LRBA		LRBA	11	0	3	0	0	0	0	0	1	0	4	0	0	0	2	0	1	0	0	0	2	0	0	41	1	1	6	5	19	6	0	2	0	0	13	0
2104	P54652	1	24	11	9	P54652	36.8	70.02	Heat shock-related 70 kDa protein 2	HSPA2	HSPA2		HSPA2	4	3	3	4	0	3	4	2	3	4	3	2	4	5	0	6	5	2	2	4	3	3	3	2	4	4	3	3	5	4	3	5	3	1	3	6
2115	P54920;Q9H115-3;Q9H115-2;Q9H115	4	15	15	15	P54920	61.7	33.232	Alpha-soluble NSF attachment protein	NAPA;NAPB	NAPA;NAPB		NAPA	5	2	7	4	1	1	0	0	6	5	1	4	3	5	1	0	1	0	0	6	2	0	1	4	1	2	11	2	6	4	0	3	4	4	8	1
2683	Q13492-3;Q13492-2;Q13492-5;Q13492;Q13492-4;O60641-3;O60641-4;O60641	8	13	13	13	Q13492-3	24.6	66.392	Phosphatidylinositol-binding clathrin assembly protein	PICALM;SNAP91	PICALM;SNAP91		PICALM	6	2	6	2	2	2	4	2	7	4	2	3	1	2	1	1	2	1	0	6	3	1	2	4	0	5	5	6	4	4	0	7	4	5	5	3
3163	Q6DD88	1	13	13	13	Q6DD88	37.2	60.541	Atlastin-3	ATL3	ATL3		ATL3	8	3	7	2	2	10	3	0	3	2	2	4	2	3	2	0	1	0	0	5	5	0	1	1	0	0	4	3	6	7	0	2	6	8	5	1
3416	Q8IX12-2;Q8IX12	2	8	8	8	Q8IX12-2	7.8	131.04	Cell division cycle and apoptosis regulator protein 1	CCAR1	CCAR1		CCAR1	1	1	2	2	4	2	7	4	2	3	3	6	5	3	2	3	3	5	8	2	1	8	6	4	2	6	3	1	2	4	3	4	3	3	1	4
4331	Q9H6Z4-3;Q9H6Z4-2;Q9H6Z4	3	9	9	9	Q9H6Z4-3	23.6	53.41	Ran-binding protein 3	RANBP3	RANBP3		RANBP3	8	3	1	7	2	1	1	0	2	10	4	1	1	2	1	2	3	0	0	2	6	5	5	4	0	2	6	2	3	2	1	4	6	6	7	1
188	O00425;O00425-2	2	21	19	18	O00425	42.3	63.704	Insulin-like growth factor 2 mRNA-binding protein 3	IGF2BP3	IGF2BP3		IGF2BP3	0	2	0	17	0	7	2	0	0	11	1	0	0	16	0	11	3	0	0	0	0	8	12	0	0	6	3	0	0	0	0	1	0	0	0	3
570	O76094;O76094-2	2	17	17	17	O76094	36.7	74.605	Signal recognition particle subunit SRP72	SRP72	SRP72		SRP72	12	1	0	5	1	1	0	0	2	3	1	3	2	2	0	1	1	0	1	7	3	1	1	11	0	4	13	2	1	5	1	8	5	3	0	1
638	O95394;O95394-3;O95394-4	3	12	12	12	O95394	25.5	59.851	Phosphoacetylglucosamine mutase	PGM3	PGM3		PGM3	1	3	3	2	4	5	3	1	4	3	3	1	2	2	3	1	5	2	3	2	1	3	2	2	3	2	4	5	7	4	3	5	5	4	3	2
816	P02750	1	8	8	8	P02750	28.5	38.177	Leucine-rich alpha-2-glycoprotein	LRG1	LRG1		LRG1	3	7	4	0	0	5	4	6	3	1	3	2	5	0	7	3	3	5	16	8	5	5	9	0	5	3	3	3	4	2	3	2	1	3	3	4
1552	P29034	1	7	7	7	P29034	36.7	11.117	Protein S100-A2	S100A2	S100A2		S100A2	0	0	0	11	0	11	3	11	2	5	0	0	0	13	0	10	0	10	0	7	0	2	6	0	1	14	5	0	0	0	0	0	9	11	0	10
1725	P35754	1	7	7	7	P35754	63.2	11.776	Glutaredoxin-1	GLRX	GLRX		GLRX	4	3	4	1	2	5	3	3	3	2	5	5	4	2	4	2	5	1	3	4	4	3	1	1	1	2	8	4	4	6	3	5	2	6	3	1
2169	P57737-3;P57737-2;P57737-4;P57737;Q9Y3D7	5	16	16	16	P57737-3	20.1	114.16	Coronin-7	CORO7;PAM16	CORO7;PAM16		CORO7	7	1	11	2	1	3	3	0	5	3	1	3	0	0	1	2	5	1	1	1	2	1	4	1	0	4	8	3	2	5	1	5	5	8	3	2
2270	P62310	1	4	4	4	P62310	42.2	11.845	U6 snRNA-associated Sm-like protein LSm3	LSM3	LSM3		LSM3	4	3	1	0	6	2	4	6	2	1	5	3	2	1	2	6	2	7	13	3	5	6	0	1	7	2	0	3	1	0	3	3	2	2	2	5
2284	P62736;P63267;P63267-2	3	36	1	1	P62736	77.7	42.009	Actin, aortic smooth muscle;Actin, gamma-enteric smooth muscle	ACTA2;ACTG2	ACTA2;ACTG2		ACTA2;ACTG2	7	3	5	5	0	2	4	2	10	3	2	2	2	3	2	5	3	1	1	3	6	3	7	3	0	3	4	4	5	3	3	3	2	1	4	5
2493	Q03518	1	11	11	11	Q03518	21.8	87.217	Antigen peptide transporter 1	TAP1	TAP1		TAP1	2	4	6	5	2	1	3	1	1	6	3	2	2	2	3	0	2	1	0	3	2	1	0	2	2	2	14	3	2	8	0	4	10	5	2	0
2649	Q13232	1	11	11	11	Q13232	60.4	19.015	Nucleoside diphosphate kinase 3	NME3	NME3	NME3	NME3	11	2	14	4	1	6	3	3	1	1	3	13	5	2	4	1	5	0	0	3	1	1	0	4	0	1	1	3	4	4	2	3	1	1	10	2
3337	Q7Z7H5-3;Q7Z7H5;Q7Z7H5-2	3	8	7	7	Q7Z7H5-3	50	20.781	Transmembrane emp24 domain-containing protein 4	TMED4	TMED4		TMED4	3	6	4	2	2	4	4	2	3	4	2	3	3	2	3	1	4	4	2	3	5	2	1	7	0	2	2	2	8	3	2	5	3	2	8	2
3556	Q8NF37	1	15	15	15	Q8NF37	27.5	59.151	Lysophosphatidylcholine acyltransferase 1	LPCAT1	LPCAT1		LPCAT1	9	0	15	2	0	1	4	0	0	0	3	3	5	1	1	0	6	1	0	1	14	0	0	6	0	1	3	13	4	11	0	1	0	2	4	0
260	O14949	1	7	7	7	O14949	58.5	9.9062	Cytochrome b-c1 complex subunit 8	UQCRQ	UQCRQ		UQCRQ	3	4	2	3	6	4	1	3	3	0	2	6	5	4	2	4	2	4	8	1	2	5	3	2	3	5	1	3	4	2	2	1	3	3	6	7
322	O15498;O15498-2	2	11	11	11	O15498	57.6	22.417	Synaptobrevin homolog YKT6	YKT6	YKT6		YKT6	6	6	3	1	5	7	1	2	5	0	2	2	5	9	1	2	2	3	1	5	1	1	3	1	4	4	2	3	3	5	2	3	4	4	1	2
491	O75348;O95670-2;O95670	3	6	6	6	O75348	44.9	13.757	V-type proton ATPase subunit G 1	ATP6V1G1;ATP6V1G2	ATP6V1G1;ATP6V1G2		ATP6V1G1	2	3	4	3	3	2	2	1	5	5	7	2	2	5	3	2	1	2	2	5	3	3	2	0	3	2	6	7	3	2	2	6	3	4	3	2
812	P02746	1	8	8	8	P02746	28.5	26.721	Complement C1q subcomponent subunit B	C1QB	C1QB		C1QB	1	0	1	3	15	11	3	7	3	3	3	0	2	0	0	2	3	0	17	5	1	1	3	0	12	1	1	5	0	2	3	4	2	7	1	3
843	P04066	1	9	9	9	P04066	21.7	53.688	Tissue alpha-L-fucosidase	FUCA1	FUCA1		FUCA1	8	9	2	0	1	2	1	1	1	0	3	9	12	2	3	0	4	1	1	0	4	0	1	2	0	1	1	1	12	2	0	4	1	3	11	2
1007	P08575-2;P08575	2	24	24	24	P08575-2	24.6	130.9	Receptor-type tyrosine-protein phosphatase C	PTPRC	PTPRC		PTPRC	0	2	2	0	2	0	2	1	1	6	3	1	0	1	1	1	0	0	0	2	4	0	1	1	2	1	25	2	0	7	0	13	17	1	1	0
1011	P08603;P08603-2	2	15	15	13	P08603	13.3	139.09	Complement factor H	CFH	CFH		CFH	7	2	1	2	2	9	15	5	3	7	8	0	4	0	3	2	1	0	8	5	10	3	4	2	7	1	5	5	0	3	4	0	2	4	0	0
4189	Q9BYD1	1	8	8	8	Q9BYD1	56.2	20.692	39S ribosomal protein L13, mitochondrial	MRPL13	MRPL13		MRPL13	6	2	1	3	3	4	2	0	1	3	4	7	7	4	1	3	4	5	4	3	4	4	2	0	0	5	3	4	3	2	4	1	3	2	2	5
78	CON__P02584	1	7	2	2	CON__P02584	45	15.057						2	4	3	2	3	4	4	5	4	3	3	2	4	4	2	4	4	4	4	4	2	4	3	2	4	4	2	3	3	2	4	4	3	4	2	4
469	O60888-3;O60888;O60888-2	3	3	3	3	O60888-3	26.9	16.832	Protein CutA	CUTA	CUTA		CUTA	3	3	4	2	3	4	3	3	3	2	2	4	4	4	2	3	2	5	4	3	3	4	3	2	4	3	2	2	4	2	4	5	4	2	4	4
789	P01920	1	10	10	9	P01920	40.2	29.991	HLA class II histocompatibility antigen, DQ beta 1 chain	HLA-DQB1	HLA-DQB1		HLA-DQB1	2	1	22	1	10	3	0	4	0	0	0	0	1	1	2	0	2	2	0	1	1	1	0	1	0	1	0	7	0	3	0	11	4	10	6	5
2425	Q00059;Q00059-2	2	12	12	12	Q00059	40.7	29.096	Transcription factor A, mitochondrial	TFAM	TFAM		TFAM	5	0	5	7	0	3	3	0	0	0	1	11	7	4	2	4	3	1	0	5	0	5	2	5	0	2	3	1	5	6	3	0	4	4	8	1
2498	Q04323;Q04323-2	2	9	9	9	Q04323	35	33.325	UBX domain-containing protein 1	UBXN1	UBXN1		UBXN1	4	1	4	2	3	7	1	0	1	3	7	3	5	4	0	1	4	2	3	4	4	6	1	0	4	2	1	4	4	5	1	4	3	7	5	3
3018	Q2TAY7;Q2TAY7-2	2	10	10	10	Q2TAY7	24.2	57.543	WD40 repeat-containing protein SMU1;WD40 repeat-containing protein SMU1, N-terminally processed	SMU1	SMU1		SMU1	5	3	4	5	2	2	2	2	3	4	3	4	3	5	2	2	3	2	2	2	3	2	2	5	2	2	4	4	4	5	2	3	3	3	4	4
4314	Q9H4G4	1	4	4	4	Q9H4G4	42.2	17.218	Golgi-associated plant pathogenesis-related protein 1	GLIPR2	GLIPR2		GLIPR2	2	4	3	0	7	4	4	6	8	1	4	3	3	2	3	1	1	3	1	1	1	2	2	1	5	0	4	4	1	8	2	3	1	5	3	2
825	P02786	1	16	16	16	P02786	26.6	84.87	Transferrin receptor protein 1;Transferrin receptor protein 1, serum form	TFRC	TFRC		TFRC	0	1	2	14	1	2	0	0	0	20	2	0	0	14	0	14	0	4	0	5	0	0	8	0	0	9	3	1	0	2	0	4	7	2	0	10
1562	P29466-2;P29466;P29466-3;P29466-4;P29466-5	5	16	16	15	P29466-2	54	42.888	Caspase-1;Caspase-1 subunit p20;Caspase-1 subunit p10	CASP1	CASP1		CASP1	0	2	6	6	0	1	0	0	0	5	3	2	1	2	0	0	1	0	0	1	0	1	0	0	0	3	12	0	0	7	0	5	12	11	2	0
2986	Q16774	1	7	7	1	Q16774	45.7	21.725	Guanylate kinase	GUK1	GUK1		GUK1	2	3	4	6	6	3	2	1	4	2	5	4	7	2	2	2	4	4	2	2	2	3	2	2	3	2	2	3	3	3	9	2	3	5	5	3
4655	Q9UBI6	1	6	6	6	Q9UBI6	70.8	8.0061	Guanine nucleotide-binding protein G(I)/G(S)/G(O) subunit gamma-12	GNG12	GNG12		GNG12	3	5	6	3	5	8	2	2	4	1	5	3	5	5	3	3	3	4	2	2	4	3	2	3	2	6	2	1	4	2	2	2	1	4	6	3
607	O95168-2;O95168	2	4	4	4	O95168-2	44.2	14.026	NADH dehydrogenase [ubiquinone] 1 beta subcomplex subunit 4	NDUFB4	NDUFB4		NDUFB4	3	4	2	3	4	2	0	0	4	4	1	3	4	1	5	1	2	5	7	1	5	2	1	5	0	2	2	4	5	4	2	5	5	3	7	3
2128	P55083;P55083-2	2	5	5	5	P55083	25.9	28.648	Microfibril-associated glycoprotein 4	MFAP4	MFAP4		MFAP4	4	3	4	4	3	2	5	1	2	1	0	10	10	0	5	2	12	0	1	1	0	1	10	3	0	0	0	3	4	0	0	1	1	2	14	4
3787	Q96AZ6;Q96AZ6-2	2	9	9	9	Q96AZ6	70.7	20.363	Interferon-stimulated gene 20 kDa protein	ISG20	ISG20		ISG20	1	14	1	4	4	2	5	1	4	1	4	1	1	2	5	4	2	2	4	6	1	1	2	1	1	2	6	3	5	1	1	7	4	3	2	4
4105	Q9BTT0-3;Q9BTT0;Q9BTT0-2	3	5	5	5	Q9BTT0-3	35.5	25.125	Acidic leucine-rich nuclear phosphoprotein 32 family member E	ANP32E	ANP32E		ANP32E	10	1	2	2	1	2	2	0	3	2	3	6	3	2	2	2	4	1	3	2	3	3	4	5	0	3	2	2	1	3	7	4	3	1	11	2
4126	Q9BUP3;Q9BUP3-3;Q9BUP3-2	3	16	16	16	Q9BUP3	74.4	27.049	Oxidoreductase HTATIP2	HTATIP2	HTATIP2		HTATIP2	3	8	10	4	1	1	0	0	6	3	1	4	3	1	3	2	3	2	0	2	2	4	3	7	0	1	3	2	23	4	6	3	1	1	2	1
636	O95373	1	16	16	15	O95373	15.8	119.52	Importin-7	IPO7	IPO7		IPO7	6	3	4	5	1	2	2	0	4	11	2	2	2	3	0	3	2	2	3	4	1	3	2	4	1	5	9	3	2	1	1	3	3	2	2	2
1920	P49006	1	4	4	4	P49006	58.5	19.529	MARCKS-related protein	MARCKSL1	MARCKSL1		MARCKSL1	3	4	2	2	3	3	3	3	4	2	2	2	2	2	5	3	3	1	5	3	3	4	4	4	0	3	2	3	3	3	3	2	2	2	5	4
2232	P61619;P61619-3;Q9H9S3-2;Q9H9S3-3;Q9H9S3	5	8	8	8	P61619	15.1	52.264	Protein transport protein Sec61 subunit alpha isoform 1;Protein transport protein Sec61 subunit alpha isoform 2	SEC61A1;SEC61A2	SEC61A1;SEC61A2		SEC61A1;SEC61A2	3	4	4	8	3	3	6	1	1	1	3	1	3	2	4	0	2	0	0	3	7	1	1	5	2	1	2	8	3	2	1	5	4	4	4	2
2717	Q13751	1	21	21	21	Q13751	19.1	129.57	Laminin subunit beta-3	LAMB3	LAMB3		LAMB3	2	10	1	0	0	18	1	14	0	0	2	0	0	7	8	12	2	0	0	7	0	2	3	0	2	6	2	1	1	1	0	0	2	6	1	5
3207	Q6P4A8	1	13	13	13	Q6P4A8	28	63.254	Phospholipase B-like 1;Phospholipase B-like 1 chain A;Phospholipase B-like 1 chain B;Phospholipase B-like 1 chain C	PLBD1	PLBD1		PLBD1	0	15	2	3	2	4	5	3	5	2	3	4	4	3	4	0	4	4	2	3	5	5	2	1	2	2	3	2	0	3	0	4	3	12	1	2
4213	Q9BZQ8	1	16	16	16	Q9BZQ8	24.6	103.13	Protein Niban	FAM129A	FAM129A		FAM129A	3	1	13	6	3	0	1	0	1	4	2	0	4	1	0	0	2	1	0	1	8	2	0	5	0	0	8	5	0	4	0	2	2	5	3	1
4431	Q9NPJ3;Q9NPJ3-2	2	5	5	5	Q9NPJ3	43.6	14.96	Acyl-coenzyme A thioesterase 13;Acyl-coenzyme A thioesterase 13, N-terminally processed	ACOT13	ACOT13		ACOT13	6	1	11	3	4	3	1	3	2	2	2	8	6	5	1	0	2	5	4	2	3	2	3	5	2	2	1	2	4	2	4	1	1	1	4	6
4585	Q9NZ45	1	6	6	6	Q9NZ45	50.9	12.199	CDGSH iron-sulfur domain-containing protein 1	CISD1	CISD1		CISD1	3	3	14	7	3	4	0	0	2	0	0	9	6	1	0	1	2	4	2	2	1	2	2	2	0	2	2	3	6	4	1	3	3	2	5	1
2831	Q15006	1	6	6	6	Q15006	23.6	34.833	ER membrane protein complex subunit 2	EMC2	EMC2		EMC2	2	4	5	6	2	4	2	1	2	3	1	1	4	2	3	4	3	6	2	5	2	3	4	5	2	5	1	4	4	1	6	5	2	3	5	4
4978	Q9Y639-3;Q9Y639-1;Q9Y639-4;Q9Y639-5;Q9Y639	5	4	4	4	Q9Y639-3	19.8	30.835	Neuroplastin	NPTN	NPTN		NPTN	3	6	2	3	2	1	0	4	2	4	4	2	2	4	5	8	1	8	5	3	4	6	7	3	4	3	1	1	4	1	8	1	1	2	5	6
1902	P48507;P48507-2	2	10	10	10	P48507	39.8	30.727	Glutamate--cysteine ligase regulatory subunit	GCLM	GCLM		GCLM	1	1	3	17	0	2	2	2	4	20	1	2	3	1	0	1	4	6	0	1	0	1	7	6	0	13	2	1	2	4	3	2	10	7	0	3
3570	Q8NHP8;Q8NHP8-2	2	7	7	7	Q8NHP8	12.1	65.471	Putative phospholipase B-like 2;Putative phospholipase B-like 2 32 kDa form;Putative phospholipase B-like 2 45 kDa form	PLBD2	PLBD2		PLBD2	2	4	6	2	3	4	3	3	3	0	2	2	4	3	6	5	4	2	1	2	4	4	3	2	0	3	3	4	3	4	2	1	3	6	2	2
3947	Q96PU8-9;Q96PU8-8;Q96PU8-6;Q96PU8;Q96PU8-5;Q96PU8-3	6	7	7	7	Q96PU8-9	33.9	35.13	Protein quaking	QKI	QKI		QKI	6	1	4	3	5	6	3	1	2	2	1	3	4	3	1	1	6	2	0	4	2	5	4	1	2	2	6	2	3	3	2	5	4	5	1	2
4119	Q9BUH6;Q9BUH6-2	2	10	10	10	Q9BUH6	57.4	21.639	Protein PAXX	PAXX	C9orf142		C9orf142	8	0	3	1	1	3	1	1	3	1	2	6	4	1	2	0	7	4	0	1	2	5	2	1	2	7	3	4	4	8	1	6	5	4	7	4
1853	P45973	1	9	9	8	P45973	39.8	22.225	Chromobox protein homolog 5	CBX5	CBX5		CBX5	3	1	1	4	1	2	3	1	3	9	4	6	1	5	2	2	6	3	2	4	4	3	4	2	0	3	4	1	3	2	4	6	4	3	5	2
2046	P51970	1	7	7	7	P51970	49.4	20.105	NADH dehydrogenase [ubiquinone] 1 alpha subcomplex subunit 8	NDUFA8	NDUFA8		NDUFA8	4	3	1	4	4	1	1	0	3	5	2	4	3	6	3	2	2	3	3	2	5	4	3	3	0	3	2	1	6	3	2	2	4	4	4	2
3330	Q7Z739	1	10	10	4	Q7Z739	18.3	63.86	YTH domain-containing family protein 3	YTHDF3	YTHDF3		YTHDF3	5	1	1	4	1	2	3	1	6	3	5	0	4	6	1	0	2	2	2	3	3	3	3	7	0	5	6	4	3	0	3	3	5	2	6	2
4553	Q9NX40;Q9NX40-4;Q9NX40-3;Q9NX40-2	4	8	8	8	Q9NX40	38	27.626	OCIA domain-containing protein 1	OCIAD1	OCIAD1		OCIAD1	4	2	5	2	2	4	2	1	3	2	2	7	4	1	4	3	3	5	2	2	2	0	3	3	1	3	3	4	5	3	3	1	1	1	7	2
4703	Q9UHD9	1	9	6	6	Q9UHD9	21.8	65.695	Ubiquilin-2	UBQLN2	UBQLN2		UBQLN2	2	2	2	4	3	3	4	3	3	2	3	3	5	4	1	3	1	2	2	3	4	3	2	2	3	6	3	1	3	4	5	2	4	6	3	4
156	O00161-2;O00161	2	7	7	7	O00161-2	38	17.789	Synaptosomal-associated protein 23	SNAP23	SNAP23		SNAP23	2	3	4	1	6	0	1	1	2	2	1	0	2	3	2	1	3	5	4	2	3	3	3	1	3	3	3	3	5	3	4	3	2	5	6	2
632	O95340;O95340-2	2	20	20	19	O95340	34.7	69.5	Bifunctional 3-phosphoadenosine 5-phosphosulfate synthase 2;Sulfate adenylyltransferase;Adenylyl-sulfate kinase	PAPSS2	PAPSS2		PAPSS2	20	6	25	0	1	1	0	1	3	0	1	5	9	1	1	0	1	1	0	2	9	1	1	0	0	1	4	5	4	1	0	0	1	7	3	0
1246	P15144	1	20	20	20	P15144	23.4	109.54	Aminopeptidase N	ANPEP	ANPEP		ANPEP	2	0	0	1	15	3	1	3	2	2	2	0	3	2	4	1	0	0	1	4	2	4	3	0	2	4	3	3	0	5	0	9	0	1	1	6
1249	P15289;P15289-2	2	10	10	9	P15289	27.6	53.588	Arylsulfatase A;Arylsulfatase A component B;Arylsulfatase A component C	ARSA	ARSA		ARSA	4	4	0	1	3	1	2	0	0	0	1	5	15	3	4	5	4	0	0	1	2	10	0	13	0	3	2	1	2	3	0	3	2	2	10	5
1333	P18283	1	15	15	15	P18283	72.6	21.954	Glutathione peroxidase 2	GPX2	GPX2		GPX2	0	3	0	17	0	0	0	1	5	5	0	0	0	9	2	5	9	16	0	0	0	1	15	9	0	4	0	0	20	0	0	0	8	0	2	9
2694	Q13564-2;Q13564;Q13564-4;Q13564-3	4	13	13	13	Q13564-2	29.4	59.42	NEDD8-activating enzyme E1 regulatory subunit	NAE1	NAE1		NAE1	7	3	6	4	0	3	1	1	2	6	7	3	3	6	0	2	2	0	0	4	6	1	1	5	1	4	4	4	4	5	1	1	7	3	5	0
3323	Q7Z5L9-2;Q7Z5L9;Q7Z5L9-3	3	12	12	11	Q7Z5L9-2	40.3	59.48	Interferon regulatory factor 2-binding protein 2	IRF2BP2	IRF2BP2		IRF2BP2	5	0	3	8	0	1	2	1	2	11	3	2	7	4	2	3	5	1	3	3	4	3	3	5	0	3	4	6	3	3	4	1	2	0	8	3
4609	Q9P015	1	11	11	11	Q9P015	42.9	33.419	39S ribosomal protein L15, mitochondrial	MRPL15	MRPL15		MRPL15	10	1	2	6	1	6	4	0	7	2	5	7	10	3	2	1	1	2	1	2	2	4	1	3	0	2	3	4	6	2	3	1	2	1	4	1
524	O75643;O75643-2	2	21	21	21	O75643	11.6	244.5	U5 small nuclear ribonucleoprotein 200 kDa helicase	SNRNP200	SNRNP200		SNRNP200	6	0	0	8	0	1	2	0	1	13	1	3	3	2	0	1	2	0	0	4	1	1	4	10	1	0	4	4	0	5	0	4	10	3	5	0
757	P01624;A0A0C4DH55	2	2	2	1	P01624	26.1	12.496	Ig kappa chain V-III region POM	IGKV3-15;IGKV3D-7	IGKV3-15;IGKV3D-7		IGKV3D-7	2	5	2	3	0	5	7	3	3	1	3	3	2	2	10	5	1	2	4	5	5	1	5	2	1	4	4	3	1	2	1	4	2	4	4	3
1248	P15170-2;P15170-3;P15170;Q8IYD1	4	20	20	20	P15170-2	37.1	68.6	Eukaryotic peptide chain release factor GTP-binding subunit ERF3A;Eukaryotic peptide chain release factor GTP-binding subunit ERF3B	GSPT1;GSPT2	GSPT1;GSPT2		GSPT1;GSPT2	21	1	7	5	0	0	0	0	1	5	0	1	2	1	0	1	0	0	0	2	1	1	2	9	0	4	9	5	3	6	0	5	10	2	4	0
4422	Q9NP81;Q9NP81-2	2	18	18	18	Q9NP81	48.3	58.282	Serine--tRNA ligase, mitochondrial	SARS2	SARS2		SARS2	5	4	2	3	0	2	0	0	3	6	3	9	3	3	3	16	12	1	0	1	0	2	0	2	0	1	5	1	11	0	0	0	7	2	5	1
818	P02753	1	9	9	9	P02753	46.8	23.01	Retinol-binding protein 4;Plasma retinol-binding protein(1-182);Plasma retinol-binding protein(1-181);Plasma retinol-binding protein(1-179);Plasma retinol-binding protein(1-176)	RBP4	RBP4		RBP4	1	0	4	1	3	14	1	11	8	1	7	4	10	1	6	4	2	1	5	1	1	1	1	1	1	1	1	6	1	1	10	0	2	2	4	1
1951	P49736	1	25	25	25	P49736	37.3	101.89	DNA replication licensing factor MCM2	MCM2	MCM2		MCM2	4	0	0	13	0	1	6	0	0	15	1	1	0	15	0	9	1	2	0	7	0	3	12	0	0	1	3	0	0	3	0	5	1	5	0	1
2914	Q15628;Q15628-2	2	9	9	9	Q15628	37.5	34.247	Tumor necrosis factor receptor type 1-associated DEATH domain protein	TRADD	TRADD		TRADD	2	2	6	1	2	7	3	3	2	2	4	5	9	2	3	2	4	2	1	1	2	5	2	0	0	3	1	2	3	7	3	4	5	4	5	2
3965	Q96S44	1	8	8	8	Q96S44	37.9	28.16	TP53-regulating kinase	TP53RK	TP53RK	TP53RK	TP53RK	4	1	0	2	2	3	0	0	5	1	2	1	5	0	0	1	7	1	2	1	6	4	0	5	2	2	0	0	8	3	9	3	4	6	8	4
4017	Q99653	1	6	6	6	Q99653	32.8	22.456	Calcineurin B homologous protein 1	CHP1	CHP1		CHP1	4	8	2	2	6	2	2	6	4	2	5	2	1	3	3	5	2	2	3	6	3	3	5	3	4	4	1	1	2	4	3	1	5	1	2	7
4582	Q9NZ08;Q9NZ08-2	2	19	19	19	Q9NZ08	24.7	107.23	Endoplasmic reticulum aminopeptidase 1	ERAP1	ERAP1		ERAP1	8	5	7	5	2	2	1	0	2	0	2	2	0	0	1	1	2	0	2	2	5	2	0	2	2	1	7	7	1	7	0	2	6	4	4	1
374	O43617;O43617-2	2	5	5	5	O43617	28.9	20.274	Trafficking protein particle complex subunit 3	TRAPPC3	TRAPPC3		TRAPPC3	4	4	5	3	3	3	1	3	4	4	1	2	2	4	3	2	3	3	1	2	3	4	1	3	1	1	3	4	5	1	2	4	3	4	5	2
2660	Q13310-2;Q13310-3;Q13310;P0CB38	4	29	20	19	Q13310-2	39.3	69.578	Polyadenylate-binding protein 4	PABPC4;PABPC4L	PABPC4;PABPC4L		PABPC4	9	1	6	4	1	0	1	0	1	4	2	0	2	2	0	0	3	0	1	6	1	0	0	3	0	2	7	8	2	3	0	7	5	1	4	1
3154	Q66K74-2;Q66K74	2	16	16	16	Q66K74-2	21.7	109.79	Microtubule-associated protein 1S;MAP1S heavy chain;MAP1S light chain	MAP1S	MAP1S		MAP1S	14	1	5	2	0	0	2	0	2	3	1	3	5	3	0	2	2	1	0	2	12	1	2	2	0	2	6	3	2	5	0	4	1	3	4	0
3278	Q71UM5	1	6	3	3	Q71UM5	41.7	9.4771	40S ribosomal protein S27-like	RPS27L	RPS27L		RPS27L	5	4	3	2	3	0	2	3	5	0	1	2	0	2	0	1	4	4	6	2	1	3	4	6	2	3	5	7	2	2	4	1	1	4	3	3
4191	Q9BYD3;Q9BYD3-2	2	7	7	7	Q9BYD3	40.5	34.919	39S ribosomal protein L4, mitochondrial	MRPL4	MRPL4		MRPL4	9	3	1	5	0	5	2	0	4	1	4	9	10	5	1	1	1	2	4	2	1	1	2	3	0	3	1	4	4	4	4	1	3	1	4	2
2200	P61009	1	3	3	3	P61009	16.7	20.313	Signal peptidase complex subunit 3	SPCS3	SPCS3		SPCS3	3	5	3	3	1	4	4	3	2	2	3	2	3	3	5	2	3	3	3	2	3	2	3	4	2	3	3	3	4	2	2	3	4	3	4	2
3285	Q7L1Q6-2;Q7L1Q6;Q7L1Q6-4;Q7L1Q6-3	4	12	12	11	Q7L1Q6-2	29.2	40.538	Basic leucine zipper and W2 domain-containing protein 1	BZW1	BZW1		BZW1	6	2	4	7	2	2	1	0	2	4	4	0	2	3	5	1	2	0	1	4	4	2	2	3	0	3	6	2	4	5	4	4	2	4	2	5
4632	Q9P289-2;Q9P289;Q9P289-3;O00506-3;O00506-2;O00506	6	9	9	4	Q9P289-2	24.8	37.77	Serine/threonine-protein kinase 26	STK26;STK25	STK26;STK25	STK26;STK25	STK26	4	2	6	4	1	2	1	0	4	5	2	2	4	3	2	2	4	1	1	3	3	6	3	5	0	3	3	3	1	5	1	3	5	4	5	1
4887	Q9Y315	1	12	12	12	Q9Y315	47.8	35.23	Deoxyribose-phosphate aldolase	DERA	DERA		DERA	2	4	4	4	0	3	1	0	6	6	1	1	0	3	2	2	4	1	0	2	4	0	4	1	0	2	3	3	8	2	0	3	6	2	5	3
2254	P62191;P62191-2	2	16	16	16	P62191	44.5	49.184	26S protease regulatory subunit 4	PSMC1	PSMC1		PSMC1	8	0	3	9	1	0	1	0	2	6	2	1	1	3	0	3	0	0	0	3	5	1	1	9	2	3	6	1	6	4	0	2	4	1	3	0
2347	P68036;P68036-2;P68036-3	3	7	7	7	P68036	44.8	17.861	Ubiquitin-conjugating enzyme E2 L3	UBE2L3	UBE2L3		UBE2L3	0	3	1	2	2	4	3	0	3	1	3	3	3	7	5	7	3	3	5	3	1	5	0	4	1	2	0	4	3	3	2	4	2	4	1	7
4092	Q9BSH5	1	13	13	13	Q9BSH5	59.8	28	Haloacid dehalogenase-like hydrolase domain-containing protein 3	HDHD3	HDHD3		HDHD3	17	2	5	2	0	0	0	0	2	2	1	7	6	1	4	0	1	3	1	1	2	4	4	1	0	2	3	0	6	5	3	2	3	2	17	4
4403	Q9HCY8	1	7	7	7	Q9HCY8	80.8	11.662	Protein S100-A14	S100A14	S100A14		S100A14	3	3	2	9	0	7	0	4	8	2	3	2	2	8	6	0	2	7	3	3	0	5	5	2	2	5	8	1	1	1	5	4	2	2	5	4
666	O95747	1	10	10	9	O95747	24.1	58.022	Serine/threonine-protein kinase OSR1	OXSR1	OXSR1	OXSR1	OXSR1	5	2	5	2	2	3	3	3	3	3	3	2	3	3	3	3	3	2	1	2	3	4	2	5	1	4	4	2	3	3	4	4	3	3	2	2
1600	P30453;P30457	2	25	7	0	P30453	67.7	41.054	HLA class I histocompatibility antigen, A-34 alpha chain;HLA class I histocompatibility antigen, A-66 alpha chain	HLA-A	HLA-A		HLA-A	0	0	13	10	9	1	2	0	0	0	0	0	0	0	0	2	2	0	0	0	4	3	0	0	0	0	1	0	0	26	0	6	8	3	1	8
1930	P49354;P49354-2	2	7	7	7	P49354	18.7	44.408	Protein farnesyltransferase/geranylgeranyltransferase type-1 subunit alpha	FNTA	FNTA		FNTA	6	3	2	5	3	1	1	1	4	4	4	1	4	3	2	2	2	4	3	2	4	2	4	2	0	3	1	3	3	4	0	4	4	1	2	3
4457	Q9NR30;Q9NR30-2	2	19	19	17	Q9NR30	28.5	87.343	Nucleolar RNA helicase 2	DDX21	DDX21		DDX21	1	3	0	6	0	3	13	0	1	8	3	5	4	9	0	1	3	2	3	13	1	4	5	0	1	6	0	0	0	4	6	7	7	3	0	1
4577	Q9NYL4-2;Q9NYL4	2	7	7	7	Q9NYL4-2	57.5	15.769	Peptidyl-prolyl cis-trans isomerase FKBP11	FKBP11	FKBP11		FKBP11	1	5	1	2	6	1	2	3	2	1	2	1	2	2	3	2	3	3	4	6	0	3	2	2	1	2	4	3	5	2	2	6	4	3	3	3
4906	Q9Y3C6	1	6	6	6	Q9Y3C6	42.2	18.237	Peptidyl-prolyl cis-trans isomerase-like 1	PPIL1	PPIL1		PPIL1	1	1	2	3	1	3	2	0	3	3	4	1	3	2	2	3	4	3	5	3	5	4	4	7	0	3	3	5	4	3	6	1	3	3	2	5
1822	P42768	1	10	10	10	P42768	27.9	52.912	Wiskott-Aldrich syndrome protein	WAS	WAS		WAS	0	0	5	0	1	2	0	2	2	3	7	0	0	2	1	0	3	2	0	2	5	2	1	0	4	2	12	7	1	6	0	4	8	4	1	0
1980	P50238	1	5	5	5	P50238	67.5	8.5328	Cysteine-rich protein 1	CRIP1	CRIP1		CRIP1	2	2	5	0	0	2	0	0	2	1	1	0	4	0	2	1	9	0	3	0	0	0	0	6	0	0	2	3	9	8	18	8	1	5	2	0
2053	P52298-3;P52298;P52298-2	3	7	7	7	P52298-3	50.5	11.932	Nuclear cap-binding protein subunit 2	NCBP2	NCBP2		NCBP2	3	1	3	5	2	2	2	2	3	3	3	2	4	5	1	2	3	3	2	3	2	5	4	3	2	3	3	2	3	2	4	3	2	5	4	7
1366	P20036	1	4	4	4	P20036	20.4	29.38	HLA class II histocompatibility antigen, DP alpha 1 chain	HLA-DPA1	HLA-DPA1		HLA-DPA1	4	3	6	4	3	4	3	5	3	1	5	3	4	2	4	2	3	3	2	3	2	1	2	1	0	3	3	0	3	3	1	7	3	3	5	2
2136	P55265-5;P55265;P55265-4	3	24	24	2	P55265-5	30.9	103.64	Double-stranded RNA-specific adenosine deaminase	ADAR	ADAR		ADAR	10	1	1	7	0	0	2	0	3	17	1	0	3	1	1	0	1	1	0	4	6	2	1	5	0	2	8	1	1	6	0	4	1	1	3	1
2306	Q59GN2;P62891	2	2	2	2	Q59GN2	23.5	6.3225	Putative 60S ribosomal protein L39-like 5;60S ribosomal protein L39	RPL39P5;RPL39	RPL39P5;RPL39		RPL39P5;RPL39	4	4	3	4	3	3	3	0	3	3	4	3	4	4	2	3	3	3	5	3	2	4	3	4	0	2	0	3	4	2	4	2	3	4	3	4
2565	Q08945	1	18	18	18	Q08945	31.6	81.074	FACT complex subunit SSRP1	SSRP1	SSRP1		SSRP1	3	0	1	6	1	2	6	1	1	9	5	1	1	7	0	2	4	1	0	6	2	1	3	0	0	1	4	0	0	2	2	9	2	7	1	1
3561	Q8NFH5-2;Q8NFH5;Q8NFH5-3	3	6	6	6	Q8NFH5-2	24.6	33.12	Nucleoporin NUP53	NUP35	NUP35		NUP35	7	2	3	3	1	2	1	1	5	3	0	1	3	2	2	3	4	3	1	4	4	3	3	1	0	3	3	2	6	3	2	2	6	1	6	2
1875	P46937-6;P46937-7;P46937;P46937-9;P46937-5;P46937-3;P46937-2;P46937-8;P46937-4	9	9	9	9	P46937-6	33.7	49.988	Transcriptional coactivator YAP1	YAP1	YAP1		YAP1	2	1	2	3	0	3	0	1	3	3	1	6	9	2	2	1	1	4	2	4	0	5	4	1	0	5	3	3	3	1	1	4	3	6	12	6
3602	Q8TDN6	1	12	12	12	Q8TDN6	44.8	41.401	Ribosome biogenesis protein BRX1 homolog	BRIX1	BRIX1		BRIX1	2	1	1	4	5	3	4	1	2	3	3	5	3	6	0	1	5	1	4	7	0	5	4	2	0	5	0	3	0	1	6	7	2	2	1	8
3827	Q96DE0;Q96DE0-3;Q96DE0-4;Q96DE0-2	4	10	10	9	Q96DE0	49.7	21.273	U8 snoRNA-decapping enzyme	NUDT16	NUDT16		NUDT16	2	7	1	1	10	2	1	0	3	0	5	4	3	2	2	6	3	5	2	1	2	3	3	1	4	4	1	2	2	1	1	7	3	5	2	3
239	O14744;O14744-5;O14744-2;O14744-3;O14744-4	5	16	16	16	O14744	26.7	72.683	Protein arginine N-methyltransferase 5;Protein arginine N-methyltransferase 5, N-terminally processed	PRMT5	PRMT5		PRMT5	4	1	6	4	0	3	0	0	4	4	5	2	0	9	1	1	1	0	0	1	6	0	0	6	0	1	4	6	3	5	1	4	6	7	1	1
391	O43760;O43760-2	2	6	6	6	O43760	21	24.81	Synaptogyrin-2	SYNGR2	SYNGR2		SYNGR2	6	6	9	1	3	3	4	2	2	0	0	3	4	0	4	1	2	2	0	0	5	0	0	6	0	0	0	6	8	4	0	3	1	0	5	0
886	P05114	1	6	6	6	P05114	43	10.659	Non-histone chromosomal protein HMG-14	HMGN1	HMGN1		HMGN1	3	2	3	3	4	3	2	5	2	2	3	4	6	2	3	3	4	6	4	3	3	5	4	3	4	2	3	1	3	1	2	5	3	2	2	2
1390	P20774	1	13	13	13	P20774	34.6	33.922	Mimecan	OGN	OGN		OGN	3	0	4	2	2	7	8	1	7	3	2	15	4	1	0	16	2	1	5	0	2	6	12	5	2	2	1	0	1	1	0	1	1	0	7	1
1406	P21589;P21589-2	2	17	17	17	P21589	37.3	63.367	5-nucleotidase	NT5E	NT5E		NT5E	12	0	1	0	13	4	0	0	0	0	0	11	0	0	1	0	4	0	0	0	0	0	0	0	0	0	0	1	5	4	0	0	0	0	9	0
2065	P52790	1	28	26	25	P52790	41.1	99.024	Hexokinase-3	HK3	HK3		HK3	1	4	1	0	0	5	4	2	5	10	2	0	0	0	1	0	0	0	0	4	1	1	0	0	1	6	8	5	1	9	0	2	3	12	0	0
3673	Q92520	1	8	8	8	Q92520	41.4	24.68	Protein FAM3C	FAM3C	FAM3C		FAM3C	4	3	2	5	3	4	1	0	3	1	5	1	7	3	6	0	5	2	1	3	2	0	0	2	1	3	2	2	4	7	2	2	5	4	4	2
3717	Q92879-5;Q92879-2;Q92879-3;Q92879-6;Q92879;Q92879-4	6	9	9	7	Q92879-5	22.9	50.13	CUGBP Elav-like family member 1	CELF1	CELF1		CELF1	4	3	3	5	0	5	3	0	4	3	1	2	3	7	0	4	2	1	1	3	7	4	4	2	1	3	2	7	3	3	1	5	3	4	2	2
4747	Q9UK76;Q9UK76-2;Q9UK76-3	3	6	6	6	Q9UK76	42.2	16.014	Hematological and neurological expressed 1 protein;Hematological and neurological expressed 1 protein, N-terminally processed	JPT1	JPT1		HN1	3	1	2	2	1	1	1	4	3	6	6	3	4	4	1	4	0	7	6	1	4	6	6	0	1	4	1	1	4	4	3	0	2	5	0	7
6	A0A0A0MRZ8;P04433	2	2	2	2	A0A0A0MRZ8	26.1	12.625	Ig kappa chain V-III region VG	IGKV3D-11;IGKV3-11	IGKV3D-11;IGKV3-11		IGKV3D-11	2	4	2	4	1	5	6	3	2	4	2	3	3	2	7	6	2	2	4	5	4	1	5	3	1	4	4	3	1	3	3	3	3	4	2	3
1386	P20645	1	7	7	7	P20645	27.8	30.993	Cation-dependent mannose-6-phosphate receptor	M6PR	M6PR		M6PR	2	2	15	0	10	3	4	2	1	2	2	1	2	0	3	5	2	8	1	3	0	0	3	3	5	3	3	2	5	1	2	3	2	0	5	2
2793	Q14657	1	4	4	4	Q14657	58.7	14.804	EKC/KEOPS complex subunit LAGE3	LAGE3	LAGE3		LAGE3	2	3	3	2	3	3	1	2	3	2	2	3	4	3	2	2	5	3	2	3	2	3	3	4	4	3	1	4	4	2	5	4	3	4	4	4
2867	Q15126	1	12	12	12	Q15126	53.1	21.995	Phosphomevalonate kinase	PMVK	PMVK		PMVK	10	1	5	2	2	3	0	3	2	0	3	5	6	2	0	2	1	4	1	0	1	4	3	5	0	6	1	0	3	2	7	4	1	2	12	4
2913	Q15599-2;Q15599;Q15599-3	3	10	10	10	Q15599-2	32.5	36.153	Na(+)/H(+) exchange regulatory cofactor NHE-RF2	SLC9A3R2	SLC9A3R2		SLC9A3R2	15	5	4	0	0	1	0	1	3	0	4	12	17	0	2	1	5	1	3	3	1	0	0	4	0	1	0	1	8	6	0	2	0	3	3	0
4711	Q9UHV9	1	7	7	7	Q9UHV9	46.1	16.648	Prefoldin subunit 2	PFDN2	PFDN2		PFDN2	4	2	1	4	3	2	3	2	2	3	2	2	1	3	2	4	2	5	3	4	4	4	3	3	2	5	4	2	2	2	3	3	4	4	3	3
4786	Q9UM07	1	12	11	10	Q9UM07	23.2	74.078	Protein-arginine deiminase type-4	PADI4	PADI4		PADI4	0	13	0	0	0	3	14	5	4	4	3	0	0	0	15	0	0	0	2	5	1	17	0	0	6	8	1	2	0	2	0	12	8	1	0	1
4889	Q9Y333	1	4	4	4	Q9Y333	52.6	10.834	U6 snRNA-associated Sm-like protein LSm2	LSM2	LSM2		LSM2	3	3	3	3	3	3	3	2	3	3	3	3	3	4	2	3	2	4	3	3	3	4	1	3	3	2	4	3	2	3	3	3	3	3	4	3
521	O75594	1	5	5	5	O75594	41.3	21.731	Peptidoglycan recognition protein 1	PGLYRP1	PGLYRP1		PGLYRP1	0	9	0	0	7	1	3	10	9	4	8	0	0	0	12	4	0	3	5	3	6	6	2	0	3	1	4	4	0	4	0	4	5	4	0	0
2071	P52926;P52926-3;P52926-6;P52926-4;P52926-5;P52926-2	6	6	6	6	P52926	58.7	11.832	High mobility group protein HMGI-C	HMGA2	HMGA2		HMGA2	0	1	2	3	6	10	4	4	0	0	2	0	0	1	0	5	0	0	0	2	0	12	5	0	3	2	1	0	0	0	0	0	0	4	3	4
2241	P61960	1	3	3	3	P61960	31.8	9.1175	Ubiquitin-fold modifier 1	UFM1	UFM1		UFM1	2	4	1	1	4	4	3	3	3	1	4	2	4	4	3	1	3	5	7	4	3	2	1	4	3	3	4	3	2	2	4	4	3	3	2	4
3169	Q6FI81-3;Q6FI81;Q6FI81-2	3	10	10	10	Q6FI81-3	42.8	32.212	Anamorsin	CIAPIN1	CIAPIN1		CIAPIN1	2	0	4	5	0	5	1	0	4	6	3	2	4	6	0	2	4	0	0	3	4	2	1	5	1	5	5	6	2	2	4	2	5	1	2	3
4288	Q9H307;Q9H307-2	2	17	17	17	Q9H307	21.9	81.613	Pinin	PNN	PNN		PNN	7	2	2	4	0	2	0	0	1	8	3	3	1	3	2	0	2	1	3	4	3	6	2	1	2	0	2	5	1	4	4	4	9	2	3	1
441	O60568	1	17	17	17	O60568	26.3	84.784	Procollagen-lysine,2-oxoglutarate 5-dioxygenase 3	PLOD3	PLOD3		PLOD3	4	8	2	3	12	9	1	0	1	3	0	0	0	0	1	8	1	0	0	4	3	0	0	0	0	0	0	2	0	7	0	1	6	5	4	1
483	O75223;O75223-3;O75223-2;O75223-4	4	10	10	10	O75223	53.2	21.007	Gamma-glutamylcyclotransferase	GGCT	GGCT		GGCT	16	2	3	2	0	0	2	0	2	0	1	8	5	13	0	1	2	3	0	4	2	3	2	3	0	1	0	1	3	2	3	3	1	0	4	1
1801	P41240;P42679-3;P42679;P42679-2	4	13	13	13	P41240	36.2	50.704	Tyrosine-protein kinase CSK	CSK;MATK	CSK;MATK	CSK;MATK	CSK	5	1	2	4	0	2	1	1	2	7	0	0	1	2	0	1	2	0	0	2	1	2	0	3	0	4	10	1	0	12	0	4	5	4	1	1
3459	Q8N1F7;Q8N1F7-2	2	9	9	9	Q8N1F7	11	93.487	Nuclear pore complex protein Nup93	NUP93	NUP93		NUP93	3	3	4	4	2	4	3	3	2	0	3	3	4	5	0	4	3	2	2	4	3	1	2	2	0	3	4	2	3	3	2	2	3	3	3	1
1027	P09110;P09110-2	2	15	15	15	P09110	48.3	44.292	3-ketoacyl-CoA thiolase, peroxisomal	ACAA1	ACAA1		ACAA1	25	1	9	5	0	3	0	0	0	0	0	3	3	0	4	0	0	0	0	1	6	0	0	1	0	2	7	2	11	6	1	0	5	14	4	0
1419	P22059;Q969R2-6;Q969R2-3	3	11	11	10	P22059	24.3	89.42	Oxysterol-binding protein 1	OSBP;OSBP2	OSBP;OSBP2		OSBP	4	6	3	3	0	4	1	0	2	5	2	3	3	5	3	0	3	1	1	6	3	0	0	7	0	4	5	2	4	3	1	3	2	3	3	0
644	O95433;O95433-2	2	13	13	13	O95433	40.5	38.274	Activator of 90 kDa heat shock protein ATPase homolog 1	AHSA1	AHSA1		AHSA1	6	2	4	7	1	2	1	1	6	4	3	1	1	7	2	2	2	2	0	4	5	1	1	3	0	3	2	2	5	3	3	3	3	1	3	2
4164	Q9BX68	1	6	6	6	Q9BX68	57.7	17.162	Histidine triad nucleotide-binding protein 2, mitochondrial	HINT2	HINT2		HINT2	7	1	4	4	4	3	2	1	4	2	4	8	6	2	1	1	2	3	2	2	9	1	1	4	0	5	3	2	3	5	1	3	2	1	2	2
4285	Q9H2U2;Q9H2U2-2;Q9H2U2-3;Q9H2U2-6;Q9H2U2-4	5	13	13	13	Q9H2U2	42.8	37.92	Inorganic pyrophosphatase 2, mitochondrial	PPA2	PPA2		PPA2	12	2	4	5	0	1	0	0	3	6	2	7	5	2	1	0	4	1	0	0	5	0	3	3	0	1	2	1	3	6	0	2	2	4	12	0
4287	Q9H2W6	1	6	6	6	Q9H2W6	27.2	31.705	39S ribosomal protein L46, mitochondrial	MRPL46	MRPL46		MRPL46	8	0	4	3	2	3	1	1	2	3	4	4	9	5	1	5	6	5	3	3	1	3	2	1	0	2	1	3	3	1	5	2	3	3	3	2
916	P06280	1	9	9	9	P06280	25.2	48.766	Alpha-galactosidase A	GLA	GLA		GLA	3	4	3	4	1	5	3	2	1	4	3	2	1	2	2	1	4	2	1	2	3	1	3	2	0	2	3	2	11	2	2	3	2	4	1	5
1626	P30711;P30711-2	2	14	14	13	P30711	39.2	27.335	Glutathione S-transferase theta-1	GSTT1	GSTT1		GSTT1	4	3	7	1	0	4	0	0	1	0	0	12	15	0	0	0	3	1	0	1	3	1	2	15	0	3	1	0	6	2	0	3	0	5	0	0
2018	P51452;P51452-2	2	8	8	8	P51452	55.1	20.478	Dual specificity protein phosphatase 3	DUSP3	DUSP3		DUSP3	2	4	6	3	1	2	1	2	6	3	2	5	5	2	2	2	3	1	1	3	2	2	2	1	1	2	2	2	1	5	1	3	2	4	4	2
2135	P55263-3;P55263;P55263-2;P55263-4	4	15	15	15	P55263-3	51.1	34.084	Adenosine kinase	ADK	ADK		ADK	6	0	7	1	0	3	0	0	2	0	4	6	9	2	0	0	5	0	0	2	3	2	1	3	0	1	4	2	5	13	1	4	5	4	7	0
2237	P61803	1	4	4	4	P61803	35.4	12.497	Dolichyl-diphosphooligosaccharide--protein glycosyltransferase subunit DAD1	DAD1	DAD1		DAD1	2	4	3	3	4	4	6	6	3	1	2	3	4	1	2	1	2	4	3	3	1	3	3	2	4	3	5	2	3	2	2	2	1	2	4	2
2320	P63027	1	7	3	3	P63027	68.1	12.663	Vesicle-associated membrane protein 2	VAMP2	VAMP2		VAMP2	4	0	5	2	1	1	0	1	0	0	0	2	4	0	0	1	4	5	6	4	5	5	3	3	4	1	1	3	9	3	1	1	2	4	10	4
3988	Q99436;Q99436-2	2	10	10	10	Q99436	46.9	29.965	Proteasome subunit beta type-7	PSMB7	PSMB7		PSMB7	8	2	3	5	1	5	1	1	9	1	2	1	1	4	4	6	1	0	0	1	6	1	5	1	1	1	3	5	3	1	1	4	1	2	3	0
681	O95833	1	14	14	14	O95833	74.6	26.648	Chloride intracellular channel protein 3	CLIC3	CLIC3		CLIC3	1	15	0	0	0	3	1	0	4	0	4	5	5	2	3	0	2	2	0	3	0	0	2	2	0	2	9	0	2	2	0	2	0	4	17	0
955	P07360	1	8	8	8	P07360	50	22.277	Complement component C8 gamma chain	C8G	C8G		C8G	2	1	4	1	1	14	5	5	3	0	7	3	4	2	1	7	0	0	7	4	5	1	3	0	4	0	1	4	1	5	9	0	1	5	1	1
2685	Q13505-3;Q13505;Q13505-2	3	8	8	8	Q13505-3	34.1	35.777	Metaxin-1	MTX1	MTX1		MTX1	7	5	5	7	0	1	0	0	1	1	2	4	6	4	0	0	3	1	0	1	4	1	0	4	1	1	0	1	7	4	6	4	3	2	9	2
2973	Q16643;Q16643-3	2	13	13	1	Q16643	22.5	71.428	Drebrin	DBN1	DBN1		DBN1	4	0	1	1	2	1	1	0	3	2	4	2	1	1	3	1	4	0	0	3	1	3	2	4	0	3	7	2	2	2	0	2	3	5	0	2
4251	Q9H0E2;Q9H0E2-2	2	6	6	6	Q9H0E2	27	30.281	Toll-interacting protein	TOLLIP	TOLLIP		TOLLIP	5	4	3	2	2	2	0	1	2	2	2	6	5	2	2	3	2	1	2	2	2	3	4	3	1	3	1	5	5	4	1	3	3	5	4	2
4263	Q9H0W9-2;Q9H0W9;Q9H0W9-4;Q9H0W9-3	4	8	8	8	Q9H0W9-2	38.9	33.098	Ester hydrolase C11orf54	C11orf54	C11orf54		C11orf54	4	4	5	0	0	0	3	0	2	0	3	13	5	3	5	0	4	0	0	1	2	5	0	5	0	6	3	7	4	4	1	8	3	3	9	2
2342	P67812-4;P67812;P67812-3;P67812-2	4	6	6	6	P67812-4	21.3	18.988	Signal peptidase complex catalytic subunit SEC11A	SEC11A	SEC11A		SEC11A	4	3	1	0	5	3	5	3	2	2	0	2	2	3	3	0	2	3	4	0	1	1	1	1	4	1	3	3	2	3	3	6	2	2	3	0
3499	Q8N6H7;Q8N6H7-2;Q8N6H7-3	3	11	11	10	Q8N6H7	27.1	56.72	ADP-ribosylation factor GTPase-activating protein 2	ARFGAP2	ARFGAP2		ARFGAP2	7	3	4	4	0	2	1	1	4	3	3	3	5	5	1	0	4	2	1	4	2	2	1	4	0	1	5	4	5	4	3	2	2	4	4	0
3974	Q96SQ9;Q96SQ9-2	2	13	13	13	Q96SQ9	27.8	55.816	Cytochrome P450 2S1	CYP2S1	CYP2S1		CYP2S1	1	1	0	2	1	5	0	1	0	7	0	0	2	8	1	9	0	4	0	5	0	15	7	0	1	3	1	1	0	0	0	0	14	0	1	10
4227	Q9GZM7-3;Q9GZM7;Q9GZM7-2	3	9	9	9	Q9GZM7-3	30.5	48.807	Tubulointerstitial nephritis antigen-like	TINAGL1	TINAGL1		TINAGL1	1	3	6	6	1	14	5	10	4	2	0	3	4	0	5	0	1	2	0	8	0	0	9	2	5	1	1	0	3	0	1	0	4	0	6	1
1772	P39900	1	18	18	18	P39900	30.2	54.001	Macrophage metalloelastase	MMP12	MMP12		MMP12	0	0	3	1	0	28	10	1	0	0	5	0	12	0	0	1	1	0	0	3	3	0	4	0	0	1	0	18	0	5	0	1	1	1	0	0
1956	P49756;P49756-2;P49756-3	3	8	8	8	P49756	12.7	100.18	RNA-binding protein 25	RBM25	RBM25		RBM25	5	3	1	5	0	0	2	1	1	4	3	5	0	4	1	0	3	0	1	5	2	2	2	4	1	2	2	5	3	3	2	5	4	5	3	2
2698	Q13595-4;Q13595-3;Q13595;Q13595-2	4	9	8	8	Q13595-4	47.8	20.589	Transformer-2 protein homolog alpha	TRA2A	TRA2A		TRA2A	6	2	3	6	0	3	8	2	0	2	1	2	2	3	0	0	1	0	4	1	3	3	1	5	4	1	1	2	3	3	5	5	2	2	5	3
4149	Q9BW30	1	13	13	13	Q9BW30	62.5	18.985	Tubulin polymerization-promoting protein family member 3	TPPP3	TPPP3		TPPP3	10	6	7	1	2	3	0	0	1	1	3	3	4	5	1	2	1	1	0	2	5	1	2	6	0	1	3	0	2	0	0	1	0	0	35	6
333	O43172-2;O43172	2	16	16	16	O43172-2	38.4	58.32	U4/U6 small nuclear ribonucleoprotein Prp4	PRPF4	PRPF4		PRPF4	8	1	2	5	1	1	1	0	1	8	8	1	3	4	1	2	1	1	0	1	5	0	3	4	0	2	4	3	2	3	0	3	8	3	4	0
788	P01911	1	13	3	2	P01911	50.8	29.966	HLA class II histocompatibility antigen, DRB1-15 beta chain	HLA-DRB1	HLA-DRB1		HLA-DRB1	10	0	4	0	3	9	3	10	0	0	3	3	1	1	7	1	1	4	0	2	0	1	0	2	3	0	4	2	0	6	1	4	6	2	4	1
801	P02652	1	5	5	5	P02652	22	11.175	Apolipoprotein A-II;Proapolipoprotein A-II;Truncated apolipoprotein A-II	APOA2	APOA2		APOA2	3	1	4	2	1	6	1	6	3	2	5	1	6	1	3	4	1	0	9	0	6	3	3	3	3	1	1	3	1	5	3	0	6	4	5	0
1267	P15927;P15927-2;P15927-3	3	6	6	6	P15927	36.3	29.247	Replication protein A 32 kDa subunit	RPA2	RPA2		RPA2	0	2	4	6	3	2	0	0	4	2	2	4	3	7	1	3	5	2	1	3	3	4	2	2	2	2	0	2	2	5	2	5	1	1	4	3
3305	Q7Z2W4-2;Q7Z2W4;Q7Z2W4-3;Q7Z2W4-5;Q7Z2W4-4	5	13	13	12	Q7Z2W4-2	27.6	77.902	Zinc finger CCCH-type antiviral protein 1	ZC3HAV1	ZC3HAV1		ZC3HAV1	3	0	4	11	0	0	0	0	3	4	0	0	4	3	0	0	2	1	0	2	0	1	4	5	0	5	8	4	0	5	0	5	8	8	1	0
4516	Q9NUU7;Q9UMR2;Q9UMR2-2;Q9UMR2-4;Q9NUU7-2;Q9UMR2-3;Q9UHL0-2;Q9UHL0	8	19	19	19	Q9NUU7	48.7	53.974	ATP-dependent RNA helicase DDX19A;ATP-dependent RNA helicase DDX19B	DDX19A;DDX19B;DDX25	DDX19A;DDX19B;DDX25		DDX19A;DDX19B	5	1	7	6	0	2	0	0	0	2	5	0	3	1	0	0	3	1	1	1	0	1	1	6	0	1	11	3	7	12	1	1	4	2	5	0
509	O75439	1	10	9	9	O75439	22.7	54.366	Mitochondrial-processing peptidase subunit beta	PMPCB	PMPCB		PMPCB	13	1	4	7	0	3	3	1	4	4	3	2	8	3	2	2	3	1	0	0	5	2	3	3	0	1	3	3	1	6	0	3	2	3	3	2
697	O96011;O96011-2	2	12	12	12	O96011	45.2	28.431	Peroxisomal membrane protein 11B	PEX11B	PEX11B		PEX11B	18	4	7	0	0	2	1	0	0	0	0	3	5	3	7	0	2	2	0	0	6	0	1	3	0	0	0	4	7	9	2	4	3	1	5	0
1649	P31946	1	19	1	1	P31946	60.6	28.082	14-3-3 protein beta/alpha;14-3-3 protein beta/alpha, N-terminally processed	YWHAB	YWHAB		YWHAB	1	3	2	4	2	2	2	1	4	2	3	2	2	3	3	2	3	3	1	3	2	3	3	2	2	3	2	3	4	5	3	4	4	3	3	4
1678	P33992	1	22	22	22	P33992	36.5	82.285	DNA replication licensing factor MCM5	MCM5	MCM5		MCM5	0	0	1	9	0	0	2	0	1	9	3	0	0	13	0	10	1	0	0	5	0	2	10	0	0	3	5	1	0	4	0	5	3	4	0	3
1727	P35813;P35813-3;P35813-2	3	11	11	9	P35813	37.4	42.447	Protein phosphatase 1A	PPM1A	PPM1A		PPM1A	8	3	5	5	1	2	0	0	3	2	1	2	1	3	1	1	2	0	0	0	5	2	0	6	0	0	5	1	6	4	1	2	5	4	6	1
2391	P82909	1	7	7	7	P82909	72.8	11.466	28S ribosomal protein S36, mitochondrial	MRPS36	MRPS36		MRPS36	5	3	5	1	4	4	1	3	4	2	2	5	2	1	3	3	3	4	3	2	3	2	2	4	3	1	0	2	4	3	2	2	3	4	5	2
3118	Q5T6V5	1	5	5	5	Q5T6V5	15	39.028	UPF0553 protein C9orf64	C9orf64	C9orf64		C9orf64	4	3	2	3	2	1	1	0	1	3	5	1	4	2	2	0	5	1	1	0	4	1	0	2	2	0	1	4	3	6	2	5	2	5	7	1
589	O94903	1	8	8	8	O94903	32.7	30.344	Proline synthase co-transcribed bacterial homolog protein	PLPBP	PLPBP		PROSC	7	1	4	4	0	5	1	0	2	2	3	6	2	5	1	0	3	0	0	3	2	5	2	2	0	1	6	3	5	2	0	8	6	2	4	2
3076	Q5BKZ1;Q5BKZ1-3;Q5BKZ1-2	3	9	9	9	Q5BKZ1	16.8	65.653	DBIRD complex subunit ZNF326	ZNF326	ZNF326		ZNF326	2	2	1	6	0	3	1	0	2	7	1	1	5	8	0	1	2	0	1	7	1	5	5	5	0	3	3	3	1	1	0	4	5	5	3	2
4394	Q9HCD5	1	14	14	14	Q9HCD5	34.5	65.536	Nuclear receptor coactivator 5	NCOA5	NCOA5		NCOA5	2	1	1	1	1	2	2	1	1	5	3	2	2	3	1	1	0	1	4	4	5	5	2	2	0	1	4	4	5	3	1	3	6	3	4	2
5007	Q9Y6W5;Q9Y6W5-2	2	5	5	5	Q9Y6W5	13.1	54.283	Wiskott-Aldrich syndrome protein family member 2	WASF2	WASF2		WASF2	3	4	4	4	1	2	1	2	3	3	3	2	2	4	2	1	2	2	1	4	0	3	2	0	1	1	5	4	2	8	1	2	2	4	3	3
1991	P50479;P50479-2	2	13	13	13	P50479	52.1	35.398	PDZ and LIM domain protein 4	PDLIM4	PDLIM4		PDLIM4	3	0	0	1	0	4	1	0	6	3	1	11	2	4	0	4	1	0	0	4	0	2	5	0	0	2	1	1	0	4	0	0	0	17	1	2
2674	Q13428-7;Q13428-3;Q13428-8;Q13428-6;Q13428;Q13428-4;Q13428-2;Q13428-5	8	15	15	15	Q13428-7	11.4	148.35	Treacle protein	TCOF1	TCOF1		TCOF1	1	2	2	4	2	2	0	2	1	3	4	5	0	4	1	3	2	2	3	5	1	5	1	2	3	4	2	1	3	2	4	11	4	1	0	2
2800	Q14696;Q14696-2	2	6	6	6	Q14696	34.6	26.076	LDLR chaperone MESD	MESD	MESDC2		MESDC2	4	2	6	2	1	4	2	0	2	1	4	4	1	2	2	2	4	4	2	3	2	2	2	2	1	2	3	4	4	5	3	3	1	3	2	3
3623	Q8WU90;Q8WU90-2	2	7	7	7	Q8WU90	20	48.602	Zinc finger CCCH domain-containing protein 15	ZC3H15	ZC3H15		ZC3H15	4	1	3	5	0	1	2	1	1	3	2	1	3	5	1	2	3	2	1	4	2	4	5	4	1	3	2	3	4	1	2	3	4	1	1	6
4599	Q9NZN4;Q9NZN4-2	2	23	22	22	Q9NZN4	53.6	61.161	EH domain-containing protein 2	EHD2	EHD2		EHD2	9	1	6	3	2	3	1	1	5	0	2	8	4	1	5	0	1	2	1	1	2	2	4	1	0	2	1	1	4	2	0	0	0	4	11	0
4901	Q9Y3B4	1	5	5	5	Q9Y3B4	44.8	14.585	Splicing factor 3B subunit 6	SF3B6	SF3B6		SF3B6	1	2	2	2	4	3	1	2	2	1	5	2	3	4	1	3	1	4	2	5	2	4	4	1	3	2	2	2	2	1	2	4	2	4	3	5
5000	Q9Y6K5	1	26	26	26	Q9Y6K5	24.6	121.17	2-5-oligoadenylate synthase 3	OAS3	OAS3		OAS3	5	6	10	14	0	1	1	0	1	5	1	1	0	0	0	0	5	0	0	2	1	1	0	2	0	0	20	0	2	7	0	3	2	7	1	2
511	O75475;O75475-3;O75475-2	3	16	14	14	O75475	27.9	60.103	PC4 and SFRS1-interacting protein	PSIP1	PSIP1		PSIP1	1	2	1	1	3	1	3	0	1	3	1	6	0	7	0	0	5	2	1	5	1	7	4	2	2	3	2	4	1	3	1	12	3	2	1	1
1671	P33240-2;P33240	2	11	11	8	P33240-2	26.4	59.251	Cleavage stimulation factor subunit 2	CSTF2	CSTF2		CSTF2	8	1	2	1	2	4	0	0	3	5	3	2	4	5	0	3	2	2	2	5	7	2	3	2	3	3	6	4	2	3	2	3	2	1	3	1
1839	P43358;P43363;Q8TD91-2;O60732-2;A2A368;A8MXT2;Q96M61;O15480;O60732	9	14	14	9	P43358	42.3	34.899	Melanoma-associated antigen 4	MAGEA4;MAGEA10;MAGEC3;MAGEC1;MAGEB16;MAGEB17;MAGEB18;MAGEB3	MAGEA4;MAGEA10;MAGEC3;MAGEC1;MAGEB16;MAGEB17;MAGEB18;MAGEB3		MAGEA4	0	0	0	0	0	0	0	0	0	15	0	0	0	0	0	24	0	11	0	24	0	3	18	0	1	1	0	0	0	0	0	0	0	0	0	0
2081	P53582	1	12	12	12	P53582	40.7	43.215	Methionine aminopeptidase 1	METAP1	METAP1		METAP1	2	2	1	5	0	1	0	0	1	11	1	0	5	2	1	3	2	0	0	6	2	6	4	9	0	7	2	4	4	1	1	3	6	4	6	2
3609	Q8TEA8	1	3	3	3	Q8TEA8	20.6	23.423	D-tyrosyl-tRNA(Tyr) deacylase 1	DTD1	DTD1		DTD1	2	1	2	3	3	4	4	2	3	3	2	4	2	4	2	3	2	3	2	3	1	3	4	3	4	3	2	2	3	2	3	3	4	2	2	4
4428	Q9NPF4	1	11	11	11	Q9NPF4	41.5	36.426	Probable tRNA N6-adenosine threonylcarbamoyltransferase	OSGEP	OSGEP		OSGEP	6	1	3	2	2	5	1	1	2	1	1	5	4	0	2	1	9	0	0	3	3	2	0	3	0	1	1	2	7	4	3	4	4	4	8	1
5006	Q9Y6U3;Q9Y6U3-2;Q9Y6U3-3	3	31	31	31	Q9Y6U3	47	80.488	Adseverin	SCIN	SCIN		SCIN	2	0	4	0	0	0	4	0	0	0	0	0	1	0	0	0	8	0	1	0	73	0	2	0	0	0	0	13	0	2	0	5	0	0	0	0
192	O00468-6;O00468-7;O00468-2;O00468-3;O00468-5;O00468-4;O00468	7	18	18	18	O00468-6	12.3	214.84	Agrin;Agrin N-terminal 110 kDa subunit;Agrin C-terminal 110 kDa subunit;Agrin C-terminal 90 kDa fragment;Agrin C-terminal 22 kDa fragment	AGRN	AGRN		AGRN	3	2	1	2	1	8	6	3	1	0	8	15	3	1	12	5	2	3	1	3	1	0	1	1	12	0	0	0	2	0	6	1	0	1	3	0
267	O14980	1	18	18	18	O14980	19.6	123.38	Exportin-1	XPO1	XPO1		XPO1	6	0	0	6	0	1	3	0	1	7	1	0	2	3	1	0	1	0	0	2	4	1	2	6	0	2	6	0	1	3	0	1	4	1	2	0
1549	P28799;P28799-2;P28799-3	3	12	12	12	P28799	28.5	63.544	Granulins;Acrogranin;Paragranulin;Granulin-1;Granulin-2;Granulin-3;Granulin-4;Granulin-5;Granulin-6;Granulin-7	GRN	GRN		GRN	0	2	3	1	5	5	2	4	2	1	6	4	4	0	3	0	4	3	5	3	1	4	1	0	8	3	5	1	0	3	1	5	0	6	0	3
2035	P51688	1	11	11	11	P51688	31.5	56.695	N-sulphoglucosamine sulphohydrolase	SGSH	SGSH		SGSH	5	3	0	1	1	2	0	2	0	0	1	6	0	0	1	1	9	1	1	0	0	0	0	4	0	1	1	3	9	6	0	4	0	5	18	0
2902	Q15428	1	8	8	8	Q15428	20	49.255	Splicing factor 3A subunit 2	SF3A2	SF3A2		SF3A2	6	1	1	5	4	1	2	0	2	3	1	3	2	2	0	4	2	1	1	2	4	2	2	1	1	1	2	4	5	4	0	3	3	2	8	1
3650	Q8WWP7	1	9	9	9	Q8WWP7	39.5	34.369	GTPase IMAP family member 1	GIMAP1	GIMAP1		GIMAP1	0	5	7	1	4	2	2	1	1	0	4	0	2	1	1	1	4	2	0	2	1	2	2	0	1	1	3	2	3	4	1	3	4	3	2	1
3704	Q92747;Q92747-2	2	9	8	8	Q92747	30.8	41.569	Actin-related protein 2/3 complex subunit 1A	ARPC1A	ARPC1A		ARPC1A	2	2	4	8	0	1	0	0	2	0	2	2	1	5	3	4	1	0	1	6	2	0	2	7	0	2	7	3	5	2	0	4	4	3	5	0
230	O14618	1	6	6	6	O14618	21.5	29.04	Copper chaperone for superoxide dismutase	CCS	CCS		CCS	2	1	4	1	1	6	1	3	3	3	3	3	6	1	3	1	3	2	0	3	3	2	0	2	1	3	3	3	7	3	1	2	2	2	6	4
403	O43837;O43837-2;O43837-3	3	8	8	8	O43837	23.1	42.183	Isocitrate dehydrogenase [NAD] subunit beta, mitochondrial	IDH3B	IDH3B		IDH3B	14	3	7	4	0	1	0	0	3	7	1	2	4	3	2	1	2	0	0	1	4	2	2	3	2	4	3	3	5	1	2	2	3	2	4	0
1642	P31689-2;P31689	2	8	8	8	P31689-2	35.6	37.044	DnaJ homolog subfamily A member 1	DNAJA1	DNAJA1		DNAJA1	5	2	2	3	1	3	4	0	2	4	5	2	2	4	2	1	2	1	1	3	5	0	1	3	1	2	9	2	2	5	1	5	4	3	1	1
1746	P36873;P36873-2	2	17	2	2	P36873	44.6	36.983	Serine/threonine-protein phosphatase PP1-gamma catalytic subunit	PPP1CC	PPP1CC		PPP1CC	3	1	5	3	1	0	3	0	4	2	4	3	2	4	3	1	3	3	0	3	3	3	2	3	0	3	4	4	1	3	4	3	4	1	3	1
3351	Q86TX2;P49753;P49753-2	3	15	15	15	Q86TX2	39.9	46.277	Acyl-coenzyme A thioesterase 1;Acyl-coenzyme A thioesterase 2, mitochondrial	ACOT1;ACOT2	ACOT1;ACOT2		ACOT1;ACOT2	17	1	2	3	0	2	1	0	0	0	0	10	3	0	0	1	5	2	0	1	2	4	0	6	0	2	2	5	8	4	2	6	1	1	16	1
3879	Q96HC4;Q96HC4-7;Q96HC4-4;Q96HC4-6;Q96HC4-3;Q96HC4-2	6	20	20	20	Q96HC4	45.3	63.944	PDZ and LIM domain protein 5	PDLIM5	PDLIM5		PDLIM5	4	2	0	6	0	4	2	1	7	7	2	1	2	3	3	2	1	0	0	7	1	1	5	1	0	3	6	3	1	2	0	0	3	5	1	1
305	O15305;O15305-2	2	9	9	9	O15305	31.3	28.082	Phosphomannomutase 2	PMM2	PMM2		PMM2	3	2	3	2	0	2	1	1	4	2	3	1	4	2	3	2	2	0	1	4	1	2	1	7	0	6	3	3	5	4	1	6	4	3	4	1
1913	P48729;P48729-2;Q8N752	3	9	9	1	P48729	28.5	38.914	Casein kinase I isoform alpha	CSNK1A1;CSNK1A1L	CSNK1A1;CSNK1A1L	CSNK1A1;CSNK1A1L	CSNK1A1	4	5	2	3	0	5	3	3	3	3	0	1	1	5	1	1	3	2	0	5	3	5	6	1	0	6	2	1	5	1	1	4	4	3	3	6
2670	Q13421-4;Q13421-3;Q13421-2;Q13421	4	18	18	18	Q13421-4	35.1	67.94	Mesothelin;Megakaryocyte-potentiating factor;Mesothelin, cleaved form	MSLN	MSLN		MSLN	0	6	0	0	0	0	0	0	4	0	0	0	7	0	22	0	0	0	30	0	0	0	0	5	0	0	0	4	31	0	13	4	0	0	0	0
2759	Q14192	1	10	10	10	Q14192	42.7	32.193	Four and a half LIM domains protein 2	FHL2	FHL2		FHL2	5	5	1	4	0	8	1	0	5	0	0	0	8	0	1	1	2	0	0	4	1	0	3	2	0	3	3	7	2	6	0	0	1	4	0	0
3900	Q96JB5;Q96JB5-4;Q96JB5-2;Q96JB5-3	4	10	10	10	Q96JB5	18.8	56.92	CDK5 regulatory subunit-associated protein 3	CDK5RAP3	CDK5RAP3		CDK5RAP3	5	2	6	2	1	2	0	1	3	5	0	2	0	4	1	0	6	2	0	2	0	3	2	3	0	2	3	1	9	2	0	6	6	4	4	1
4043	Q99961;Q99961-3;Q99961-2;Q99962;Q99963-4;Q99963	6	8	8	8	Q99961	19	41.489	Endophilin-A2;Endophilin-A1	SH3GL1;SH3GL2;SH3GL3	SH3GL1;SH3GL2;SH3GL3		SH3GL1;SH3GL2	2	0	3	5	1	6	1	3	2	4	3	1	2	2	0	2	1	0	0	4	1	3	4	1	0	2	5	2	1	4	1	3	6	2	2	3
917	P06310;A0A075B6S6	2	3	3	2	P06310	38.3	13.185	Ig kappa chain V-II region RPMI 6410	IGKV2-30;IGKV2D-30	IGKV2-30;IGKV2D-30		IGKV2D-30	4	2	3	4	2	4	1	0	2	3	2	2	2	2	13	4	1	1	3	4	2	0	2	3	0	0	4	3	2	3	0	5	0	3	4	2
1744	P36776-2;P36776;P36776-3	3	27	27	27	P36776-2	31.8	100.4	Lon protease homolog, mitochondrial	LONP1	LONP1		LONP1	27	0	16	2	0	0	0	0	0	7	2	10	3	0	0	0	0	0	1	0	2	0	0	7	0	0	8	0	2	4	0	0	3	0	4	0
2651	Q13243;Q13243-3;Q13243-2	3	6	5	5	Q13243	28.7	31.263	Serine/arginine-rich splicing factor 5	SRSF5	SRSF5		SRSF5	2	1	4	5	0	3	4	1	0	3	2	2	2	2	0	3	2	4	3	3	2	8	3	2	0	1	2	3	4	3	3	3	4	2	5	4
4532	Q9NVS9-3;Q9NVS9;Q9NVS9-4	3	8	8	8	Q9NVS9-3	35	27.822	Pyridoxine-5-phosphate oxidase	PNPO	PNPO		PNPO	3	4	5	2	1	3	1	1	3	1	2	9	5	1	2	1	5	2	0	3	2	4	2	1	1	1	2	0	1	5	1	2	4	9	3	6
146	O00115-2;O00115	2	6	6	6	O00115-2	20	33.615	Deoxyribonuclease-2-alpha	DNASE2	DNASE2		DNASE2	1	3	1	1	1	6	6	3	2	3	4	1	1	2	3	10	3	4	3	1	4	3	1	0	1	0	3	4	1	2	1	3	5	1	3	2
194	O00479	1	5	5	5	O00479	37.8	9.5388	High mobility group nucleosome-binding domain-containing protein 4	HMGN4	HMGN4		HMGN4	3	3	2	1	1	2	2	2	2	1	3	4	2	2	2	1	2	4	2	2	1	5	1	3	2	2	2	3	3	4	1	2	2	3	8	3
1287	P16422	1	10	10	10	P16422	39.5	34.932	Epithelial cell adhesion molecule	EPCAM	EPCAM		EPCAM	7	5	9	1	0	0	1	1	3	1	2	2	2	0	2	1	2	1	2	0	9	0	0	11	1	0	1	3	4	3	6	1	4	2	9	1
1345	P18859;P18859-2	2	5	5	5	P18859	35.2	12.587	ATP synthase-coupling factor 6, mitochondrial	ATP5J	ATP5J		ATP5J	7	2	4	4	0	0	3	2	3	6	4	7	0	2	4	1	0	4	2	0	5	3	1	6	1	2	7	2	4	1	0	1	2	0	7	2
1581	P30042;P30042-2	2	10	10	10	P30042	48.5	28.17	ES1 protein homolog, mitochondrial	C21orf33	C21orf33		C21orf33	10	0	9	3	0	2	0	0	1	2	0	11	12	0	1	0	3	0	0	2	0	1	2	1	0	0	2	0	5	4	0	2	4	1	2	0
3447	Q8IZQ5	1	8	8	8	Q8IZQ5	63.1	13.453	Selenoprotein H	SELENOH	SELENOH		SELH	2	0	0	2	3	2	2	3	2	1	3	6	5	3	2	3	5	6	7	3	3	4	5	0	2	3	1	2	3	2	4	2	2	1	4	3
4229	Q9GZP4;Q9GZP4-2	2	9	9	9	Q9GZP4	53.6	24.178	PITH domain-containing protein 1	PITHD1	PITHD1		PITHD1	0	2	5	2	2	8	3	1	2	2	2	3	4	7	2	2	4	2	1	1	0	3	1	3	0	1	2	1	2	1	1	2	2	4	5	1
4535	Q9NVZ3;Q9NVZ3-2;Q9NVZ3-4;Q9NVZ3-3	4	7	7	6	Q9NVZ3	44.5	28.338	Adaptin ear-binding coat-associated protein 2	NECAP2	NECAP2		NECAP2	3	3	8	2	4	4	0	1	4	0	5	2	3	2	2	0	3	1	1	1	2	1	0	4	0	1	3	2	2	6	0	2	3	7	3	1
20	P0DP08;P0DP06;A0A0C4DH41;P01825;P06331;P01824;A0A075B6R2;P0DP07;A0A087WSY4	9	3	3	3	P0DP08	26.5	13.016	Ig heavy chain V-II region NEWM;Ig heavy chain V-II region ARH-77;Ig heavy chain V-II region WAH	IGHV4-38-2;IGHV4-30-4;IGHV4-61;IGHV4-59;IGHV4-34;IGHV4-39;IGHV4-4;IGHV4-31;IGHV4-30-2	IGHV4-38-2;IGHV4-30-4;IGHV4-61;IGHV4-59;IGHV4-34;IGHV4-39;IGHV4-4;IGHV4-31;IGHV4-30-2		IGHV4-61	4	1	0	6	1	3	4	2	2	4	3	2	0	2	3	1	2	1	1	5	2	1	4	2	0	4	5	4	0	7	3	4	4	3	2	3
418	O60234	1	6	5	5	O60234	52.8	16.801	Glia maturation factor gamma	GMFG	GMFG		GMFG	2	1	4	1	2	0	0	3	6	2	5	1	0	2	3	1	2	3	1	1	2	2	1	0	2	2	5	4	1	4	0	4	3	5	3	1
1196	P13716;P13716-2	2	12	12	12	P13716	45.8	36.294	Delta-aminolevulinic acid dehydratase	ALAD	ALAD		ALAD	9	3	4	3	0	1	0	1	4	0	2	1	4	1	3	0	2	3	0	2	5	3	3	3	0	1	5	2	4	6	1	2	2	3	9	3
2939	Q15843	1	4	4	4	Q15843	34.6	9.0714	NEDD8	NEDD8	NEDD8		NEDD8	2	2	2	0	9	4	1	3	2	2	4	4	2	4	1	3	1	6	6	2	3	2	1	4	2	1	2	1	3	1	3	2	0	3	3	1
300	O15264;O15264-2;P53778-2;P53778	4	12	12	12	O15264	39.5	42.089	Mitogen-activated protein kinase 13	MAPK13;MAPK12	MAPK13;MAPK12	MAPK13;MAPK12	MAPK13	4	1	3	4	0	0	0	0	1	2	0	3	2	8	1	0	6	1	0	0	4	4	3	7	0	5	2	3	2	2	0	4	2	6	6	0
1049	P09497-2;P09497	2	8	8	8	P09497-2	22.7	23.181	Clathrin light chain B	CLTB	CLTB		CLTB	4	4	1	0	1	0	2	1	6	1	2	4	1	3	6	4	3	1	3	3	1	4	4	2	0	4	6	2	2	1	1	2	3	2	3	5
1665	P32926	1	16	16	16	P32926	22.6	107.53	Desmoglein-3	DSG3	DSG3		DSG3	0	0	0	5	0	0	0	5	0	1	0	0	0	18	0	8	1	0	0	14	0	12	20	0	0	13	11	0	0	0	0	0	10	0	0	5
2808	Q14767	1	20	20	20	Q14767	16.2	195.05	Latent-transforming growth factor beta-binding protein 2	LTBP2	LTBP2		LTBP2	3	1	5	0	0	0	2	2	9	0	0	12	10	2	1	1	5	0	7	1	2	3	7	4	0	0	0	4	2	0	0	1	0	1	14	7
257	O14933;O14933-2	2	5	5	5	O14933	26.1	17.769	Ubiquitin/ISG15-conjugating enzyme E2 L6	UBE2L6	UBE2L6		UBE2L6	2	5	1	2	3	2	1	0	2	3	7	4	3	1	3	4	3	2	0	0	4	1	1	1	3	2	5	5	2	5	0	5	1	6	1	3
566	O76070	1	11	11	11	O76070	81.9	13.331	Gamma-synuclein	SNCG	SNCG		SNCG	0	0	13	0	0	0	0	0	0	0	0	7	0	0	0	0	11	0	0	0	0	0	0	0	0	0	1	0	2	15	4	0	0	0	0	0
2799	Q14694;Q14694-3;Q14694-2	3	13	13	13	Q14694	21.1	87.133	Ubiquitin carboxyl-terminal hydrolase 10	USP10	USP10		USP10	4	3	5	4	1	2	0	0	3	4	5	0	2	5	2	4	3	2	2	8	0	4	1	3	1	5	4	2	0	3	4	2	4	2	2	3
2937	Q15833-2;Q15833;Q15833-3	3	16	16	16	Q15833-2	37.6	66.137	Syntaxin-binding protein 2	STXBP2	STXBP2		STXBP2	4	2	0	1	0	1	1	0	3	2	3	3	5	1	1	1	2	0	0	0	2	0	0	1	0	0	7	3	3	6	0	3	6	10	2	1
3086	Q5JRX3;Q5JRX3-2;Q5JRX3-3	3	19	19	19	Q5JRX3	22.7	117.41	Presequence protease, mitochondrial	PITRM1	PITRM1		PITRM1	4	2	10	8	0	1	0	0	1	2	1	1	1	0	1	3	2	0	0	0	14	0	0	15	0	2	8	2	11	4	0	1	1	1	1	0
4647	Q9UBB4;Q9UBB4-2	2	11	11	11	Q9UBB4	30.3	53.488	Ataxin-10	ATXN10	ATXN10		ATXN10	7	2	1	8	0	2	0	0	2	9	2	1	3	3	2	2	1	0	0	2	2	1	3	3	0	2	6	1	3	2	0	1	6	4	4	1
574	O94776;O94776-2	2	16	16	13	O94776	30.2	75.022	Metastasis-associated protein MTA2	MTA2	MTA2		MTA2	9	1	0	4	0	2	2	0	2	10	2	1	1	2	1	0	2	0	0	3	4	1	4	5	0	1	8	0	0	2	0	1	2	1	4	0
2064	P52789	1	21	16	16	P52789	25.7	102.38	Hexokinase-2	HK2	HK2		HK2	7	5	4	7	1	6	1	1	1	7	1	0	1	3	2	4	2	0	0	5	6	1	6	1	0	4	3	1	0	1	0	1	9	2	0	1
2983	Q16740	1	7	7	7	Q16740	36.8	30.18	ATP-dependent Clp protease proteolytic subunit, mitochondrial	CLPP	CLPP		CLPP	15	4	4	0	2	0	0	0	0	1	10	7	6	2	0	1	1	2	1	0	6	4	0	0	0	2	1	4	2	0	1	1	3	2	2	2
3796	Q96BM9	1	6	2	2	Q96BM9	44.1	21.416	ADP-ribosylation factor-like protein 8A	ARL8A	ARL8A		ARL8A	4	3	5	4	4	3	2	2	3	2	1	3	4	1	1	2	2	1	0	1	2	1	1	2	0	1	0	2	4	4	1	2	0	3	7	3
4878	Q9Y2X3	1	10	10	10	Q9Y2X3	25.3	59.578	Nucleolar protein 58	NOP58	NOP58		NOP58	1	1	2	3	1	2	10	2	1	4	2	5	2	5	1	2	3	2	0	5	3	3	6	6	0	5	2	3	0	1	0	1	2	1	0	1
4915	Q9Y3E5	1	5	5	5	Q9Y3E5	45.3	19.193	Peptidyl-tRNA hydrolase 2, mitochondrial	PTRH2	PTRH2		PTRH2	10	3	3	2	0	2	0	0	2	4	3	4	3	4	0	0	2	1	0	4	3	2	1	3	0	0	3	4	5	7	0	4	2	1	2	2
1571	P29692-3	1	10	1	1	P29692-3	49.8	28.558	Elongation factor 1-delta	EEF1D	EEF1D		EEF1D	2	1	1	2	3	3	2	1	3	3	4	1	4	6	2	2	3	4	2	4	3	3	1	2	2	2	2	4	2	1	2	3	3	2	2	1
2582	Q10713;Q10713-2	2	13	13	13	Q10713	31.4	58.252	Mitochondrial-processing peptidase subunit alpha	PMPCA	PMPCA		PMPCA	17	0	3	10	0	0	0	0	1	4	2	4	5	2	0	1	1	0	0	1	1	0	0	3	1	1	6	3	1	10	0	1	3	2	1	0
3547	Q8NDH3-5;Q8NDH3-4;Q8NDH3;Q8NDH3-2;Q8NDH3-3	5	10	10	10	Q8NDH3-5	29.3	50.53	Probable aminopeptidase NPEPL1	NPEPL1	NPEPL1		NPEPL1	3	3	2	7	0	5	0	0	3	1	1	1	8	2	2	3	7	0	0	1	10	2	1	5	0	2	1	1	7	2	1	2	2	0	3	0
3831	Q96DV4;Q96DV4-2	2	10	10	10	Q96DV4	25.3	44.596	39S ribosomal protein L38, mitochondrial	MRPL38	MRPL38		MRPL38	8	3	1	4	2	3	3	0	1	4	4	7	9	3	0	0	2	1	1	1	3	3	1	2	0	2	2	5	4	1	2	1	2	2	2	2
3883	Q96HP0	1	1	1	1	Q96HP0	0.7	229.56	Dedicator of cytokinesis protein 6	DOCK6	DOCK6		DOCK6	2	2	5	3	4	2	0	1	2	0	4	2	1	1	0	0	1	0	0	1	1	0	1	1	0	1	4	2	3	7	1	1	3	5	4	1
4813	Q9UNS2-2;Q9UNS2	2	6	6	6	Q9UNS2-2	23.6	45.726	COP9 signalosome complex subunit 3	COPS3	COPS3		COPS3	3	1	3	4	0	1	0	0	3	4	2	0	2	2	2	3	0	0	0	1	3	2	2	2	0	2	4	2	5	4	1	3	5	3	5	2
336	O43237;O43237-2	2	8	8	8	O43237	18.9	54.099	Cytoplasmic dynein 1 light intermediate chain 2	DYNC1LI2	DYNC1LI2		DYNC1LI2	6	2	6	1	0	1	0	0	5	0	5	2	1	3	1	1	5	0	0	2	2	1	2	6	1	2	6	2	2	4	0	2	3	4	6	0
3293	Q7L576;Q7L576-2;Q7L576-3	3	20	20	12	Q7L576	17.8	145.18	Cytoplasmic FMR1-interacting protein 1	CYFIP1	CYFIP1		CYFIP1	0	0	6	8	0	2	4	0	1	7	0	0	2	2	0	0	1	0	0	2	3	1	1	6	0	1	8	0	2	6	0	1	4	0	1	0
4193	Q9BYD6	1	6	6	6	Q9BYD6	20.9	36.908	39S ribosomal protein L1, mitochondrial	MRPL1	MRPL1		MRPL1	10	2	1	3	2	3	1	0	4	4	4	9	4	3	1	1	2	0	2	4	1	3	2	2	0	4	4	2	3	1	2	2	5	1	2	1
4460	Q9NR46;Q9NR46-2	2	15	15	14	Q9NR46	37	43.973	Endophilin-B2	SH3GLB2	SH3GLB2		SH3GLB2	8	3	3	1	0	1	0	1	5	3	1	2	2	1	2	2	1	2	0	2	2	2	1	1	0	2	4	2	2	14	0	1	1	1	2	0
530	O75718	1	8	8	8	O75718	20.2	46.561	Cartilage-associated protein	CRTAP	CRTAP		CRTAP	1	2	0	2	7	6	2	1	4	2	2	2	1	4	1	5	1	0	1	6	3	1	2	0	0	2	4	0	0	2	0	0	3	4	1	3
1028	P09132;P09132-2	2	10	10	10	P09132	46.5	16.156	Signal recognition particle 19 kDa protein	SRP19	SRP19		SRP19	1	3	2	3	4	2	1	3	2	2	2	2	2	4	1	3	2	4	3	4	3	2	3	2	0	1	1	2	2	1	6	4	1	3	1	6
1106	P10515	1	11	11	11	P10515	18.9	68.996	Dihydrolipoyllysine-residue acetyltransferase component of pyruvate dehydrogenase complex, mitochondrial	DLAT	DLAT		DLAT	14	0	14	9	0	0	0	0	0	1	0	7	5	0	1	0	0	0	0	0	4	0	0	6	0	1	11	2	1	6	0	0	4	0	6	0
1635	P31151	1	6	6	3	P31151	35.6	11.471	Protein S100-A7	S100A7	S100A7		S100A7	0	0	0	0	0	12	1	1	0	0	0	0	0	12	0	0	0	0	0	14	0	0	0	3	0	29	17	0	0	0	0	0	0	0	0	4
1893	P48147	1	13	13	13	P48147	21.1	80.699	Prolyl endopeptidase	PREP	PREP		PREP	2	1	3	4	1	6	2	0	0	5	2	3	0	6	0	2	4	0	0	5	2	2	1	4	0	4	5	0	2	2	0	4	4	3	2	1
2107	P54725-2;P54725-3;P54725	3	8	5	5	P54725-2	30.5	33.433	UV excision repair protein RAD23 homolog A	RAD23A	RAD23A		RAD23A	4	2	2	5	0	1	0	0	2	7	3	3	3	3	4	3	0	0	1	2	5	2	3	1	0	2	3	2	0	3	0	4	3	3	3	2
2961	Q16539;Q16539-3;Q16539-5;Q16539-4;Q16539-2	5	12	12	12	Q16539	42.2	41.293	Mitogen-activated protein kinase 14	MAPK14	MAPK14	MAPK14	MAPK14	5	1	4	0	0	3	1	0	3	2	2	3	4	3	1	0	3	0	0	1	1	1	0	3	0	6	5	1	0	3	0	1	4	7	11	0
3534	Q8NBX0	1	9	9	9	Q8NBX0	20.7	47.151	Saccharopine dehydrogenase-like oxidoreductase	SCCPDH	SCCPDH		SCCPDH	4	3	3	3	2	1	3	1	3	1	3	5	3	1	3	1	2	1	2	1	11	2	0	4	0	1	0	2	4	5	2	2	0	1	7	2
3861	Q96FZ7	1	6	6	6	Q96FZ7	32.8	23.485	Charged multivesicular body protein 6	CHMP6	CHMP6		CHMP6	4	3	5	1	3	1	1	0	2	3	3	5	3	2	0	3	2	3	1	1	1	1	2	2	3	2	2	4	2	5	1	2	3	5	3	2
4945	Q9Y570;Q9Y570-4;Q9Y570-2;Q9Y570-3	4	11	11	11	Q9Y570	35.2	42.315	Protein phosphatase methylesterase 1	PPME1	PPME1		PPME1	2	0	4	3	0	2	2	0	1	4	3	4	4	4	1	3	2	0	0	4	6	1	3	2	0	4	5	4	3	2	0	2	4	3	1	3
381	O43678;O43678-2	2	5	5	5	O43678	42.4	10.921	NADH dehydrogenase [ubiquinone] 1 alpha subcomplex subunit 2	NDUFA2	NDUFA2		NDUFA2	5	4	1	3	2	2	1	1	2	3	3	2	3	2	3	3	4	3	7	2	4	4	5	1	0	5	1	1	6	2	4	1	3	3	3	3
639	O95399;O95399-2	2	1	1	1	O95399	6.5	14.295	Urotensin-2	UTS2	UTS2		UTS2	2	2	2	3	3	3	4	3	2	3	3	2	3	2	3	3	2	2	2	2	4	1	2	3	3	2	2	3	2	2	2	2	2	2	3	3
1327	P18065	1	14	14	14	P18065	42.8	34.814	Insulin-like growth factor-binding protein 2	IGFBP2	IGFBP2		IGFBP2	0	1	0	1	0	8	2	1	0	0	0	0	0	7	0	14	3	0	3	7	10	1	5	2	3	2	0	2	1	0	0	0	0	0	1	2
1934	P49406	1	9	9	9	P49406	30.5	33.535	39S ribosomal protein L19, mitochondrial	MRPL19	MRPL19		MRPL19	6	2	3	4	2	2	4	1	4	3	3	3	8	4	1	2	3	2	1	1	3	2	2	3	1	1	1	2	3	0	2	2	1	2	2	3
2078	P53367;P53367-2;P53367-3	3	11	11	11	P53367	43.7	41.738	Arfaptin-1	ARFIP1	ARFIP1		ARFIP1	5	1	2	1	1	2	1	1	3	2	4	2	1	1	0	0	2	2	1	1	2	1	0	9	0	3	3	1	10	5	2	1	3	2	5	2
2206	P61077;P61077-2;P61077-3;P62837-2	4	4	2	2	P61077	26.5	16.687	Ubiquitin-conjugating enzyme E2 D3;Ubiquitin-conjugating enzyme E2 D2	UBE2D3;UBE2D2	UBE2D3;UBE2D2		UBE2D3;UBE2D2	1	2	3	2	2	3	2	2	3	2	3	3	2	1	3	3	3	3	3	3	2	0	0	1	1	3	2	4	2	2	3	2	3	5	4	4
3647	Q8WWI1-3;Q8WWI1;Q8WWI1-5;Q8WWI1-4;Q8WWI1-2	5	23	23	23	Q8WWI1-3	21.2	153.67	LIM domain only protein 7	LMO7	LMO7		LMO7	7	3	3	1	0	0	0	0	4	0	0	8	4	0	18	0	3	0	2	0	0	1	0	6	0	0	1	0	14	16	4	0	0	1	3	0
4911	Q9Y3D9	1	7	7	7	Q9Y3D9	35.8	21.77	28S ribosomal protein S23, mitochondrial	MRPS23	MRPS23		MRPS23	3	1	0	4	1	2	2	1	3	1	3	2	0	4	2	3	0	3	4	2	1	4	1	2	1	3	3	4	2	2	3	3	5	4	2	6
673	O95793-2;O95793;O95793-3	3	14	14	13	O95793-2	35.5	54.933	Double-stranded RNA-binding protein Staufen homolog 1	STAU1	STAU1		STAU1	4	3	2	1	0	3	1	0	1	4	0	4	4	5	0	3	0	0	1	9	2	2	0	4	0	3	4	1	0	1	2	1	5	3	3	2
2138	P55268;A4D0S4-2;A4D0S4-3;A4D0S4	4	10	10	10	P55268	6.3	195.98	Laminin subunit beta-2	LAMB2;LAMB4	LAMB2;LAMB4		LAMB2	4	1	2	2	0	3	3	4	1	1	2	7	5	2	1	0	3	1	5	2	2	0	5	1	2	2	1	1	2	1	3	1	1	2	4	1
3234	Q6UN15;Q6UN15-4;Q6UN15-3;Q6UN15-5	4	7	7	7	Q6UN15	20.4	66.526	Pre-mRNA 3-end-processing factor FIP1	FIP1L1	FIP1L1		FIP1L1	4	1	2	3	1	2	1	1	1	5	2	3	3	2	1	2	2	1	0	4	6	1	1	4	0	2	2	4	3	4	0	1	4	3	4	0
4408	Q9HD42;Q9HD42-2	2	7	7	7	Q9HD42	26	21.703	Charged multivesicular body protein 1a	CHMP1A	CHMP1A		CHMP1A	3	1	4	2	5	3	1	3	0	0	3	1	1	6	1	4	1	1	4	2	3	5	1	1	1	4	2	3	2	3	3	1	5	1	4	6
4692	Q9UGT4	1	16	16	16	Q9UGT4	36.5	90.207	Sushi domain-containing protein 2	SUSD2	SUSD2		SUSD2	2	1	1	0	0	0	0	0	0	0	2	12	36	0	1	0	1	4	0	0	0	0	1	12	0	2	1	0	2	0	1	1	0	0	15	2
1000	P08493;P08493-2	2	2	2	2	P08493	23.3	12.353	Matrix Gla protein	MGP	MGP		MGP	2	1	4	1	3	2	3	2	7	0	1	5	7	4	3	0	7	5	2	1	0	3	6	0	0	4	0	1	6	0	0	0	1	1	7	1
1836	P43304;P43304-2	2	16	16	16	P43304	24.9	80.852	Glycerol-3-phosphate dehydrogenase, mitochondrial	GPD2	GPD2		GPD2	5	0	8	3	0	0	0	0	1	5	2	4	3	1	2	1	0	0	0	0	4	0	2	10	0	1	5	1	2	8	0	2	1	0	5	0
3807	Q96C90	1	3	3	2	Q96C90	49.7	15.911	Protein phosphatase 1 regulatory subunit 14B	PPP1R14B	PPP1R14B		PPP1R14B	2	0	1	2	2	3	1	1	2	3	4	2	4	3	1	2	1	3	4	3	3	2	3	0	5	4	2	2	1	4	3	3	2	4	0	3
3816	Q96CW1-2;Q96CW1	2	8	8	8	Q96CW1-2	22.4	49.389	AP-2 complex subunit mu	AP2M1	AP2M1		AP2M1	2	4	4	2	0	1	2	0	4	2	2	3	1	1	4	1	2	0	0	3	3	1	3	2	0	2	2	1	3	3	1	3	4	4	4	1
3834	Q96E39	1	39	8	8	Q96E39	64.1	42.141	RNA binding motif protein, X-linked-like-1	RBMXL1	RBMXL1		RBMXL1	2	2	4	1	1	2	0	0	1	0	1	4	4	4	1	1	1	0	2	4	1	3	4	5	0	1	1	6	2	6	0	1	4	2	3	0
4142	Q9BVJ7	1	13	13	13	Q9BVJ7	96.7	16.588	Dual specificity protein phosphatase 23	DUSP23	DUSP23		DUSP23	4	1	2	2	4	2	7	2	0	0	2	2	0	2	0	2	1	3	7	0	4	4	2	2	0	0	0	2	5	1	5	6	2	4	1	2
603	O95154	1	13	13	8	O95154	42.6	37.206	Aflatoxin B1 aldehyde reductase member 3	AKR7A3	AKR7A3		AKR7A3	1	40	2	0	1	2	0	1	0	1	1	1	1	1	16	0	1	1	0	0	13	0	0	9	0	0	0	19	1	1	0	0	0	1	1	1
1958	P49770	1	10	10	10	P49770	28.8	38.989	Translation initiation factor eIF-2B subunit beta	EIF2B2	EIF2B2		EIF2B2	3	2	6	3	2	4	3	0	2	3	2	2	1	4	0	0	1	2	3	4	3	2	0	4	2	2	3	2	2	2	2	2	1	3	1	3
3544	Q8ND56-3;Q8ND56-2;Q8ND56	3	10	10	10	Q8ND56-3	23	46.411	Protein LSM14 homolog A	LSM14A	LSM14A		LSM14A	2	2	1	2	0	0	1	0	3	2	1	1	2	2	3	3	5	3	1	1	4	8	1	3	3	1	2	3	2	3	0	4	4	2	4	3
3828	Q96DG6	1	12	12	12	Q96DG6	43.7	28.048	Carboxymethylenebutenolidase homolog	CMBL	CMBL		CMBL	5	0	3	1	0	4	2	0	2	0	5	3	6	0	0	0	7	3	0	1	2	2	0	6	0	0	1	4	8	5	1	2	6	4	0	0
4522	Q9NVD7;Q9NVD7-2	2	9	9	8	Q9NVD7	24.2	42.243	Alpha-parvin	PARVA	PARVA		PARVA	5	5	3	3	2	4	2	1	6	1	1	2	3	0	4	2	2	0	0	1	1	1	3	4	0	2	5	2	4	3	0	1	2	0	7	1
4983	Q9Y676	1	5	5	5	Q9Y676	27.5	29.395	28S ribosomal protein S18b, mitochondrial	MRPS18B	MRPS18B		MRPS18B	7	2	3	3	0	3	3	0	3	2	2	6	4	4	1	1	2	5	2	2	3	2	1	4	0	2	4	2	3	1	2	3	3	1	1	3
548	O75915	1	5	5	5	O75915	30.9	21.614	PRA1 family protein 3	ARL6IP5	ARL6IP5		ARL6IP5	4	3	6	2	6	1	0	0	1	2	5	4	3	0	0	1	3	1	1	2	3	0	0	2	4	1	4	1	3	3	0	0	2	3	6	1
1074	P0CG12	1	11	11	11	P0CG12	32.6	51.391	Chromosome transmission fidelity protein 8 homolog isoform 2	CHTF8	CHTF8		CHTF8	3	0	4	0	3	3	0	3	2	0	3	5	3	1	0	1	5	8	5	1	2	6	3	0	0	1	1	4	3	3	6	1	0	2	5	3
1132	P11233	1	7	4	4	P11233	30.1	23.567	Ras-related protein Ral-A	RALA	RALA		RALA	3	4	5	2	1	3	1	2	3	1	3	1	3	4	3	2	2	2	2	2	2	1	2	1	1	2	4	1	2	2	2	3	2	2	3	2
1470	P23946;P23946-2	2	11	11	11	P23946	45.3	27.324	Chymase	CMA1	CMA1		CMA1	9	0	0	2	1	4	6	5	4	1	1	3	2	2	0	3	3	2	0	0	0	3	6	1	0	1	0	0	0	2	1	0	1	1	26	10
2058	P52594-2;P52594-3;P52594;P52594-4	4	6	6	6	P52594-2	18.6	54.181	Arf-GAP domain and FG repeat-containing protein 1	AGFG1	AGFG1		AGFG1	2	1	3	3	0	3	0	0	2	3	2	3	3	1	0	1	3	3	0	4	2	2	2	5	0	5	5	2	8	4	0	2	4	4	4	0
2820	Q14956-2;Q14956	2	2	2	2	Q14956-2	3	62.642	Transmembrane glycoprotein NMB	GPNMB	GPNMB		GPNMB	3	3	1	3	0	4	3	4	0	3	0	0	4	2	3	0	3	4	3	3	0	3	5	0	2	4	0	4	0	4	0	2	0	4	0	4
3026	Q32P28;Q32P28-4;Q32P28-3;Q32P28-2	4	14	14	14	Q32P28	22.4	83.393	Prolyl 3-hydroxylase 1	P3H1	P3H1		LEPRE1	1	0	0	1	8	3	2	3	2	2	3	0	1	2	0	3	0	0	1	5	0	1	0	0	1	5	4	2	0	3	0	2	5	3	0	2
3683	Q92575	1	5	5	5	Q92575	17.1	56.777	UBX domain-containing protein 4	UBXN4	UBXN4		UBXN4	4	4	5	3	0	1	0	1	1	6	0	3	3	3	0	0	2	5	0	2	1	5	2	6	0	0	3	1	8	2	3	2	0	1	2	1
4875	Q9Y2W1	1	16	16	16	Q9Y2W1	21.6	108.66	Thyroid hormone receptor-associated protein 3	THRAP3	THRAP3		THRAP3	4	1	0	9	2	0	3	0	0	6	1	4	0	4	0	1	3	0	1	6	3	1	3	4	1	1	2	2	1	4	2	3	4	1	4	0
4890	Q9Y365	1	6	6	6	Q9Y365	23	33.048	PCTP-like protein	STARD10	STARD10		STARD10	1	6	8	0	0	2	2	2	3	0	1	1	5	1	6	0	4	0	1	0	5	1	0	9	1	2	1	9	11	0	3	2	1	0	4	0
492	O75351	1	12	12	9	O75351	34.5	49.301	Vacuolar protein sorting-associated protein 4B	VPS4B	VPS4B		VPS4B	2	1	1	1	1	1	0	0	2	3	3	1	3	7	2	5	1	0	0	2	2	5	3	2	3	0	8	2	0	4	1	0	1	5	2	0
525	O75663;O75663-2	2	7	7	7	O75663	25.4	31.444	TIP41-like protein	TIPRL	TIPRL		TIPRL	2	1	2	4	2	1	1	0	1	3	4	2	2	4	1	1	1	1	0	1	5	0	2	1	1	1	3	3	1	4	0	2	2	4	3	2
560	O76021;O76021-2	2	16	16	16	O76021	29.4	54.972	Ribosomal L1 domain-containing protein 1	RSL1D1	RSL1D1		RSL1D1	1	2	1	4	2	2	4	1	1	4	2	2	1	8	1	2	2	1	1	5	2	1	6	2	1	2	1	1	1	1	4	2	4	1	0	2
1641	P31483;P31483-3	2	11	7	3	P31483	30.3	42.963	Nucleolysin TIA-1 isoform p40	TIA1	TIA1		TIA1	2	2	2	3	1	1	2	1	3	2	4	1	4	1	1	2	1	1	1	3	4	7	4	3	0	4	4	4	2	0	0	2	2	3	4	3
2857	Q15080;Q15080-3	2	14	14	14	Q15080	49.6	39.031	Neutrophil cytosol factor 4	NCF4	NCF4		NCF4	0	4	5	0	5	1	1	1	5	4	6	0	0	1	2	0	1	2	0	0	2	1	1	0	4	1	5	4	0	9	0	5	8	5	1	0
2936	Q15819	1	9	5	5	Q15819	49.7	16.363	Ubiquitin-conjugating enzyme E2 variant 2	UBE2V2	UBE2V2		UBE2V2	3	3	1	0	5	2	3	2	4	3	1	3	2	5	2	6	3	3	5	3	4	4	2	3	0	2	0	3	3	1	2	1	2	1	2	0
3133	Q5VT79;Q5VT79-2	2	20	20	1	Q5VT79	59	36.879	Annexin A8-like protein 2	ANXA8L1	ANXA8L1		ANXA8L2	0	3	0	10	0	6	0	1	0	2	0	0	0	0	0	1	0	2	0	7	0	5	0	0	5	9	23	0	0	0	0	0	15	0	0	4
3442	Q8IYT4-2;Q8IYT4	2	1	1	1	Q8IYT4-2	2.6	52.781	Katanin p60 ATPase-containing subunit A-like 2	KATNAL2	KATNAL2		KATNAL2	3	2	3	3	1	2	3	2	2	1	2	1	2	2	2	3	3	2	0	2	3	1	2	4	1	2	3	3	3	3	1	3	3	3	2	1
3676	Q92530	1	6	6	6	Q92530	30.3	29.816	Proteasome inhibitor PI31 subunit	PSMF1	PSMF1		PSMF1	1	1	2	1	4	4	1	1	3	1	1	3	4	4	1	4	1	3	1	4	1	4	3	2	2	3	1	1	1	2	2	1	2	2	2	6
3718	Q92882	1	6	6	6	Q92882	32.2	23.787	Osteoclast-stimulating factor 1	OSTF1	OSTF1		OSTF1	1	2	0	2	2	3	2	1	3	2	2	2	2	4	3	4	1	1	0	5	1	1	4	2	0	3	3	3	3	3	4	3	3	3	1	2
4552	Q9NX24	1	5	5	5	Q9NX24	58.8	17.201	H/ACA ribonucleoprotein complex subunit 2	NHP2	NHP2		NHP2	5	1	0	1	0	3	2	1	2	3	1	3	5	4	2	2	2	1	3	4	5	6	3	4	1	2	1	4	2	1	5	3	2	2	1	3
676	O95817	1	15	15	15	O95817	38.4	61.594	BAG family molecular chaperone regulator 3	BAG3	BAG3		BAG3	5	0	5	7	0	0	0	0	3	1	2	0	1	1	1	0	1	1	0	5	2	3	1	4	0	4	9	1	1	5	0	0	3	0	2	1
1985	P50416;P50416-2	2	11	11	11	P50416	17.1	88.367	Carnitine O-palmitoyltransferase 1, liver isoform	CPT1A	CPT1A		CPT1A	1	4	12	5	0	0	0	0	0	14	3	3	6	1	1	0	1	0	0	1	2	0	1	3	0	1	2	4	3	5	0	2	7	0	4	1
2048	P51991-2	1	30	2	2	P51991-2	57.3	37.029	Heterogeneous nuclear ribonucleoprotein A3	HNRNPA3	HNRNPA3		HNRNPA3	5	2	1	1	1	2	1	0	1	2	2	2	4	1	1	2	3	0	1	2	5	2	0	4	1	2	1	2	5	2	2	3	4	2	9	2
2276	P62330	1	10	10	10	P62330	60.6	20.082	ADP-ribosylation factor 6	ARF6	ARF6		ARF6	7	4	4	3	1	2	1	0	0	2	2	3	1	4	1	1	0	0	0	1	1	0	2	1	2	0	0	1	5	3	3	2	2	2	7	3
2377	P79483	1	14	7	6	P79483	52.3	29.962	HLA class II histocompatibility antigen, DR beta 3 chain	HLA-DRB3	HLA-DRB3		HLA-DRB3	5	6	1	1	1	3	0	0	0	1	9	2	3	0	0	0	1	3	0	0	0	0	0	2	4	0	5	3	1	0	0	5	4	5	0	1
3129	Q5TZA2-2;Q5TZA2	2	2	2	2	Q5TZA2-2	1.7	148.25	Rootletin	CROCC	CROCC		CROCC	3	3	2	2	2	2	3	1	2	2	3	2	3	2	2	1	1	3	2	2	2	0	2	3	1	2	3	2	3	3	2	4	2	2	3	2
3214	Q6P996-4;Q6P996-5;Q6P996;Q6P996-3;Q6P996-2;Q6P474	6	19	19	19	Q6P996-4	32.8	83.571	Pyridoxal-dependent decarboxylase domain-containing protein 1	PDXDC1;PDXDC2P	PDXDC1;PDXDC2P		PDXDC1	19	6	3	0	0	0	0	0	0	1	0	1	10	0	0	0	2	0	1	0	1	1	1	7	0	1	4	0	8	2	0	4	2	1	3	0
4473	Q9NRN7;Q9NRN7-2	2	6	6	6	Q9NRN7	20.4	35.776	L-aminoadipate-semialdehyde dehydrogenase-phosphopantetheinyl transferase	AASDHPPT	AASDHPPT		AASDHPPT	3	1	4	2	0	2	2	0	2	2	2	0	4	5	3	1	1	1	3	3	1	2	1	2	0	4	4	3	0	4	0	3	4	4	3	2
2068	P52888;P52888-2	2	14	14	14	P52888	23.4	78.839	Thimet oligopeptidase	THOP1	THOP1		THOP1	3	0	1	10	0	2	0	0	0	9	3	0	2	3	0	3	0	0	0	1	3	0	1	2	0	0	6	6	0	7	0	1	3	4	2	0
2823	Q14978;Q14978-3;Q14978-2	3	8	8	8	Q14978	10.6	73.602	Nucleolar and coiled-body phosphoprotein 1	NOLC1	NOLC1		NOLC1	1	2	1	5	2	0	3	0	0	2	2	5	3	2	2	2	4	4	6	8	3	4	2	1	3	1	0	1	2	3	9	2	2	1	1	2
2982	Q16719;Q16719-2	2	10	10	10	Q16719	32.7	52.351	Kynureninase	KYNU	KYNU		KYNU	0	0	1	1	2	0	0	0	7	10	2	0	0	1	1	0	2	1	4	1	0	0	0	1	1	3	3	1	17	3	8	2	6	3	0	1
3811	Q96CN7	1	7	7	7	Q96CN7	30.2	32.236	Isochorismatase domain-containing protein 1	ISOC1	ISOC1		ISOC1	5	0	5	0	1	0	2	1	2	0	1	4	3	1	1	1	0	0	0	0	2	2	0	4	0	1	2	5	1	3	3	6	4	3	6	1
3882	Q96HN2-4;Q96HN2-3;Q96HN2-2;Q96HN2	4	15	15	6	Q96HN2-4	38	56.944	Putative adenosylhomocysteinase 3	AHCYL2	AHCYL2		AHCYL2	6	2	1	0	0	0	1	0	0	0	2	1	3	0	1	0	5	0	0	0	0	0	0	11	0	1	1	5	15	0	1	1	1	5	15	0
4717	Q9UI09;Q9UI09-2	2	10	10	10	Q9UI09	69	17.114	NADH dehydrogenase [ubiquinone] 1 alpha subcomplex subunit 12	NDUFA12	NDUFA12		NDUFA12	3	5	1	3	4	1	1	0	2	2	1	1	2	4	2	1	1	1	2	0	1	1	1	2	0	1	1	2	7	3	1	1	4	3	5	3
958	P07476	1	23	23	23	P07476	54.2	68.478	Involucrin	IVL	IVL		IVL	3	0	0	0	0	0	0	0	0	0	0	0	0	32	0	0	0	0	0	0	0	0	14	3	0	31	8	0	0	0	0	0	0	11	0	0
1030	P09234	1	6	6	6	P09234	32.7	17.394	U1 small nuclear ribonucleoprotein C	SNRPC	SNRPC		SNRPC	0	0	3	0	2	3	1	0	3	0	5	2	5	5	1	2	3	2	3	5	4	8	2	2	1	3	1	4	2	1	2	3	2	2	3	4
1033	P09327;P09327-2;O75366-2;O75366	4	26	26	26	P09327	36.9	92.694	Villin-1	VIL1;AVIL	VIL1;AVIL		VIL1	0	32	3	0	0	0	0	0	9	0	0	0	0	0	22	0	0	0	0	0	19	0	0	33	0	1	0	3	0	1	0	0	0	0	0	0
1221	P14406	1	4	4	4	P14406	39.8	9.3959	Cytochrome c oxidase subunit 7A2, mitochondrial	COX7A2	COX7A2		COX7A2	3	5	2	1	4	3	3	2	3	1	2	4	4	3	3	2	2	2	3	1	3	4	2	2	3	2	2	0	1	1	3	1	2	0	2	3
2693	Q13561;Q13561-3;Q13561-2	3	16	16	16	Q13561	47.6	44.23	Dynactin subunit 2	DCTN2	DCTN2		DCTN2	8	1	3	7	0	0	0	0	2	2	1	2	0	2	0	0	0	0	0	2	5	0	1	4	0	1	12	1	6	8	0	1	1	3	3	0
4069	Q9BRF8;Q9BRF8-2;Q9BRF8-3	3	9	9	9	Q9BRF8	35.7	35.548	Serine/threonine-protein phosphatase CPPED1	CPPED1	CPPED1		CPPED1	1	1	2	3	2	2	1	1	4	4	2	2	3	2	1	3	1	1	1	2	2	2	2	3	1	2	6	2	1	4	0	2	6	4	1	3
4400	Q9HCN8	1	4	4	4	Q9HCN8	33.5	23.598	Stromal cell-derived factor 2-like protein 1	SDF2L1	SDF2L1		SDF2L1	5	3	2	2	2	3	0	1	2	0	1	1	0	1	2	2	1	4	1	3	1	1	1	1	1	2	3	3	3	2	2	3	4	2	3	2
4425	Q9NPA0	1	5	5	5	Q9NPA0	31	26.47	ER membrane protein complex subunit 7	EMC7	EMC7		EMC7	4	2	3	2	4	5	2	3	2	1	4	4	2	5	1	3	1	3	2	2	3	1	2	2	0	2	0	3	2	3	0	1	3	2	3	1
4697	Q9UHA4;Q9UHA4-2	2	5	5	5	Q9UHA4	49.2	13.623	Ragulator complex protein LAMTOR3	LAMTOR3	LAMTOR3		LAMTOR3	2	5	3	1	4	1	1	2	0	3	2	0	2	1	0	1	2	3	3	1	2	2	2	1	1	1	1	1	8	3	0	3	1	7	7	4
4859	Q9Y2J2-2;Q9Y2J2-4;Q9Y2J2;Q9Y2J2-3	4	15	15	13	Q9Y2J2-2	23	96.513	Band 4.1-like protein 3;Band 4.1-like protein 3, N-terminally processed	EPB41L3	EPB41L3		EPB41L3	5	1	1	10	0	0	0	0	1	6	1	0	0	1	1	1	0	0	2	0	0	0	2	0	2	0	4	4	0	6	1	2	3	4	6	0
4956	Q9Y5K5-2;Q9Y5K5-4;Q9Y5K5-3;Q9Y5K5	4	11	11	11	Q9Y5K5-2	36.7	36.079	Ubiquitin carboxyl-terminal hydrolase isozyme L5	UCHL5	UCHL5		UCHL5	6	1	3	2	0	1	1	0	2	2	3	1	3	2	1	2	2	1	1	1	2	1	1	10	0	3	2	3	2	3	1	1	1	3	4	1
206	O00584;O00584-2	2	9	9	9	O00584	32	29.48	Ribonuclease T2	RNASET2	RNASET2		RNASET2	2	15	2	2	1	4	1	1	4	1	1	2	3	2	6	0	9	0	1	4	1	0	1	6	1	0	2	4	8	2	0	2	0	2	6	2
689	O95989	1	5	5	4	O95989	33.1	19.471	Diphosphoinositol polyphosphate phosphohydrolase 1	NUDT3	NUDT3		NUDT3	0	2	4	3	1	3	2	2	4	0	1	1	4	5	2	0	2	3	1	3	0	3	1	1	3	0	2	2	3	2	3	1	1	3	2	4
1037	P09455	1	8	8	2	P09455	67.4	15.85	Retinol-binding protein 1	RBP1	RBP1		RBP1	0	1	0	1	0	9	5	7	9	0	1	1	0	0	0	6	0	1	0	3	1	16	2	0	4	5	7	0	0	0	0	0	1	0	0	6
1858	P46087;P46087-4;P46087-2;P46087-3	4	16	16	16	P46087	23.4	89.301	Probable 28S rRNA (cytosine(4447)-C(5))-methyltransferase	NOP2	NOP2		NOP2	2	0	0	6	0	3	4	1	3	8	5	2	1	4	0	1	1	0	2	10	0	2	5	3	0	3	1	0	1	1	4	0	4	2	1	2
2051	P52292	1	9	9	9	P52292	21.6	57.861	Importin subunit alpha-1	KPNA2	KPNA2		KPNA2	2	0	0	9	0	2	9	0	3	9	3	0	1	10	0	2	1	0	0	3	0	3	5	0	0	1	2	0	0	0	1	2	8	3	0	1
3000	Q16853;Q16853-2;Q16853-3;O75106-2;O75106	5	16	16	16	Q16853	23.2	84.621	Membrane primary amine oxidase	AOC3;AOC2	AOC3;AOC2		AOC3	4	4	12	0	0	1	2	1	1	0	0	8	4	0	1	1	3	1	0	0	2	0	2	2	0	0	0	1	8	0	0	1	0	0	22	0
3146	Q5Y7A7	1	13	5	3	Q5Y7A7	46.2	30.008	HLA class II histocompatibility antigen, DRB1-13 beta chain	HLA-DRB1	HLA-DRB1		HLA-DRB1	6	0	0	2	0	4	0	0	0	0	6	2	1	0	0	0	1	2	0	0	0	0	0	1	5	0	3	0	0	0	0	0	7	11	1	0
193	O00469;O00469-2;O00469-3	3	14	14	14	O00469	25.9	84.685	Procollagen-lysine,2-oxoglutarate 5-dioxygenase 2	PLOD2	PLOD2		PLOD2	2	4	0	2	4	2	2	1	3	1	6	0	0	1	2	6	2	0	0	3	7	0	0	0	0	1	2	1	0	4	0	2	3	8	0	0
892	P05161	1	6	6	6	P05161	39.4	17.887	Ubiquitin-like protein ISG15	ISG15	ISG15		ISG15	1	5	1	5	7	3	0	0	1	0	3	0	7	3	0	1	5	0	0	3	5	0	3	0	2	0	5	2	2	4	1	0	1	3	1	4
1017	P08697;P08697-2;CON__P28800	3	10	10	10	P08697	30.1	54.565	Alpha-2-antiplasmin	SERPINF2	SERPINF2		SERPINF2	3	1	4	1	0	4	3	5	2	0	7	2	6	1	5	7	2	1	7	1	9	0	3	0	2	0	2	3	0	7	5	0	1	5	2	0
1349	P19224;P19224-3;P19224-2;Q9HAW8;P35504;P35503;P22310;Q9HAW8-2;P35504-2;P35503-3;P22310-2	11	18	18	14	P19224	29.9	60.75	UDP-glucuronosyltransferase 1-6	UGT1A6;UGT1A10;UGT1A5;UGT1A3;UGT1A4	UGT1A6;UGT1A10;UGT1A5;UGT1A3;UGT1A4		UGT1A6	0	0	18	5	0	0	0	0	11	1	0	2	0	0	0	0	0	1	0	0	0	0	1	48	0	7	1	0	5	0	9	0	0	0	0	0
1573	P29762	1	12	11	11	P29762	64.2	15.565	Cellular retinoic acid-binding protein 1	CRABP1	CRABP1		CRABP1	0	0	0	0	0	0	0	0	0	0	0	0	0	0	0	0	1	0	0	0	28	1	0	0	3	0	0	5	0	0	0	1	0	0	0	0
1577	P30038;P30038-3;P30038-2	3	11	11	11	P30038	22.4	61.719	Delta-1-pyrroline-5-carboxylate dehydrogenase, mitochondrial	ALDH4A1	ALDH4A1		ALDH4A1	5	0	7	5	0	3	0	0	3	1	0	11	5	2	0	0	1	0	0	4	0	0	1	9	0	2	4	0	2	2	0	0	6	1	4	0
1677	P33991;Q9UJA3-2;Q9UJA3-3;Q9UJA3;Q9UJA3-4	5	26	26	26	P33991	34.9	96.557	DNA replication licensing factor MCM4	MCM4;MCM8	MCM4;MCM8		MCM4	0	0	2	13	0	0	2	0	0	17	1	0	0	7	0	11	0	0	0	3	0	3	9	0	0	1	1	0	0	2	0	3	1	4	0	0
1918	P48960-2;P48960-3;P48960;Q9UHX3-5;Q9UHX3-4;Q9UHX3-6;Q9UHX3-3;Q9UHX3-2;Q9UHX3	9	7	7	7	P48960-2	14.2	81.742	CD97 antigen;CD97 antigen subunit alpha;CD97 antigen subunit beta	CD97;ADGRE2	ADGRE5;ADGRE2		CD97	0	3	1	1	4	2	1	3	0	0	3	3	3	2	3	3	1	1	3	3	2	1	3	0	1	3	3	6	2	3	0	3	2	4	3	1
2110	P54802	1	13	13	13	P54802	24.8	82.265	Alpha-N-acetylglucosaminidase;Alpha-N-acetylglucosaminidase 82 kDa form;Alpha-N-acetylglucosaminidase 77 kDa form	NAGLU	NAGLU		NAGLU	3	4	4	0	1	2	3	0	0	0	0	1	4	2	3	4	3	1	0	0	14	1	4	2	0	1	1	1	6	0	2	0	0	3	0	2
4207	Q9BZE9-3;Q9BZE9;Q9BZE9-2;Q9BZE9-4	4	10	10	10	Q9BZE9-3	37.3	54.484	Tether containing UBX domain for GLUT4	ASPSCR1	ASPSCR1		ASPSCR1	3	0	4	3	0	1	0	0	2	3	1	0	5	2	0	2	2	1	0	0	3	3	1	11	0	1	3	2	10	1	1	3	6	2	3	0
4566	Q9NY12-2;Q9NY12	2	6	6	6	Q9NY12-2	26.1	20.834	H/ACA ribonucleoprotein complex subunit 1	GAR1	GAR1		GAR1	4	2	0	1	2	2	5	2	2	2	3	2	2	3	0	2	1	2	5	4	1	3	3	3	3	3	0	3	1	2	4	2	0	3	2	3
482	O75208;O75208-2	2	6	6	6	O75208	29.9	35.509	Ubiquinone biosynthesis protein COQ9, mitochondrial	COQ9	COQ9		COQ9	3	3	6	4	0	4	0	0	4	1	1	6	3	0	2	0	1	2	0	1	3	4	1	4	1	2	3	2	5	2	3	1	4	1	2	2
1451	P23229-4;P23229-2;P23229-5;P23229-3;P23229-9;P23229-6;P23229;P23229-7	8	20	20	20	P23229-4	21.8	119.09	Integrin alpha-6;Integrin alpha-6 heavy chain;Integrin alpha-6 light chain;Processed integrin alpha-6	ITGA6	ITGA6		ITGA6	0	1	0	4	0	7	2	8	1	1	0	0	0	5	3	17	0	0	0	3	0	2	7	0	5	3	11	0	0	0	0	0	1	0	6	5
2380	P80217;P80217-2	2	8	8	8	P80217	33.6	31.546	Interferon-induced 35 kDa protein	IFI35	IFI35		IFI35	1	5	2	6	1	0	0	1	2	8	8	0	1	0	2	1	3	0	0	1	4	1	0	1	0	0	5	1	4	6	0	4	2	5	1	3
3768	Q96A33-2;Q96A33	2	12	12	12	Q96A33-2	34.2	55.317	Coiled-coil domain-containing protein 47	CCDC47	CCDC47		CCDC47	9	2	3	3	2	0	1	1	1	3	1	2	2	2	0	1	1	1	1	3	1	2	0	2	0	2	3	5	2	2	2	5	1	0	5	0
4128	Q9BUT1;Q9BUT1-3;Q9BUT1-2	3	7	7	7	Q9BUT1	30.6	26.724	3-hydroxybutyrate dehydrogenase type 2	BDH2	BDH2		BDH2	4	3	4	3	0	3	0	1	1	0	0	5	1	1	1	0	3	0	0	0	2	1	0	5	0	2	1	1	4	3	3	3	1	4	16	1
4597	Q9NZM1-6;Q9NZM1;Q9NZM1-3;Q9NZM1-2;Q9NZM1-5;Q9NZM1-7;Q9NZM1-8;Q9NZM1-4	8	31	31	30	Q9NZM1-6	20.1	233.47	Myoferlin	MYOF	MYOF		MYOF	13	0	1	2	0	0	0	2	1	0	2	1	4	0	1	1	0	1	1	0	1	0	0	1	3	1	10	0	3	16	0	0	0	2	0	0
4995	Q9Y6E2;Q9Y6E2-2	2	9	8	8	Q9Y6E2	20.5	48.162	Basic leucine zipper and W2 domain-containing protein 2	BZW2	BZW2		BZW2	1	1	4	3	1	2	1	0	3	5	3	1	3	8	1	4	3	3	2	4	1	3	4	2	0	3	1	3	2	2	4	3	3	1	0	1
1043	P09488;P09488-2	2	15	8	3	P09488	52.8	25.712	Glutathione S-transferase Mu 1	GSTM1	GSTM1		GSTM1	0	4	2	5	0	4	2	2	0	1	5	0	0	0	1	0	3	9	0	0	0	2	1	9	0	1	4	1	3	0	2	6	11	1	0	0
1127	P11172;P11172-3;P11172-2;P11172-4	4	16	16	16	P11172	38.1	52.221	Uridine 5-monophosphate synthase;Orotate phosphoribosyltransferase;Orotidine 5-phosphate decarboxylase	UMPS	UMPS		UMPS	5	0	1	6	0	0	0	0	0	6	3	0	1	0	0	3	0	0	0	3	2	5	3	1	0	2	3	2	0	4	0	5	5	0	3	0
2207	P61081	1	8	8	8	P61081	43.7	20.9	NEDD8-conjugating enzyme Ubc12	UBE2M	UBE2M		UBE2M	4	0	1	2	2	3	0	0	0	4	2	2	1	3	0	0	2	0	1	1	3	2	1	1	2	2	4	3	3	5	1	4	3	3	2	3
3049	Q4VC31	1	6	6	6	Q4VC31	42.4	16.62	Coiled-coil domain-containing protein 58	CCDC58	CCDC58		CCDC58	2	2	5	3	3	0	1	0	2	2	5	5	4	2	3	4	2	7	4	3	1	2	2	1	2	4	0	1	1	2	1	2	1	3	2	1
4179	Q9BY32;Q9BY32-3;Q9BY32-2	3	9	9	9	Q9BY32	46.9	21.445	Inosine triphosphate pyrophosphatase	ITPA	ITPA		ITPA	3	0	7	2	0	5	2	0	2	2	0	0	2	0	0	3	2	0	0	3	2	0	5	5	0	4	3	2	6	6	0	0	2	3	1	1
87	CON__P04259	1	68	6	2	CON__P04259	73.2	59.998						0	0	0	4	1	4	2	7	2	5	1	0	1	12	2	3	1	3	1	8	0	3	9	3	0	9	2	0	0	0	0	0	1	0	0	7
3263	Q6ZN66;Q6ZN66-2	2	26	26	25	Q6ZN66	42.2	72.426	Guanylate-binding protein 6	GBP6	GBP6		GBP6	0	0	0	37	0	0	0	0	0	7	0	0	0	3	0	1	0	0	0	5	0	4	7	0	0	3	1	0	0	0	0	0	7	1	0	3
3395	Q8IUX7;Q8IUX7-2	2	12	12	11	Q8IUX7	13.2	130.93	Adipocyte enhancer-binding protein 1	AEBP1	AEBP1		AEBP1	0	0	0	1	6	8	2	2	1	1	0	10	1	0	0	7	0	0	12	5	3	0	5	0	4	3	0	12	0	0	0	1	0	1	0	0
3641	Q8WVY7	1	6	6	6	Q8WVY7	20.1	36.804	Ubiquitin-like domain-containing CTD phosphatase 1	UBLCP1	UBLCP1		UBLCP1	4	1	3	3	1	2	0	0	1	1	2	4	3	2	0	3	2	1	2	2	2	3	2	3	1	3	2	4	2	1	2	3	2	3	3	3
4787	Q9UM22;Q9UM22-2;Q9UM22-3	3	6	6	6	Q9UM22	29	25.437	Mammalian ependymin-related protein 1	EPDR1	EPDR1		EPDR1	1	4	5	1	0	0	2	2	1	2	1	7	9	1	0	1	7	4	2	3	1	3	0	5	1	1	0	0	3	3	0	2	1	1	2	3
4939	Q9Y4Z0	1	6	6	6	Q9Y4Z0	36	15.35	U6 snRNA-associated Sm-like protein LSm4	LSM4	LSM4		LSM4	2	2	1	2	3	3	0	0	2	0	4	3	1	4	0	5	3	3	3	2	4	3	2	0	3	3	1	1	2	1	5	3	1	4	3	2
174	O00273;O00273-2	2	10	10	10	O00273	33.2	36.521	DNA fragmentation factor subunit alpha	DFFA	DFFA		DFFA	2	0	5	2	3	2	0	0	2	1	3	2	6	2	0	1	3	0	2	3	1	1	1	4	0	2	4	3	1	4	1	3	2	3	2	3
2716	Q13740-2;Q13740;Q13740-3;Q13740-4	4	15	15	15	Q13740-2	33	63.664	CD166 antigen	ALCAM	ALCAM		ALCAM	5	0	1	2	0	1	1	0	0	0	3	1	0	1	0	5	3	5	1	0	3	2	7	8	2	0	2	4	0	0	0	8	9	0	6	2
2736	Q14005-3;Q14005-2;Q14005;Q14005-4	4	12	12	12	Q14005-3	26.8	66.646	Pro-interleukin-16;Interleukin-16	IL16	IL16		IL16	0	2	4	1	0	0	1	2	2	0	4	0	0	1	1	1	0	2	0	2	0	1	0	0	0	0	12	3	0	2	1	5	5	5	1	1
2922	Q15651;Q15651-2;P05204	3	4	4	4	Q15651	30.3	10.666	High mobility group nucleosome-binding domain-containing protein 3;Non-histone chromosomal protein HMG-17	HMGN3;HMGN2	HMGN3;HMGN2		HMGN3;HMGN2	1	3	1	1	4	2	3	3	2	1	3	4	3	1	2	3	2	3	2	1	4	6	3	1	1	3	1	1	2	0	2	3	2	2	3	1
3470	Q8N335	1	11	11	11	Q8N335	35.3	38.418	Glycerol-3-phosphate dehydrogenase 1-like protein	GPD1L	GPD1L		GPD1L	8	3	7	2	0	0	1	0	0	0	1	12	5	0	2	0	1	1	0	1	6	0	1	5	0	2	1	2	3	1	0	3	3	0	12	0
3593	Q8TCT9-5;Q8TCT9;Q8TCT9-4;Q8TCT9-2	4	4	4	4	Q8TCT9-5	14	36.813	Minor histocompatibility antigen H13	HM13	HM13		HM13	1	3	5	2	2	2	2	0	3	2	0	0	2	0	1	0	0	1	1	3	2	0	0	5	1	3	3	3	3	1	0	3	5	0	2	1
3627	Q8WUF5	1	21	21	21	Q8WUF5	37.1	89.09	RelA-associated inhibitor	PPP1R13L	PPP1R13L		PPP1R13L	1	0	1	1	0	5	0	2	1	0	2	3	2	2	0	0	0	1	0	1	0	1	3	0	2	4	24	0	2	6	0	5	1	1	0	2
4615	Q9P0J0;Q9P0J0-2	2	4	4	4	Q9P0J0	30.6	16.698	NADH dehydrogenase [ubiquinone] 1 alpha subcomplex subunit 13	NDUFA13	NDUFA13		NDUFA13	3	3	3	3	2	2	2	2	2	1	1	3	3	4	1	1	2	1	2	0	2	0	0	3	0	2	1	1	6	0	4	2	2	1	5	4
4688	Q9UGM3-4;Q9UGM3-8;Q9UGM3-2;Q9UGM3-5;Q9UGM3-3;Q9UGM3;Q9UGM3-7;Q9UGM3-6;Q9UGM3-9	9	17	17	17	Q9UGM3-4	23.5	166.5	Deleted in malignant brain tumors 1 protein	DMBT1	DMBT1		DMBT1	6	30	0	0	0	1	3	2	3	0	1	1	0	1	1	0	0	0	3	0	0	1	2	0	0	0	1	11	0	0	0	1	3	0	24	2
4772	Q9ULC5;Q9ULC5-3;Q9ULC5-4	3	21	20	19	Q9ULC5	34.7	75.99	Long-chain-fatty-acid--CoA ligase 5	ACSL5	ACSL5		ACSL5	2	3	9	0	0	0	0	0	4	0	0	6	9	0	0	0	8	0	0	0	3	0	0	19	0	1	0	1	11	0	13	0	0	0	9	0
4785	Q9UM00-2;Q9UM00	2	4	4	4	Q9UM00-2	27.2	18.766	Transmembrane and coiled-coil domain-containing protein 1	TMCO1	TMCO1		TMCO1	4	6	3	5	2	0	1	2	3	5	1	0	1	1	3	1	1	3	1	2	0	0	1	7	1	3	1	6	4	1	2	3	3	1	3	1
145	L0R6Q1	1	5	5	5	L0R6Q1	35.9	11.133		SLC35A4	SLC35A4		SLC35A4	3	2	5	1	2	3	1	2	4	2	1	6	2	2	2	2	2	2	4	2	2	3	2	3	3	1	1	2	3	3	2	2	2	2	3	2
1052	P09601	1	12	12	12	P09601	40.3	32.818	Heme oxygenase 1	HMOX1	HMOX1		HMOX1	1	6	4	1	1	1	0	4	4	1	1	1	1	1	1	5	1	4	2	0	0	0	0	0	2	0	2	6	2	1	3	8	0	0	1	0
1616	P30508;Q29960-2;Q29960	3	20	6	0	P30508	60.1	40.885	HLA class I histocompatibility antigen, Cw-12 alpha chain;HLA class I histocompatibility antigen, Cw-16 alpha chain	HLA-C	HLA-C		HLA-C	2	13	2	8	4	5	3	0	0	1	0	0	0	0	0	0	4	0	2	0	2	0	0	0	0	0	1	0	1	4	0	3	5	5	1	0
2147	P55809;P55809-2;Q9BYC2	3	12	12	12	P55809	25.6	56.157	Succinyl-CoA:3-ketoacid coenzyme A transferase 1, mitochondrial	OXCT1;OXCT2	OXCT1;OXCT2		OXCT1	11	0	7	3	0	2	1	0	0	0	1	4	0	4	0	1	0	0	0	2	0	0	0	2	0	2	6	1	0	4	0	1	1	1	2	0
2168	P57735	1	9	8	8	P57735	42.3	23.495	Ras-related protein Rab-25	RAB25	RAB25		RAB25	6	5	4	1	0	0	0	0	0	0	1	0	5	0	1	0	3	5	4	0	0	2	0	4	0	1	0	3	8	4	7	4	1	0	4	4
2406	P84085	1	10	6	6	P84085	52.8	20.529	ADP-ribosylation factor 5	ARF5	ARF5		ARF5	5	2	3	3	6	2	2	1	2	2	1	3	2	3	1	2	1	3	1	3	2	3	1	2	1	2	2	2	2	3	1	2	2	3	3	1
2838	Q15020;Q15020-4;Q15020-2;Q15020-3	4	24	24	24	Q15020	31	109.93	Squamous cell carcinoma antigen recognized by T-cells 3	SART3	SART3		SART3	11	0	5	7	0	0	0	0	0	10	0	0	0	2	0	0	2	0	0	1	0	0	1	6	0	0	5	1	1	5	0	1	3	2	1	0
2882	Q15286;Q15286-2;Q15771-2;Q96AX2-4;Q96AX2-2;Q96AX2;Q96AX2-3	7	8	8	7	Q15286	52.2	23.025	Ras-related protein Rab-35	RAB35;RAB30;RAB37	RAB35;RAB30;RAB37		RAB35	4	5	3	2	3	2	1	1	2	2	1	1	0	3	4	1	1	1	2	1	1	0	2	2	2	2	3	4	1	2	3	2	2	5	2	3
3905	Q96K17;Q96K17-2;Q96K17-3	3	5	5	5	Q96K17	62	17.27	Transcription factor BTF3 homolog 4	BTF3L4	BTF3L4		BTF3L4	1	0	4	3	3	2	0	0	2	0	2	2	4	3	0	3	5	1	4	2	3	2	2	4	0	1	3	0	3	0	2	3	0	5	4	4
4699	Q9UHB6;Q9UHB6-2;Q9UHB6-3	3	18	18	1	Q9UHB6	28.9	85.225	LIM domain and actin-binding protein 1	LIMA1	LIMA1		LIMA1	5	5	4	1	0	2	0	0	1	6	0	0	0	1	0	1	0	0	0	3	0	0	0	3	0	2	11	2	1	2	0	0	2	2	6	1
186	O00410;O00410-3;O00410-2	3	15	15	15	O00410	16.9	123.63	Importin-5	IPO5	IPO5		IPO5	3	1	2	3	1	2	1	0	2	4	2	1	3	1	1	1	0	1	0	3	3	2	1	3	0	2	12	1	1	3	1	2	4	6	2	1
1448	P23142-4;P23142-2;P23142-3	3	18	6	6	P23142-4	34.8	74.433	Fibulin-1	FBLN1	FBLN1		FBLN1	3	1	1	2	0	3	4	6	2	2	2	2	3	1	0	3	2	2	4	3	3	5	3	2	3	4	1	1	1	2	1	1	1	2	1	5
4603	Q9NZT2-2;Q9NZT2	2	13	13	13	Q9NZT2-2	30.9	71.423	Opioid growth factor receptor	OGFR	OGFR		OGFR	4	1	3	2	2	1	0	0	1	2	4	1	3	1	1	0	10	0	0	3	4	2	0	0	0	2	4	1	1	5	0	4	3	4	2	0
1307	P17301	1	16	16	16	P17301	15.7	129.29	Integrin alpha-2	ITGA2	ITGA2		ITGA2	2	0	0	6	0	6	0	0	0	0	6	3	1	1	7	20	0	1	0	1	0	3	5	1	0	2	2	0	0	0	0	0	9	0	5	0
1740	P36551;P36551-2	2	14	14	14	P36551	37	50.151	Oxygen-dependent coproporphyrinogen-III oxidase, mitochondrial	CPOX	CPOX		CPOX	8	2	0	5	0	2	0	0	1	8	12	0	1	0	1	0	1	0	0	1	5	0	2	1	1	0	3	4	2	1	0	2	5	1	2	3
3148	Q63HN8;Q63HN8-4;Q63HN8-5;Q63HN8-6	4	38	38	38	Q63HN8	8.9	591.4	E3 ubiquitin-protein ligase RNF213	RNF213	RNF213		RNF213	3	2	3	4	0	0	0	0	4	16	0	0	0	0	0	0	3	0	0	0	0	0	0	6	0	0	20	0	1	10	1	3	4	1	0	0
3288	Q7L2H7;Q7L2H7-2	2	11	11	11	Q7L2H7	35.3	42.502	Eukaryotic translation initiation factor 3 subunit M	EIF3M	EIF3M		EIF3M	5	1	1	5	1	2	1	0	3	2	1	0	2	2	2	1	0	0	0	5	3	2	1	2	0	1	6	2	1	2	0	3	5	2	3	0
3510	Q8N8S7-3;Q8N8S7-2;Q8N8S7	3	13	12	12	Q8N8S7-3	28	60.348	Protein enabled homolog	ENAH	ENAH		ENAH	6	0	1	2	0	4	2	2	2	11	3	0	2	0	0	1	0	4	0	0	3	0	3	4	0	2	2	1	2	3	0	1	8	3	3	1
4339	Q9H832;Q9H832-2	2	9	9	9	Q9H832	24.3	38.21	Ubiquitin-conjugating enzyme E2 Z	UBE2Z	UBE2Z		UBE2Z	0	1	2	2	2	1	0	2	0	1	1	6	3	3	2	1	2	1	0	2	2	3	3	0	1	1	1	2	2	8	2	4	1	4	0	4
687	O95881	1	4	4	4	O95881	23.3	19.206	Thioredoxin domain-containing protein 12	TXNDC12	TXNDC12		TXNDC12	1	3	3	3	2	3	1	1	3	3	3	1	2	3	1	3	2	1	1	3	1	0	3	2	0	3	3	2	1	3	0	1	3	2	1	0
1005	P08572	1	7	7	7	P08572	7	167.55	Collagen alpha-2(IV) chain;Canstatin	COL4A2	COL4A2		COL4A2	4	1	2	1	12	6	3	6	4	0	0	4	2	1	3	2	2	2	2	5	0	2	5	0	2	1	0	0	3	1	2	0	0	0	1	1
1380	P20339-2;P20339	2	9	6	6	P20339-2	52.2	22.178	Ras-related protein Rab-5A	RAB5A	RAB5A		RAB5A	2	4	5	1	4	1	2	2	0	0	2	2	2	1	5	2	0	1	3	1	1	1	0	1	4	0	2	1	1	4	4	1	3	5	2	1
1735	P36405	1	6	6	6	P36405	42.3	20.455	ADP-ribosylation factor-like protein 3	ARL3	ARL3		ARL3	2	1	5	1	3	3	4	1	0	2	1	5	6	2	0	1	2	0	2	5	3	3	3	2	0	2	2	3	5	1	2	2	0	0	2	1
2359	P78318	1	10	10	10	P78318	33.9	39.221	Immunoglobulin-binding protein 1	IGBP1	IGBP1		IGBP1	2	3	3	4	0	2	1	1	1	1	2	1	3	3	3	2	0	3	2	3	2	2	3	2	0	4	4	3	3	1	0	3	2	2	1	1
813	P02747	1	5	5	5	P02747	26.9	25.773	Complement C1q subcomponent subunit C	C1QC	C1QC		C1QC	0	1	1	2	8	9	4	5	2	1	4	1	2	1	1	2	1	0	7	5	3	1	2	1	4	1	0	4	0	2	1	0	0	3	0	2
1280	P16219	1	13	13	13	P16219	35.2	44.297	Short-chain specific acyl-CoA dehydrogenase, mitochondrial	ACADS	ACADS		ACADS	7	3	14	2	0	0	1	0	2	0	0	9	0	0	2	1	3	0	0	0	2	1	0	3	0	0	1	1	4	2	1	1	3	2	22	0
1506	P26440;P26440-2	2	16	16	16	P26440	40.4	46.319	Isovaleryl-CoA dehydrogenase, mitochondrial	IVD	IVD		IVD	19	0	12	1	0	1	0	0	1	0	0	6	4	0	0	0	3	0	0	0	2	0	1	10	0	0	4	0	2	4	0	0	4	1	20	0
1595	P30273	1	5	5	5	P30273	40.7	9.6674	High affinity immunoglobulin epsilon receptor subunit gamma	FCER1G	FCER1G		FCER1G	0	2	5	1	9	2	0	1	4	3	4	0	0	0	1	1	1	0	2	1	3	0	0	0	4	0	2	2	2	8	0	4	2	4	0	0
1824	P42785;P42785-2	2	8	8	8	P42785	14.5	55.799	Lysosomal Pro-X carboxypeptidase	PRCP	PRCP		PRCP	2	1	0	2	2	5	2	0	1	2	0	1	0	4	1	0	0	0	0	3	3	6	4	0	0	2	0	1	0	2	0	2	3	5	0	2
2692	Q13557-8;Q13557-10;Q13557;Q13557-6;Q13557-11;Q13557-12;Q13557-9;Q13557-5;Q13557-3;Q13557-4;Q13555-10;Q13555-3;Q13555-5;Q13555-4;Q13555-7;Q13555-9;Q13555-2;Q13555-8;Q13555;Q13555-6;Q13554-7;Q9UQM7;Q13554-4;Q9UQM7-2;Q13554-6;Q13554-3;Q13554-8;Q13554-5;Q1355	30	14	14	14	Q13557-8	37.4	54.127	Calcium/calmodulin-dependent protein kinase type II subunit delta	CAMK2D;CAMK2G;CAMK2B;CAMK2A	CAMK2D;CAMK2G;CAMK2B;CAMK2A	CAMK2D;CAMK2G;CAMK2B;CAMK2A	CAMK2D	4	1	3	2	0	2	0	0	0	2	2	9	1	0	0	0	1	0	0	1	1	0	0	12	0	0	6	0	2	3	0	0	1	5	14	0
3531	Q8NBQ5	1	12	12	12	Q8NBQ5	45.3	32.935	Estradiol 17-beta-dehydrogenase 11	HSD17B11	HSD17B11		HSD17B11	8	3	8	0	0	0	0	0	0	0	0	5	1	0	0	0	1	0	0	0	0	0	0	4	0	1	1	13	5	4	0	6	1	0	8	0
3978	Q96T37-4;Q96T37-2;Q96T37-3;Q96T37	4	13	13	13	Q96T37-4	20	99.7	Putative RNA-binding protein 15	RBM15	RBM15		RBM15	4	1	2	1	1	2	2	1	2	3	1	4	3	5	1	2	3	3	2	3	1	4	1	2	2	1	1	3	1	2	2	3	2	1	2	1
2076	P53041	1	11	11	11	P53041	23.4	56.878	Serine/threonine-protein phosphatase 5	PPP5C	PPP5C		PPP5C	3	1	0	3	0	1	0	0	1	5	1	2	1	3	0	2	1	0	0	1	3	1	1	4	1	2	4	2	6	4	1	0	3	2	3	2
4241	Q9GZZ9;Q9GZZ9-2	2	8	8	8	Q9GZZ9	29	44.863	Ubiquitin-like modifier-activating enzyme 5	UBA5	UBA5		UBA5	1	0	0	0	2	0	0	0	0	2	2	2	1	2	2	0	2	1	0	1	3	2	4	1	0	2	3	4	3	3	1	3	5	5	1	2
130	CON__Q86YZ3;Q86YZ3	2	6	6	6	CON__Q86YZ3	8.3	282.39	Hornerin	HRNR	HRNR		HRNR	2	0	1	4	3	0	5	6	6	3	1	6	3	1	5	4	3	6	1	3	4	2	7	6	0	2	2	1	1	0	0	0	0	0	1	0
1689	P35052;P35052-2	2	18	18	18	P35052	36.7	61.68	Glypican-1;Secreted glypican-1	GPC1	GPC1		GPC1	0	0	0	19	0	0	0	0	1	18	0	0	0	3	0	2	0	1	0	1	0	0	12	0	0	11	1	0	0	0	0	0	16	0	0	1
1711	P35542	1	6	6	6	P35542	43.8	14.746	Serum amyloid A-4 protein	SAA4	SAA4		SAA4	3	4	3	1	3	3	2	3	3	1	2	0	4	1	0	7	3	1	12	0	4	4	1	0	2	0	1	3	0	2	6	0	0	4	1	0
1954	P49750-4;P49750-3;P49750	3	13	13	13	P49750-4	8.8	241.64	YLP motif-containing protein 1	YLPM1	YLPM1		YLPM1	7	1	1	7	0	2	2	0	0	4	0	1	2	4	0	0	1	0	0	5	4	0	3	5	0	2	4	1	0	1	0	3	2	2	3	0
2471	Q02487-2;Q02487	2	8	6	6	Q02487-2	10.3	93.768	Desmocollin-2	DSC2	DSC2		DSC2	2	2	2	2	2	1	2	3	2	2	2	1	1	2	1	2	2	2	2	2	2	3	5	1	2	5	4	2	2	1	2	2	1	2	4	2
3038	Q3ZCQ8;Q3ZCQ8-2;Q3ZCQ8-3	3	5	5	5	Q3ZCQ8	15.3	39.646	Mitochondrial import inner membrane translocase subunit TIM50	TIMM50	TIMM50		TIMM50	3	5	2	2	1	1	1	0	3	5	1	5	3	2	2	4	4	0	2	1	2	3	1	3	2	2	3	3	1	2	2	1	3	1	1	2
4168	Q9BXJ9;Q9BXJ9-4;Q6N069-5;Q6N069-4;Q6N069-3;Q6N069-2;Q6N069	7	16	16	16	Q9BXJ9	20.6	101.27	N-alpha-acetyltransferase 15, NatA auxiliary subunit	NAA15;NAA16	NAA15;NAA16		NAA15	11	0	2	3	0	0	0	0	0	9	2	0	0	3	0	0	1	0	0	5	1	0	0	6	0	3	7	1	3	4	0	3	1	0	2	0
4949	Q9Y5B9	1	18	18	17	Q9Y5B9	20.1	119.91	FACT complex subunit SPT16	SUPT16H	SUPT16H		SUPT16H	2	1	1	3	0	1	7	0	0	6	2	0	0	3	1	1	1	1	2	4	2	2	3	1	1	2	3	0	0	0	2	6	1	1	1	0
422	O60256;O60256-4;O60256-3;O60256-2	4	10	10	8	O60256	36.3	40.925	Phosphoribosyl pyrophosphate synthase-associated protein 2	PRPSAP2	PRPSAP2		PRPSAP2	3	2	2	5	0	1	3	0	0	1	2	0	0	6	0	1	2	0	0	0	8	0	1	2	0	2	3	5	0	6	0	3	4	3	6	0
1153	P12074	1	2	2	2	P12074	43.1	12.155	Cytochrome c oxidase subunit 6A1, mitochondrial	COX6A1	COX6A1		COX6A1	8	6	0	2	3	0	0	1	1	0	0	5	5	2	2	0	1	1	0	1	2	1	2	1	0	0	3	1	5	5	2	1	1	1	5	0
1619	P30519;P30519-2	2	10	10	10	P30519	42.4	36.032	Heme oxygenase 2	HMOX2	HMOX2		HMOX2	11	3	2	2	0	0	0	2	0	6	4	1	2	1	0	2	0	1	0	5	1	1	1	1	1	1	6	1	3	3	0	0	1	3	4	0
3635	Q8WVJ2	1	5	5	5	Q8WVJ2	32.5	17.676	NudC domain-containing protein 2	NUDCD2	NUDCD2		NUDCD2	1	1	0	1	1	3	1	1	4	1	3	2	4	2	1	3	5	1	0	0	2	5	2	3	0	3	1	3	3	2	1	3	4	4	3	3
4217	Q9C002	1	5	5	5	Q9C002	53	9.6172	Normal mucosa of esophagus-specific gene 1 protein	NMES1	C15orf48		NMES1	9	3	0	0	0	1	0	1	1	0	9	1	8	0	1	0	1	1	0	1	1	0	0	0	0	1	2	4	0	5	0	3	1	4	2	0
4673	Q9UBX5	1	12	12	12	Q9UBX5	34.2	50.18	Fibulin-5	FBLN5	FBLN5		FBLN5	1	0	2	0	1	0	5	3	1	0	0	6	5	0	1	0	5	1	1	0	0	2	9	3	0	0	0	0	1	0	0	15	0	0	12	1
611	O95182	1	6	6	6	O95182	53.1	12.551	NADH dehydrogenase [ubiquinone] 1 alpha subcomplex subunit 7	NDUFA7	NDUFA7		NDUFA7	2	4	1	2	0	1	0	0	4	2	3	2	3	3	2	1	3	1	3	2	4	1	2	3	0	3	2	2	6	1	3	1	4	3	5	2
614	O95202;O95202-2;O95202-3	3	16	16	16	O95202	26.7	83.353	LETM1 and EF-hand domain-containing protein 1, mitochondrial	LETM1	LETM1		LETM1	15	1	8	4	0	1	1	0	2	5	2	1	1	1	2	1	1	1	0	1	5	0	1	3	0	0	2	0	2	1	1	0	1	1	3	0
849	P04156-2;P04156	2	3	3	3	P04156-2	13	26.885	Major prion protein	PRNP	PRNP		PRNP	3	0	1	3	6	6	1	5	0	1	0	3	1	1	0	3	3	6	3	4	1	5	0	0	5	4	2	0	2	1	0	0	0	0	1	4
907	P05546	1	9	9	9	P05546	16.6	57.07	Heparin cofactor 2	SERPIND1	SERPIND1		SERPIND1	3	1	0	0	3	6	1	3	3	1	7	4	3	0	3	2	0	0	4	2	3	2	0	0	4	0	2	3	0	5	3	0	1	4	1	0
1467	P23786	1	19	19	19	P23786	33.7	73.776	Carnitine O-palmitoyltransferase 2, mitochondrial	CPT2	CPT2		CPT2	7	1	13	1	0	0	0	0	1	0	1	4	4	0	5	0	1	0	0	0	3	0	0	14	0	0	0	1	1	2	0	0	2	0	17	0
1709	P35475;P35475-2	2	11	11	11	P35475	21.6	72.669	Alpha-L-iduronidase	IDUA	IDUA		IDUA	3	5	2	0	0	2	1	3	0	0	0	3	5	0	3	2	7	1	1	3	2	1	1	3	0	1	1	0	7	0	0	2	0	2	3	3
3682	Q92572	1	5	5	5	Q92572	27.5	21.732	AP-3 complex subunit sigma-1	AP3S1	AP3S1		AP3S1	4	1	1	0	1	2	0	2	2	2	2	1	2	2	1	3	3	4	3	2	1	2	0	2	2	2	1	4	4	2	3	1	1	6	1	3
182	O00391-2;O00391	2	13	13	13	O00391-2	27.6	66.86	Sulfhydryl oxidase 1	QSOX1	QSOX1		QSOX1	1	9	0	2	2	0	5	0	0	1	2	0	2	0	7	0	4	0	5	0	5	0	1	3	0	0	0	10	9	1	0	1	0	3	11	0
438	O60506-3;O60506-4;O60506-5	3	30	1	1	O60506-3	44.1	62.656	Heterogeneous nuclear ribonucleoprotein Q	SYNCRIP	SYNCRIP		SYNCRIP	1	2	2	3	2	3	1	2	2	2	0	2	3	2	0	2	3	2	2	3	2	3	3	2	2	2	1	2	2	1	2	2	3	1	2	3
1606	P30481	1	23	9	2	P30481	51.1	40.481	HLA class I histocompatibility antigen, B-44 alpha chain	HLA-B	HLA-B		HLA-B	0	3	1	0	2	0	6	0	0	5	0	0	6	0	0	2	0	0	1	0	9	7	1	0	0	3	0	5	2	0	0	15	9	0	2	4
1697	P35241;P35241-5;P35241-4;P35241-2;P35241-3	5	31	14	14	P35241	41.2	68.563	Radixin	RDX	RDX		RDX	2	0	3	4	0	1	1	0	4	3	2	2	1	1	1	0	1	1	0	2	1	1	2	4	0	4	6	1	0	1	0	1	2	5	4	1
3136	Q5VW32;Q5VW32-2	2	10	10	10	Q5VW32	27.3	46.476	BRO1 domain-containing protein BROX	BROX	BROX		BROX	7	1	3	4	0	0	0	0	2	1	1	1	3	0	1	1	4	1	0	0	5	1	1	7	0	0	2	3	5	3	2	5	3	0	7	0
3303	Q7RTV0	1	7	7	7	Q7RTV0	69.1	12.405	PHD finger-like domain-containing protein 5A	PHF5A	PHF5A		PHF5A	3	3	3	3	0	3	4	1	2	4	1	3	3	4	1	2	1	1	0	4	4	1	2	1	0	1	2	3	2	2	1	2	1	2	3	1
3584	Q8TBX8;Q8TBX8-3;Q8TBX8-2	3	10	10	10	Q8TBX8	22.6	47.299	Phosphatidylinositol 5-phosphate 4-kinase type-2 gamma	PIP4K2C	PIP4K2C		PIP4K2C	2	3	8	3	0	1	1	0	1	1	1	1	0	2	1	0	1	2	0	0	6	3	2	3	3	1	1	4	3	2	4	3	3	4	1	2
4881	Q9Y2Z0-2;Q9Y2Z0	2	9	9	9	Q9Y2Z0-2	33	37.804	Suppressor of G2 allele of SKP1 homolog	SUGT1	SUGT1		SUGT1	5	0	1	1	0	4	0	0	3	2	1	1	1	1	2	0	0	1	0	3	1	1	3	2	0	1	3	3	2	2	0	0	4	6	3	0
126	CON__Q6NT21;P78385;CON__P78385	3	34	32	1	CON__Q6NT21	39.1	54.195	Keratin, type II cuticular Hb3	KRT83	KRT83		KRT83	0	1	0	0	0	0	0	0	0	0	0	2	0	0	0	0	0	14	0	0	0	0	0	0	0	0	0	0	0	0	0	0	0	0	0	0
367	O43516-2;O43516;O43516-3;O43516-4	4	7	7	7	O43516-2	23.5	50.281	WAS/WASL-interacting protein family member 1	WIPF1	WIPF1		WIPF1	1	0	2	1	3	2	0	2	2	2	2	2	1	1	1	1	2	2	2	2	1	3	2	0	2	3	4	2	1	3	0	2	2	2	1	2
635	O95372	1	4	4	4	O95372	22.5	24.737	Acyl-protein thioesterase 2	LYPLA2	LYPLA2		LYPLA2	3	2	5	1	0	5	2	1	3	0	5	1	6	0	2	1	4	0	0	3	3	0	0	2	0	1	3	2	3	4	0	2	2	5	5	1
1412	P21912	1	8	8	8	P21912	35	31.629	Succinate dehydrogenase [ubiquinone] iron-sulfur subunit, mitochondrial	SDHB	SDHB		SDHB	6	3	4	6	0	2	0	0	1	3	0	2	1	1	2	0	0	0	0	0	1	0	0	2	0	1	1	1	3	4	0	1	4	0	6	0
1443	P22894	1	9	9	9	P22894	23.6	53.411	Neutrophil collagenase	MMP8	MMP8		MMP8	0	14	0	0	5	0	0	0	7	3	8	0	1	1	5	2	0	0	1	2	4	2	0	0	3	0	1	0	0	4	0	4	2	1	0	0
1474	P24557;P24557-3;P24557-2;P24557-4	4	10	10	10	P24557	24.4	60.518	Thromboxane-A synthase	TBXAS1	TBXAS1		TBXAS1	0	2	6	1	0	1	1	0	1	1	0	0	2	1	4	0	3	0	0	0	0	0	0	1	0	0	3	2	1	4	0	4	4	4	0	0
1852	P45954;P45954-2	2	15	15	15	P45954	40.5	47.485	Short/branched chain specific acyl-CoA dehydrogenase, mitochondrial	ACADSB	ACADSB		ACADSB	11	0	9	3	0	0	0	0	1	1	0	23	6	0	1	0	0	0	0	0	3	0	0	5	0	1	3	1	1	0	1	0	2	0	6	0
2293	P62834	1	12	2	2	P62834	53.3	20.987	Ras-related protein Rap-1A	RAP1A	RAP1A		RAP1A	3	4	3	1	1	3	0	0	3	1	1	2	2	3	3	0	2	0	0	3	1	0	2	3	0	2	3	3	3	3	0	2	2	4	5	1
3941	Q96PD5;Q96PD5-2;CON__ENSEMBL:ENSBTAP00000016285	3	5	5	5	Q96PD5	11.5	62.216	N-acetylmuramoyl-L-alanine amidase	PGLYRP2	PGLYRP2		PGLYRP2	1	0	2	1	0	7	0	4	3	1	6	1	3	2	5	3	3	0	7	1	3	0	2	0	1	0	2	6	2	3	2	1	1	4	1	0
4087	Q9BS40	1	3	3	3	Q9BS40	16.7	25.75	Latexin	LXN	LXN		LXN	1	2	1	0	1	0	3	0	4	2	2	0	1	1	2	0	2	1	4	2	1	0	1	0	0	1	1	9	2	4	0	7	3	4	1	1
4242	Q9H008;Q9H008-2	2	6	6	6	Q9H008	29.6	29.165	Phospholysine phosphohistidine inorganic pyrophosphate phosphatase	LHPP	LHPP		LHPP	4	4	5	0	1	0	1	1	1	1	1	5	4	0	0	1	1	2	0	1	4	2	1	2	0	1	0	5	5	3	1	4	3	3	4	1
4419	Q9NP72;Q9NP72-2;Q9NP72-3	3	11	11	11	Q9NP72	55.3	22.977	Ras-related protein Rab-18	RAB18	RAB18		RAB18	3	3	2	3	3	1	0	1	1	1	1	3	2	3	0	3	0	0	0	2	3	0	3	0	2	1	1	1	4	3	0	2	2	0	1	0
4429	Q9NPH2-2;Q9NPH2-3;Q9NPH2	3	13	13	13	Q9NPH2-2	39.8	47.146	Inositol-3-phosphate synthase 1	ISYNA1	ISYNA1		ISYNA1	3	1	0	0	0	4	1	0	0	1	6	1	4	0	2	0	4	2	0	4	1	4	2	0	0	0	0	2	0	2	0	3	2	2	2	1
291	O15231-3;O15231-4;O15231-7;O15231;O15231-8;O15231-6;O15231-5;O15231-2;O15231-9	9	20	20	20	O15231-3	45.9	73.612	Zinc finger protein 185	ZNF185	ZNF185		ZNF185	1	1	0	0	0	2	0	1	2	1	4	0	0	0	0	0	0	0	0	6	0	2	3	1	0	6	13	0	1	6	0	1	1	3	0	1
744	P01034	1	4	4	4	P01034	30.8	15.799	Cystatin-C	CST3	CST3		CST3	2	7	2	1	2	4	2	3	2	0	1	1	1	1	0	1	5	5	3	2	1	3	1	1	4	1	0	2	16	0	4	1	0	0	2	0
903	P05413	1	9	9	9	P05413	63.9	14.858	Fatty acid-binding protein, heart	FABP3	FABP3		FABP3	11	0	25	0	0	2	0	0	1	0	0	13	6	0	2	0	2	0	0	0	0	0	1	0	0	0	0	0	0	4	0	0	0	8	1	0
1053	P09619;P09619-2	2	6	6	6	P09619	7.1	123.97	Platelet-derived growth factor receptor beta	PDGFRB	PDGFRB	PDGFRB	PDGFRB	2	2	2	2	4	1	2	1	2	2	2	3	2	2	2	2	2	2	1	2	2	2	2	2	0	2	2	1	2	2	2	2	3	2	2	1
1193	P13686	1	8	8	8	P13686	30.8	36.598	Tartrate-resistant acid phosphatase type 5	ACP5	ACP5		ACP5	2	0	4	0	2	3	2	2	1	1	1	1	4	1	1	0	5	2	0	1	0	2	0	0	0	1	1	3	1	2	1	1	2	1	0	1
2002	P50895	1	21	21	21	P50895	45.5	67.404	Basal cell adhesion molecule	BCAM	BCAM		BCAM	2	0	2	0	0	5	4	1	0	0	0	2	7	0	1	0	0	0	0	0	0	0	1	1	16	0	3	0	3	0	0	2	1	0	2	3
2580	Q10588;Q10588-2	2	6	6	6	Q10588	23.9	35.724	ADP-ribosyl cyclase/cyclic ADP-ribose hydrolase 2	BST1	BST1		BST1	0	6	1	1	2	1	0	0	2	1	7	0	2	0	12	3	2	2	3	0	2	1	1	0	4	2	1	3	2	6	0	3	1	2	1	0
3950	Q96QD9;Q96QD9-2;Q96QD9-3;Q96QD9-4	4	7	7	7	Q96QD9	25.8	35.818	UAP56-interacting factor	FYTTD1	FYTTD1		FYTTD1	1	1	2	3	0	2	1	2	3	0	0	1	2	5	1	0	1	2	4	4	0	4	2	1	0	1	1	2	2	2	2	2	2	3	2	4
4608	Q9P013	1	3	3	3	Q9P013	15.3	26.624	Spliceosome-associated protein CWC15 homolog	CWC15	CWC15		CWC15	3	2	0	1	2	1	1	1	3	1	3	3	3	3	2	2	3	3	4	2	3	4	2	4	2	3	3	3	3	2	1	2	3	1	2	2
4681	Q9UEU0;Q9UEU0-2	2	7	7	7	Q9UEU0	32.3	26.688	Vesicle transport through interaction with t-SNAREs homolog 1B	VTI1B	VTI1B		VTI1B	4	1	2	3	1	1	0	0	3	1	2	0	2	4	1	0	0	3	0	2	2	1	0	3	0	0	3	5	5	5	1	1	4	1	4	1
4893	Q9Y376	1	15	15	12	Q9Y376	44	39.869	Calcium-binding protein 39	CAB39	CAB39		CAB39	2	3	2	1	0	1	1	1	1	2	1	1	0	2	1	0	1	0	0	3	1	2	1	2	0	2	4	0	3	4	0	1	1	6	4	1
5004	Q9Y6Q5;Q9Y6Q5-2	2	8	8	5	Q9Y6Q5	19.6	48.108	AP-1 complex subunit mu-2	AP1M2	AP1M2		AP1M2	5	6	3	0	0	3	2	0	3	1	4	0	2	0	3	2	1	1	0	1	4	0	0	4	0	1	3	2	7	2	2	2	2	0	3	0
284	O15160-2;O15160	2	6	6	6	O15160-2	22.5	38.646	DNA-directed RNA polymerases I and III subunit RPAC1	POLR1C	POLR1C		POLR1C	5	1	2	3	0	3	1	0	1	3	3	0	3	1	0	4	2	3	1	3	2	2	1	2	0	2	2	3	2	2	2	1	4	3	0	1
748	P01116-2;P01116	2	8	8	3	P01116-2	46.3	21.424	GTPase KRas;GTPase KRas, N-terminally processed	KRAS	KRAS		KRAS	2	4	2	5	0	2	2	0	3	1	1	1	2	2	2	0	1	0	0	4	2	2	1	2	0	1	2	2	4	1	1	1	3	2	4	1
835	P03950	1	6	6	6	P03950	49.7	16.55	Angiogenin	ANG	ANG		ANG	0	2	3	1	4	8	4	4	11	1	1	1	4	2	0	5	2	1	3	1	1	1	10	0	1	0	0	2	2	1	2	0	0	1	3	5
3205	Q6P2Q9	1	21	21	21	Q6P2Q9	9.5	273.6	Pre-mRNA-processing-splicing factor 8	PRPF8	PRPF8		PRPF8	4	0	2	3	0	2	4	0	0	7	1	1	1	0	1	0	1	1	0	3	1	1	4	3	0	2	4	1	0	1	0	2	3	5	2	0
3319	Q7Z4V5;Q7Z4V5-2;Q7Z4V5-3;Q7Z4V5-4	4	13	11	10	Q7Z4V5	18.9	74.316	Hepatoma-derived growth factor-related protein 2	HDGFL2	HDGFL2		HDGFRP2	3	1	1	2	1	2	1	0	1	2	3	3	3	4	0	1	3	2	1	3	3	5	5	2	1	2	3	1	1	0	1	1	3	1	2	1
4626	Q9P1F3	1	2	2	2	Q9P1F3	30.9	9.0564	Costars family protein ABRACL	ABRACL	ABRACL		ABRACL	1	2	1	2	3	1	0	3	1	2	2	2	3	3	1	0	4	3	3	1	2	4	5	0	2	5	0	1	3	2	1	2	6	3	1	2
4891	Q9Y371;Q9Y371-2;Q9Y371-3	3	9	8	8	Q9Y371	26	40.796	Endophilin-B1	SH3GLB1	SH3GLB1		SH3GLB1	3	4	2	4	0	3	1	0	2	2	2	1	4	3	2	0	0	0	0	2	2	0	0	3	0	2	3	2	1	3	0	1	2	2	7	0
440	O60547-2;O60547	2	10	10	10	O60547-2	31.9	39.053	GDP-mannose 4,6 dehydratase	GMDS	GMDS		GMDS	2	10	2	1	0	1	2	0	3	2	0	0	1	1	4	0	2	0	2	2	3	0	1	4	0	1	1	5	6	2	4	4	1	1	2	1
1499	P26006;P26006-1	2	14	14	14	P26006	15.9	116.61	Integrin alpha-3;Integrin alpha-3 heavy chain;Integrin alpha-3 light chain	ITGA3	ITGA3		ITGA3	3	0	0	0	1	2	0	1	0	0	0	2	0	0	4	0	1	0	0	1	0	0	4	1	2	0	5	1	6	10	0	0	1	5	0	0
1767	P39059	1	12	12	12	P39059	11	141.72	Collagen alpha-1(XV) chain;Restin;Restin-2;Restin-3;Restin-4	COL15A1	COL15A1		COL15A1	0	2	0	0	0	0	5	4	8	0	4	1	0	2	0	1	1	0	6	3	0	3	2	0	7	1	0	1	1	1	2	2	0	1	2	4
2118	P55008;P55008-2;P55008-3	3	7	7	7	P55008	49.7	16.703	Allograft inflammatory factor 1	AIF1	AIF1		AIF1	0	0	5	0	9	0	1	0	0	2	2	2	0	0	1	0	3	1	1	1	0	0	0	0	2	1	4	0	0	5	0	2	1	4	2	1
2521	Q06124;Q06124-2;Q06124-3	3	14	14	14	Q06124	27.8	68.436	Tyrosine-protein phosphatase non-receptor type 11	PTPN11	PTPN11		PTPN11	4	0	6	3	0	1	2	0	2	6	4	0	0	4	1	1	1	0	0	3	1	1	1	7	0	1	3	2	1	0	2	2	1	1	2	0
2578	Q10567-3;Q10567-4	2	20	7	1	Q10567-3	25.8	103.56	AP-1 complex subunit beta-1	AP1B1	AP1B1		AP1B1	3	3	1	5	1	3	1	0	1	1	3	0	2	2	1	1	3	0	0	1	2	0	0	5	1	2	3	4	5	3	1	3	2	2	3	1
3633	Q8WUY1	1	7	7	7	Q8WUY1	34.6	23.865	Protein THEM6	THEM6	THEM6		THEM6	5	5	7	3	0	0	0	0	1	1	0	2	9	2	1	1	3	1	0	1	1	0	0	2	0	0	0	1	5	0	7	2	4	0	6	0
3686	Q92599-2;Q92599-4;Q92599;Q92599-3	4	9	8	8	Q92599-2	25.2	49.814	Septin-8	SEPT8	SEPT8		SEPT8	6	2	2	1	0	1	0	1	4	4	1	3	1	2	1	1	1	0	1	1	2	2	2	1	1	3	2	2	2	4	1	2	3	1	1	1
3836	Q96EE3;Q96EE3-1	2	6	6	6	Q96EE3	26.1	39.648	Nucleoporin SEH1	SEH1L	SEH1L		SEH1L	4	1	3	3	1	3	1	1	1	1	2	1	2	2	0	1	2	1	0	4	3	2	2	3	0	3	3	2	1	3	0	2	2	3	2	1
4834	Q9Y237;Q9Y237-2;Q9Y237-3	3	5	5	5	Q9Y237	49.6	13.81	Peptidyl-prolyl cis-trans isomerase NIMA-interacting 4	PIN4	PIN4		PIN4	0	1	3	2	3	3	0	0	3	1	1	1	2	4	0	4	1	1	3	2	2	0	1	2	1	3	3	1	1	0	6	3	2	3	2	1
74	CON__P01966	1	8	3	3	CON__P01966	41.5	15.184						2	2	0	2	3	2	5	2	5	1	1	4	1	0	8	4	3	8	2	2	2	2	2	3	0	1	7	2	0	1	4	0	1	0	1	0
1597	P30405;P30405-2;Q9UNP9;Q9UNP9-3	4	7	7	6	P30405	39.6	22.04	Peptidyl-prolyl cis-trans isomerase F, mitochondrial	PPIF;PPIE	PPIF;PPIE		PPIF	6	0	4	12	0	4	0	0	3	3	1	1	1	3	0	1	3	4	0	5	1	3	2	0	0	6	3	2	0	2	0	0	2	1	1	1
2167	P57105	1	7	7	7	P57105	70.3	15.928	Synaptojanin-2-binding protein	SYNJ2BP	SYNJ2BP		SYNJ2BP	3	3	1	1	2	2	1	0	1	0	0	4	2	2	1	1	2	2	2	1	0	4	2	1	3	1	1	1	4	0	5	2	2	2	2	4
[truncated: 3,043 more rows]
[truncated: 144 more columns]

## Sheet: Table S3
Supplementary Table S3. Protein expression data validation cohort
[truncated: 4,480 more rows]
[truncated: 90 more columns]

## Sheet: Table S4
Supplementary Table S4. Beta-binomial statistics and data annotations discovery cohort
[truncated: 3,563 more rows]

[truncated: 2 more sheets: Table S5, Table S6]
